# Supplementary material for: Magmatic plumbing and dynamic evolution of the 2021 La Palma eruption
Source: Nat Commun. 2023 Jan 23;14:358. doi: 10.1038/s41467-023-35953-y (PMC9870893; doi:10.1038/s41467-023-35953-y)
Supplement: Supplementary file 3 — Dataset 1 [file 41467_2023_35953_MOESM3_ESM.txt]

# Supplementary Dataset 1
# One line per event, for a total of 8488 events
# Each line reports Name Date Time Lat Lon Depth Ml
###############################################################
es2021rupkb 2021-09-11 03:18:43.000 28.5734 -17.8358  8.80 0.75
es2021rurbq 2021-09-11 04:08:50.000 28.5731 -17.8356  8.79 0.38
es2021rurta 2021-09-11 04:29:04.000 28.5594 -17.8484 10.83 0.38
es2021rwayc 2021-09-11 22:15:45.000 28.5634 -17.8301 11.10 0.38
es2021rwbdj 2021-09-11 22:21:53.000 28.5723 -17.8281  8.43 0.56
es2021rwbwn 2021-09-11 22:44:12.000 28.5726 -17.8280  8.39 0.38
es2021rwcyk 2021-09-11 23:16:43.000 28.5634 -17.8321 10.82 0.47
es2021rwdzc 2021-09-11 23:47:49.000 28.5600 -17.8406 10.91 0.29
es2021rwexl 2021-09-12 00:16:14.000 28.5626 -17.8369 10.62 0.38
es2021rwfhb 2021-09-12 00:27:26.000 28.5646 -17.8461  9.72 0.66
es2021rwgco 2021-09-12 00:52:29.000 28.5639 -17.8321 10.84 0.47
es2021rwgio 2021-09-12 00:59:30.000 28.5633 -17.8405 10.67 0.38
es2021rwgiv 2021-09-12 00:59:48.000 28.5478 -17.8451 11.83 0.19
es2021rwhar 2021-09-12 01:20:35.000 28.5632 -17.8323 10.99 0.38
es2021rwicq 2021-09-12 01:53:14.000 28.5579 -17.8661  8.89 0.57
es2021rwihj 2021-09-12 01:58:42.000 28.5627 -17.8292 11.16 0.57
es2021rwkgc 2021-09-12 02:57:51.000 28.5627 -17.8385 10.59 0.38
es2021rwkhc 2021-09-12 02:59:00.000 28.5629 -17.8379 11.22 0.38
es2021rwktb 2021-09-12 03:12:57.000 28.5669 -17.8389 10.50 0.38
es2021rwkvi 2021-09-12 03:15:41.000 28.5555 -17.8515 10.33 0.10
es2021rwluu 2021-09-12 03:45:18.000 28.5589 -17.8484 10.79 0.19
es2021rwmhi 2021-09-12 03:59:54.000 28.5744 -17.8370  8.76 0.66
es2021rwmml 2021-09-12 04:05:52.000 28.5606 -17.8379 11.49 0.29
es2021rwnjb 2021-09-12 04:32:12.000 28.5621 -17.8504  9.50 0.29
es2021rwoln 2021-09-12 05:05:24.000 28.5642 -17.8410 10.39 0.29
es2021rwoxv 2021-09-12 05:19:43.000 28.5646 -17.8426 10.17 0.47
es2021rwpyj 2021-09-12 05:50:41.000 28.5629 -17.8368 10.83 0.66
es2021rwrmy 2021-09-12 06:37:57.000 28.5638 -17.8422 10.27 0.38
es2021rwsft 2021-09-12 06:59:54.000 28.5627 -17.8426 10.62 0.66
es2021rwsks 2021-09-12 07:05:45.000 28.5623 -17.8428 10.61 1.12
es2021rwsqe 2021-09-12 07:12:03.000 28.5626 -17.8427 10.61 1.03
es2021rwswi 2021-09-12 07:19:17.000 28.5625 -17.8427 10.60 0.90
es2021rwszu 2021-09-12 07:23:16.000 28.5628 -17.8431 10.58 1.03
es2021rwuio 2021-09-12 08:03:46.000 28.5575 -17.8582 10.36 0.94
es2021rwutl 2021-09-12 08:16:28.000 28.5656 -17.8446 10.27 0.75
es2021rwuzd 2021-09-12 08:23:06.000 28.5571 -17.8565 10.20 0.84
es2021rwuzl 2021-09-12 08:26:58.000 28.5622 -17.8439 10.56 1.11
es2021rwviz 2021-09-12 08:34:35.000 28.5621 -17.8435 10.58 1.03
es2021rwvsw 2021-09-12 08:46:05.000 28.5623 -17.8443 10.59 1.21
es2021rwyib 2021-09-12 10:04:27.000 28.5621 -17.8433 10.58 0.75
es2021rxbfv 2021-09-12 11:32:45.000 28.5660 -17.8393 10.61 0.94
es2021rxbsz 2021-09-12 11:48:06.000 28.5593 -17.8422  9.96 1.01
es2021rxbyo 2021-09-12 11:54:34.000 28.5663 -17.8416 10.43 0.84
es2021rxcvp 2021-09-12 12:21:27.000 28.5635 -17.8409  9.79 0.84
es2021rxcyk 2021-09-12 12:24:42.000 28.5632 -17.8410  9.80 0.84
es2021rxdia 2021-09-12 12:35:56.000 28.5637 -17.8403  9.84 1.12
es2021rxdjx 2021-09-12 12:38:10.000 28.5638 -17.8407  9.80 1.01
es2021rxdot 2021-09-12 12:43:44.000 28.5620 -17.8469  9.54 1.15
es2021rxdsn 2021-09-12 12:48:10.000 28.5639 -17.8416  9.72 1.12
es2021rxdun 2021-09-12 12:51:01.000 28.5642 -17.8411  9.73 1.07
es2021rxeqo 2021-09-12 13:16:10.000 28.5640 -17.8418  9.94 0.75
es2021rxetb 2021-09-12 13:19:07.000 28.5640 -17.8419  9.97 0.94
es2021rxfoh 2021-09-12 13:43:50.000 28.5619 -17.8481  9.57 1.22
es2021rxfpq 2021-09-12 13:45:26.000 28.5644 -17.8410 10.11 1.27
es2021rxftq 2021-09-12 13:50:06.000 28.5642 -17.8408  9.43 1.05
es2021rxfxo 2021-09-12 13:54:39.000 28.5638 -17.8425  9.88 1.63
es2021rxgcv 2021-09-12 14:00:48.000 28.5646 -17.8414  9.97 0.84
es2021rxgel 2021-09-12 14:02:38.000 28.5645 -17.8413  9.96 0.94
es2021rxgfn 2021-09-12 14:03:56.000 28.5644 -17.8413  9.96 1.12
es2021rxgkw 2021-09-12 14:09:48.000 28.5622 -17.8473  9.64 1.09
es2021rxgkx 2021-09-12 14:10:09.000 28.5645 -17.8414  9.93 1.22
es2021rxgnh 2021-09-12 14:12:59.000 28.5619 -17.8480  9.64 1.35
es2021rxgnz 2021-09-12 14:13:49.000 28.5637 -17.8400  9.84 1.12
es2021rxgrv 2021-09-12 14:18:17.000 28.5620 -17.8478  9.66 1.04
es2021rxgus 2021-09-12 14:21:39.000 28.5621 -17.8479  9.62 0.94
es2021rxgvs 2021-09-12 14:22:49.000 28.5618 -17.8482  9.63 1.52
es2021rxgza 2021-09-12 14:26:39.000 28.5646 -17.8411  9.89 0.94
es2021rxhbn 2021-09-12 14:30:31.000 28.5618 -17.8482  9.62 1.27
es2021rxhjp 2021-09-12 14:39:00.000 28.5622 -17.8479  9.56 1.03
es2021rxhne 2021-09-12 14:44:26.000 28.5619 -17.8481  9.59 1.43
es2021rxhqd 2021-09-12 14:46:36.000 28.5661 -17.8431 12.32 0.94
es2021rxhrn 2021-09-12 14:47:28.000 28.5622 -17.8478  9.64 1.04
es2021rxhrm 2021-09-12 14:48:11.000 28.5639 -17.8425  9.84 1.26
es2021rxhvc 2021-09-12 14:52:25.000 28.5644 -17.8459  9.52 1.03
es2021rxhvs 2021-09-12 14:53:05.000 28.5621 -17.8485  9.62 0.57
es2021rxhxc 2021-09-12 14:54:45.000 28.5630 -17.8468  9.46 1.12
es2021rxhyq 2021-09-12 14:56:30.000 28.5621 -17.8479  9.67 1.26
es2021rxiby 2021-09-12 15:00:21.000 28.5621 -17.8478  9.64 0.95
es2021rxiex 2021-09-12 15:03:48.000 28.5620 -17.8478  9.65 1.54
es2021rxijd 2021-09-12 15:08:46.000 28.5621 -17.8479  9.67 1.38
es2021rxioe 2021-09-12 15:14:38.000 28.5619 -17.8482  9.64 1.67
es2021rxirl 2021-09-12 15:18:26.000 28.5668 -17.8430 10.70 1.18
es2021rxitf 2021-09-12 15:20:31.000 28.5639 -17.8430  9.85 1.22
es2021rxixt 2021-09-12 15:25:49.000 28.5634 -17.8405 10.21 1.31
es2021rxiyt 2021-09-12 15:26:57.000 28.5618 -17.8482  9.63 1.89
es2021rxjhl 2021-09-12 15:37:05.000 28.5637 -17.8427  9.86 1.03
es2021rxjhx 2021-09-12 15:37:36.000 28.5638 -17.8428  9.80 1.31
es2021rxjkv 2021-09-12 15:40:13.000 28.5619 -17.8481  9.70 1.12
es2021rxjkz 2021-09-12 15:41:13.000 28.5639 -17.8425  9.92 1.86
es2021rxjoo 2021-09-12 15:45:23.000 28.5658 -17.8409 10.52 1.03
es2021rxjrt 2021-09-12 15:49:06.000 28.5618 -17.8479  9.63 1.80
es2021rxjuj 2021-09-12 15:52:10.000 28.5637 -17.8431  9.78 1.22
es2021rxjwm 2021-09-12 15:54:37.000 28.5607 -17.8419  9.83 1.15
es2021rxkbo 2021-09-12 16:00:34.000 28.5638 -17.8428  9.83 1.40
es2021rxkdc 2021-09-12 16:02:20.000 28.5635 -17.8415  9.75 1.03
es2021rxkkx 2021-09-12 16:11:25.000 28.5638 -17.8424  9.86 1.46
es2021rxkld 2021-09-12 16:11:43.000 28.5639 -17.8432  9.82 1.31
es2021rxknn 2021-09-12 16:14:29.000 28.5638 -17.8426  9.83 1.24
es2021rxkny 2021-09-12 16:14:59.000 28.5615 -17.8482  9.61 0.99
es2021rxkze 2021-09-12 16:28:04.000 28.5627 -17.8482  9.58 1.04
es2021rxlan 2021-09-12 16:29:37.000 28.5638 -17.8426  9.80 1.39
es2021rxlhc 2021-09-12 16:37:18.000 28.5638 -17.8426  9.83 1.44
es2021rxlkz 2021-09-12 16:41:48.000 28.5619 -17.8483  9.72 1.31
es2021rxlll 2021-09-12 16:42:21.000 28.5619 -17.8481  9.71 1.20
es2021rxlmw 2021-09-12 16:44:02.000 28.5639 -17.8430  9.85 1.14
es2021rxlql 2021-09-12 16:48:12.000 28.5639 -17.8424  9.83 1.50
es2021rxlwx 2021-09-12 16:55:46.000 28.5621 -17.8479  9.73 1.41
es2021rxlym 2021-09-12 16:57:38.000 28.5640 -17.8427  9.81 1.19
es2021rxmhn 2021-09-12 17:08:07.000 28.5640 -17.8427  9.81 1.67
es2021rxmsw 2021-09-12 17:21:19.000 28.5596 -17.8520  9.09 1.06
es2021rxmuc 2021-09-12 17:22:45.000 28.5637 -17.8421  9.86 1.27
es2021rxmvr 2021-09-12 17:24:35.000 28.5638 -17.8429  9.80 1.35
es2021rxmxb 2021-09-12 17:26:13.000 28.5638 -17.8432  9.78 1.22
es2021rxnbh 2021-09-12 17:31:08.000 28.5639 -17.8427  9.82 1.44
es2021rxnjl 2021-09-12 17:40:39.000 28.5639 -17.8424  9.83 1.44
es2021rxnke 2021-09-12 17:41:30.000 28.5638 -17.8420  9.93 1.07
es2021rxnqe 2021-09-12 17:48:31.000 28.5665 -17.8409  9.84 1.03
es2021rxnqm 2021-09-12 17:48:52.000 28.5638 -17.8430  9.82 1.12
es2021rxnsb 2021-09-12 17:50:41.000 28.5620 -17.8382 10.74 1.00
es2021rxnsy 2021-09-12 17:51:43.000 28.5638 -17.8432  9.77 1.12
es2021rxnvj 2021-09-12 17:54:32.000 28.5640 -17.8430 10.01 0.94
es2021rxnyv 2021-09-12 17:58:35.000 28.5625 -17.8489  9.44 0.94
es2021rxnzs 2021-09-12 17:59:37.000 28.5639 -17.8430  9.78 1.51
es2021rxnzy 2021-09-12 17:59:55.000 28.5619 -17.8493  9.63 1.40
es2021rxonu 2021-09-12 18:15:22.000 28.5635 -17.8477  9.87 1.29
es2021rxont 2021-09-12 18:16:00.000 28.5639 -17.8422  9.88 1.09
es2021rxosa 2021-09-12 18:20:58.000 28.5617 -17.8487  9.81 1.21
es2021rxoul 2021-09-12 18:23:46.000 28.5616 -17.8493  9.68 0.94
es2021rxovk 2021-09-12 18:24:55.000 28.5638 -17.8431  9.83 1.22
es2021rxoxb 2021-09-12 18:26:50.000 28.5593 -17.8373 10.28 1.12
es2021rxpfr 2021-09-12 18:36:52.000 28.5639 -17.8427  9.81 1.53
es2021rxpkr 2021-09-12 18:42:41.000 28.5617 -17.8495  9.83 1.24
es2021rxpov 2021-09-12 18:47:33.000 28.5638 -17.8426  9.82 1.70
es2021rxpue 2021-09-12 18:53:50.000 28.5617 -17.8495  9.84 1.49
es2021rxpya 2021-09-12 18:58:16.000 28.5639 -17.8428  9.79 1.22
es2021rxqaw 2021-09-12 19:01:34.000 28.5617 -17.8485  9.76 1.31
es2021rxqga 2021-09-12 19:07:34.000 28.5615 -17.8486  9.76 1.16
es2021rxqie 2021-09-12 19:10:05.000 28.5637 -17.8481  9.69 1.43
es2021rxqmt 2021-09-12 19:15:27.000 28.5633 -17.8489  9.66 1.21
es2021rxqog 2021-09-12 19:17:10.000 28.5615 -17.8496  9.76 1.36
es2021rxqpu 2021-09-12 19:18:58.000 28.5636 -17.8492  9.68 1.31
es2021rxqqf 2021-09-12 19:19:28.000 28.5639 -17.8431  9.81 1.37
es2021rxqsg 2021-09-12 19:21:51.000 28.5636 -17.8491  9.63 1.37
es2021rxqvt 2021-09-12 19:25:55.000 28.5637 -17.8490  9.61 1.30
es2021rxqyu 2021-09-12 19:29:27.000 28.5618 -17.8488  9.73 1.41
es2021rxraw 2021-09-12 19:31:54.000 28.5641 -17.8490  9.62 1.62
es2021rxrdx 2021-09-12 19:35:26.000 28.5639 -17.8425  9.81 1.47
es2021rxrhe 2021-09-12 19:39:13.000 28.5638 -17.8494  9.54 1.72
es2021rxrpl 2021-09-12 19:48:53.000 28.5634 -17.8493  9.53 1.36
es2021rxrws 2021-09-12 19:57:22.000 28.5644 -17.8484  9.50 1.61
es2021rxroh 2021-09-12 20:00:45.000 28.5631 -17.8464  9.80 1.14
es2021rxsez 2021-09-12 20:07:00.000 28.5634 -17.8453  9.04 1.04
es2021rxshv 2021-09-12 20:10:18.000 28.5635 -17.8503  9.54 1.12
es2021rxsje 2021-09-12 20:11:53.000 28.5637 -17.8514  9.68 1.40
es2021rxsnf 2021-09-12 20:16:34.000 28.5607 -17.8604  7.76 0.75
es2021rxsob 2021-09-12 20:17:36.000 28.5640 -17.8504  9.51 1.00
es2021rxssa 2021-09-12 20:22:11.000 28.5630 -17.8469 10.17 0.94
es2021rxsuo 2021-09-12 20:25:09.000 28.5630 -17.8466  9.74 1.10
es2021rxsyf 2021-09-12 20:29:24.000 28.5631 -17.8451  9.91 0.84
es2021rxtlf 2021-09-12 20:44:33.000 28.5639 -17.8430  9.79 1.04
es2021rxtnr 2021-09-12 20:47:25.000 28.5643 -17.8510  9.18 1.41
es2021rxtqq 2021-09-12 20:50:54.000 28.5672 -17.8495  8.26 0.84
es2021rxtyj 2021-09-12 20:59:53.000 28.5665 -17.8489  9.52 0.84
es2021rxtyq 2021-09-12 21:00:12.000 28.5633 -17.8476  9.51 0.94
es2021rxueg 2021-09-12 21:06:48.000 28.5646 -17.8475  9.04 1.03
es2021rxujz 2021-09-12 21:13:25.000 28.5646 -17.8458  9.12 0.86
es2021rxupb 2021-09-12 21:19:21.000 28.5650 -17.8489  9.48 0.86
es2021rxvml 2021-09-12 21:46:33.000 28.5651 -17.8518  9.35 1.12
es2021rxvmk 2021-09-12 21:46:59.000 28.5661 -17.8497  8.77 1.44
es2021rxvpr 2021-09-12 21:50:22.000 28.5681 -17.8420  9.17 0.94
es2021rxvyo 2021-09-12 22:00:44.000 28.5649 -17.8516  9.27 1.31
es2021rxvzy 2021-09-12 22:02:22.000 28.5648 -17.8523  9.21 1.46
es2021rxwdk 2021-09-12 22:06:24.000 28.5648 -17.8523  9.13 1.33
es2021rxwfq 2021-09-12 22:08:57.000 28.5693 -17.8358 10.41 0.79
es2021rxweo 2021-09-12 22:09:28.000 28.5649 -17.8525  9.18 1.73
es2021rxwiy 2021-09-12 22:12:51.000 28.5660 -17.8468  9.32 0.90
es2021rxwrm 2021-09-12 22:22:46.000 28.5662 -17.8504  9.17 1.18
es2021rxxqx 2021-09-12 22:52:25.000 28.5654 -17.8529  9.19 1.61
es2021rxxsh 2021-09-12 22:54:02.000 28.5654 -17.8530  9.16 1.76
es2021rxxti 2021-09-12 22:55:16.000 28.5651 -17.8532  9.19 1.63
es2021rxxuk 2021-09-12 22:56:30.000 28.5653 -17.8531  9.17 1.72
es2021rxxwd 2021-09-12 22:58:30.000 28.5655 -17.8529  9.18 1.57
es2021rxxxp 2021-09-12 23:01:50.000 28.5654 -17.8532  9.19 2.15
es2021rxyab 2021-09-12 23:03:05.000 28.5655 -17.8531  9.18 1.46
es2021rxybb 2021-09-12 23:04:45.000 28.5655 -17.8533  9.17 1.73
es2021rxycn 2021-09-12 23:07:03.000 28.5654 -17.8534  9.16 2.01
es2021rxyfj 2021-09-12 23:09:27.000 28.5655 -17.8534  9.17 2.08
es2021rxygo 2021-09-12 23:10:41.000 28.5656 -17.8531  9.19 1.50
es2021rxyhr 2021-09-12 23:12:48.000 28.5657 -17.8534  9.16 1.90
es2021rxyjz 2021-09-12 23:14:39.000 28.5656 -17.8534  9.20 1.38
es2021rxylq 2021-09-12 23:16:37.000 28.5661 -17.8533  9.15 1.88
es2021rxymu 2021-09-12 23:18:28.000 28.5654 -17.8534  9.21 1.18
es2021rxyon 2021-09-12 23:20:37.000 28.5662 -17.8525  9.11 1.68
es2021rxyqb 2021-09-12 23:22:24.000 28.5664 -17.8530  9.24 1.44
es2021rxyrr 2021-09-12 23:23:39.000 28.5645 -17.8529  9.34 1.77
es2021rxyut 2021-09-12 23:27:12.000 28.5671 -17.8533  9.05 1.23
es2021rxywk 2021-09-12 23:29:07.000 28.5670 -17.8531  9.10 1.24
es2021rxyyi 2021-09-12 23:31:23.000 28.5656 -17.8510  9.05 1.40
es2021rxyzl 2021-09-12 23:32:42.000 28.5641 -17.8529  9.35 1.95
es2021rxzbk 2021-09-12 23:34:57.000 28.5670 -17.8532  9.08 1.22
es2021rxzda 2021-09-12 23:36:52.000 28.5671 -17.8534  9.10 1.87
es2021rxzei 2021-09-12 23:39:18.000 28.5668 -17.8535  9.12 1.48
es2021rxzht 2021-09-12 23:42:22.000 28.5671 -17.8533  9.12 1.69
es2021rxzjf 2021-09-12 23:44:05.000 28.5669 -17.8536  9.11 1.68
es2021rxzkq 2021-09-12 23:46:55.000 28.5670 -17.8538  9.14 2.33
es2021rxznm 2021-09-12 23:49:03.000 28.5638 -17.8530  9.43 1.24
es2021rxzpq 2021-09-12 23:52:26.000 28.5664 -17.8542  9.21 1.41
es2021rxzri 2021-09-12 23:56:08.000 28.5667 -17.8542  9.18 2.25
es2021rxzuu 2021-09-12 23:58:12.000 28.5664 -17.8541  9.19 1.59
es2021rxzxy 2021-09-13 00:01:13.000 28.5664 -17.8543  9.20 1.29
es2021rxzzh 2021-09-13 00:02:46.000 28.5664 -17.8544  9.20 1.41
es2021ryabq 2021-09-13 00:05:33.000 28.5664 -17.8545  9.24 2.05
es2021ryadf 2021-09-13 00:07:23.000 28.5634 -17.8513  9.49 1.61
es2021ryaeo 2021-09-13 00:08:57.000 28.5661 -17.8544  9.24 1.58
es2021ryagl 2021-09-13 00:11:14.000 28.5663 -17.8548  9.21 1.59
es2021ryahi 2021-09-13 00:12:10.000 28.5663 -17.8546  9.24 1.87
es2021ryaio 2021-09-13 00:14:18.000 28.5634 -17.8517  9.52 1.56
es2021ryajx 2021-09-13 00:15:10.000 28.5662 -17.8547  9.26 2.12
es2021ryald 2021-09-13 00:16:38.000 28.5657 -17.8480  9.21 0.93
es2021ryanb 2021-09-13 00:18:50.000 28.5659 -17.8550  9.26 1.30
es2021ryaov 2021-09-13 00:21:06.000 28.5661 -17.8547  9.26 1.94
es2021ryaqm 2021-09-13 00:22:51.000 28.5670 -17.8547  9.07 1.27
es2021ryasj 2021-09-13 00:25:02.000 28.5660 -17.8546  9.25 1.68
es2021ryaul 2021-09-13 00:27:27.000 28.5660 -17.8548  9.33 0.98
es2021ryavl 2021-09-13 00:28:39.000 28.5661 -17.8548  9.30 1.91
es2021ryaxj 2021-09-13 00:31:00.000 28.5635 -17.8511  9.53 1.61
es2021ryayo 2021-09-13 00:32:15.000 28.5659 -17.8548  9.26 1.58
es2021rybcc 2021-09-13 00:36:23.000 28.5659 -17.8549  9.29 1.72
es2021rybdi 2021-09-13 00:37:50.000 28.5667 -17.8504  9.50 1.22
es2021rybey 2021-09-13 00:40:08.000 28.5634 -17.8511  9.49 0.98
es2021rybgg 2021-09-13 00:41:13.000 28.5659 -17.8547  9.28 1.68
es2021rybia 2021-09-13 00:44:08.000 28.5656 -17.8548  9.29 1.44
es2021ryboz 2021-09-13 00:51:25.000 28.5634 -17.8510  9.54 1.64
es2021rybqj 2021-09-13 00:54:11.000 28.5637 -17.8524  9.44 1.10
es2021rybtp 2021-09-13 00:56:47.000 28.5636 -17.8507  9.62 0.92
es2021rybvb 2021-09-13 00:58:33.000 28.5625 -17.8471 10.19 1.03
es2021rybxj 2021-09-13 01:01:12.000 28.5635 -17.8529  9.55 1.14
es2021rybyv 2021-09-13 01:02:53.000 28.5634 -17.8535  9.48 1.39
es2021rybzv 2021-09-13 01:04:04.000 28.5632 -17.8515  9.51 1.45
es2021rycgr 2021-09-13 01:12:01.000 28.5634 -17.8531  9.50 1.20
es2021rycid 2021-09-13 01:13:45.000 28.5635 -17.8509  9.57 1.51
es2021rycmd 2021-09-13 01:18:24.000 28.5661 -17.8534  9.06 0.84
es2021rycng 2021-09-13 01:19:43.000 28.5632 -17.8533  9.48 1.39
es2021rycsw 2021-09-13 01:26:56.000 28.5631 -17.8536  9.51 1.26
es2021rycyw 2021-09-13 01:33:14.000 28.5627 -17.8531  9.47 1.61
es2021rydaa 2021-09-13 01:34:33.000 28.5628 -17.8533  9.59 1.01
es2021ryddl 2021-09-13 01:38:47.000 28.5634 -17.8510  9.48 1.46
es2021rydej 2021-09-13 01:39:40.000 28.5628 -17.8536  9.49 1.44
es2021rydha 2021-09-13 01:44:19.000 28.5711 -17.8508  8.59 1.00
es2021rydkn 2021-09-13 01:46:47.000 28.5634 -17.8556  9.53 1.04
es2021rydnz 2021-09-13 01:50:52.000 28.5632 -17.8514  9.49 1.35
es2021rydst 2021-09-13 01:56:36.000 28.5643 -17.8521  9.49 1.40
es2021rydrj 2021-09-13 01:58:02.000 28.5668 -17.8572  9.18 1.31
es2021rydvl 2021-09-13 02:00:32.000 28.5671 -17.8569  9.18 1.50
es2021rydyd 2021-09-13 02:02:42.000 28.5672 -17.8569  9.19 1.42
es2021rydzr 2021-09-13 02:04:27.000 28.5674 -17.8568  9.17 1.42
es2021ryeay 2021-09-13 02:06:53.000 28.5663 -17.8568  9.26 1.33
es2021ryecw 2021-09-13 02:08:13.000 28.5675 -17.8565  9.13 1.42
es2021ryeem 2021-09-13 02:10:14.000 28.5675 -17.8568  9.15 1.92
es2021ryefu 2021-09-13 02:12:06.000 28.5664 -17.8575  9.18 1.42
es2021ryehk 2021-09-13 02:13:31.000 28.5675 -17.8566  9.16 1.42
es2021ryeji 2021-09-13 02:15:47.000 28.5670 -17.8517  8.91 1.34
es2021ryekm 2021-09-13 02:18:31.000 28.5667 -17.8578  9.13 1.38
es2021ryels 2021-09-13 02:19:47.000 28.5676 -17.8565  9.17 1.64
es2021ryeod 2021-09-13 02:21:18.000 28.5626 -17.8544  9.47 0.98
es2021ryeqb 2021-09-13 02:23:36.000 28.5670 -17.8569  9.19 1.47
es2021ryerc 2021-09-13 02:24:46.000 28.5666 -17.8578  9.11 1.22
es2021ryesg 2021-09-13 02:26:08.000 28.5633 -17.8533  9.52 1.34
es2021ryeud 2021-09-13 02:28:21.000 28.5630 -17.8531  9.51 1.03
es2021ryevi 2021-09-13 02:29:45.000 28.5673 -17.8568  9.20 1.66
es2021ryewy 2021-09-13 02:32:14.000 28.5628 -17.8534  9.56 1.25
es2021ryeys 2021-09-13 02:33:41.000 28.5671 -17.8571  9.20 1.48
es2021ryfaj 2021-09-13 02:35:34.000 28.5669 -17.8574  9.19 1.09
es2021ryfbv 2021-09-13 02:37:17.000 28.5672 -17.8570  9.21 1.59
es2021ryfel 2021-09-13 02:40:20.000 28.5670 -17.8573  9.21 1.34
es2021ryfhl 2021-09-13 02:44:31.000 28.5628 -17.8533  9.50 1.55
es2021ryfjv 2021-09-13 02:46:37.000 28.5629 -17.8532  9.57 1.46
es2021ryflb 2021-09-13 02:48:03.000 28.5672 -17.8571  9.22 1.65
es2021ryfmr 2021-09-13 02:49:56.000 28.5676 -17.8569  9.11 1.22
es2021ryfpc 2021-09-13 02:52:45.000 28.5671 -17.8573  9.20 1.61
es2021ryfqb 2021-09-13 02:53:57.000 28.5670 -17.8570  9.25 1.35
es2021ryfsb 2021-09-13 02:56:11.000 28.5671 -17.8573  9.25 2.12
es2021ryfsz 2021-09-13 02:57:25.000 28.5637 -17.8551  9.58 1.16
es2021ryfum 2021-09-13 02:59:02.000 28.5696 -17.8549  8.95 1.66
es2021ryfvl 2021-09-13 03:00:11.000 28.5669 -17.8573  9.25 1.76
es2021ryfxv 2021-09-13 03:02:56.000 28.5671 -17.8573  9.28 2.26
es2021ryfzb 2021-09-13 03:04:23.000 28.5667 -17.8575  9.28 1.59
es2021rygah 2021-09-13 03:05:49.000 28.5633 -17.8509  9.55 1.51
es2021rygce 2021-09-13 03:08:00.000 28.5671 -17.8574  9.27 2.23
es2021rygdw 2021-09-13 03:10:28.000 28.5695 -17.8551  8.86 1.98
es2021rygfk 2021-09-13 03:11:46.000 28.5674 -17.8585  9.04 1.26
es2021ryggx 2021-09-13 03:13:31.000 28.5672 -17.8574  9.31 2.39
es2021rygii 2021-09-13 03:16:15.000 28.5664 -17.8577  9.15 1.26
es2021rygkt 2021-09-13 03:18:01.000 28.5626 -17.8532  9.49 1.72
es2021rygmi 2021-09-13 03:19:53.000 28.5667 -17.8577  9.25 1.42
es2021rygod 2021-09-13 03:21:59.000 28.5661 -17.8575  9.25 1.03
es2021rygpm 2021-09-13 03:23:31.000 28.5670 -17.8575  9.28 2.04
es2021rygsz 2021-09-13 03:28:29.000 28.5668 -17.8576  9.25 1.40
es2021rygvy 2021-09-13 03:31:05.000 28.5669 -17.8578  9.26 1.46
es2021rygxv 2021-09-13 03:33:14.000 28.5634 -17.8554  9.53 0.90
es2021rygzp 2021-09-13 03:35:20.000 28.5665 -17.8583  9.20 1.21
es2021ryhaw 2021-09-13 03:36:47.000 28.5671 -17.8577  9.31 2.06
es2021ryhbw 2021-09-13 03:37:59.000 28.5665 -17.8580  9.24 1.25
es2021ryhdd 2021-09-13 03:40:22.000 28.5652 -17.8591  9.25 1.26
es2021ryhfj 2021-09-13 03:42:02.000 28.5665 -17.8580  9.24 1.49
es2021ryhhv 2021-09-13 03:44:56.000 28.5667 -17.8579  9.27 1.81
es2021ryhls 2021-09-13 03:49:25.000 28.5664 -17.8579  9.29 1.51
es2021ryhnb 2021-09-13 03:51:01.000 28.5623 -17.8544  9.55 1.19
es2021ryhoq 2021-09-13 03:52:52.000 28.5626 -17.8533  9.60 1.62
es2021ryhpu 2021-09-13 03:54:29.000 28.5667 -17.8581  9.28 1.91
es2021ryhrg 2021-09-13 03:55:28.000 28.5648 -17.8595  9.22 1.40
es2021ryhtd 2021-09-13 03:58:06.000 28.5704 -17.8553  8.90 1.33
es2021ryhup 2021-09-13 03:59:47.000 28.5665 -17.8584  9.30 1.97
es2021ryhxn 2021-09-13 04:03:11.000 28.5691 -17.8569  8.86 1.52
es2021ryhyr 2021-09-13 04:04:31.000 28.5638 -17.8552  9.56 1.04
es2021ryibp 2021-09-13 04:07:58.000 28.5627 -17.8533  9.59 1.14
es2021ryiex 2021-09-13 04:11:49.000 28.5659 -17.8594  9.31 1.19
es2021ryigs 2021-09-13 04:14:03.000 28.5658 -17.8596  9.21 1.14
es2021ryihy 2021-09-13 04:15:22.000 28.5624 -17.8533  9.61 1.85
es2021ryiid 2021-09-13 04:15:36.000 28.5651 -17.8597  9.34 1.96
es2021ryiiz 2021-09-13 04:16:36.000 28.5654 -17.8591  9.32 1.81
es2021ryiko 2021-09-13 04:19:32.000 28.5656 -17.8592  9.34 2.03
es2021ryinb 2021-09-13 04:21:20.000 28.5681 -17.8581  9.10 1.36
es2021ryiom 2021-09-13 04:22:58.000 28.5681 -17.8581  9.15 1.44
es2021ryipj 2021-09-13 04:24:45.000 28.5681 -17.8585  9.11 1.17
es2021ryisk 2021-09-13 04:27:50.000 28.5679 -17.8586  9.12 1.28
es2021ryitr 2021-09-13 04:29:52.000 28.5649 -17.8597  9.35 1.39
es2021ryivx 2021-09-13 04:31:37.000 28.5647 -17.8595  9.39 1.29
es2021ryiyc 2021-09-13 04:34:10.000 28.5644 -17.8598  9.32 1.12
es2021ryizu 2021-09-13 04:36:10.000 28.5683 -17.8580  9.15 1.31
es2021ryjbh 2021-09-13 04:37:54.000 28.5624 -17.8533  9.62 1.99
es2021ryjfn 2021-09-13 04:42:50.000 28.5624 -17.8557  9.58 1.01
es2021ryjhd 2021-09-13 04:44:44.000 28.5672 -17.8600  9.07 1.03
es2021ryjjg 2021-09-13 04:47:10.000 28.5686 -17.8566  9.02 1.12
es2021ryjku 2021-09-13 04:48:59.000 28.5669 -17.8521  9.35 1.14
es2021ryjmd 2021-09-13 04:51:14.000 28.5630 -17.8556  9.63 1.52
es2021ryjpg 2021-09-13 04:54:12.000 28.5686 -17.8565  9.09 1.06
es2021ryjri 2021-09-13 04:56:54.000 28.5683 -17.8575  9.11 1.09
es2021ryjtb 2021-09-13 04:58:37.000 28.5688 -17.8565  9.03 1.03
es2021ryjwf 2021-09-13 05:02:17.000 28.5624 -17.8533  9.59 1.70
es2021ryjyq 2021-09-13 05:05:08.000 28.5684 -17.8573  9.09 1.08
es2021rykct 2021-09-13 05:09:56.000 28.5688 -17.8563  9.05 1.12
es2021rykqb 2021-09-13 05:25:27.000 28.5622 -17.8532  9.62 1.96
es2021ryksc 2021-09-13 05:29:07.000 28.5694 -17.8558  9.05 1.12
es2021rykvo 2021-09-13 05:31:51.000 28.5688 -17.8566  8.96 1.22
es2021rykww 2021-09-13 05:33:22.000 28.5628 -17.8558  9.65 1.52
es2021rykyt 2021-09-13 05:35:32.000 28.5688 -17.8567  9.05 1.05
es2021rylgm 2021-09-13 05:44:35.000 28.5695 -17.8565  8.95 0.90
es2021rylil 2021-09-13 05:46:50.000 28.5623 -17.8532  9.65 1.12
es2021rylkc 2021-09-13 05:49:43.000 28.5641 -17.8520  9.48 1.74
es2021rylma 2021-09-13 05:51:03.000 28.5698 -17.8574  8.83 1.31
es2021rylol 2021-09-13 05:54:44.000 28.5624 -17.8530  9.62 1.22
es2021ryluj 2021-09-13 06:01:08.000 28.5623 -17.8533  9.59 1.43
es2021rymey 2021-09-13 06:13:05.000 28.5697 -17.8568  8.79 1.46
es2021rymjm 2021-09-13 06:18:21.000 28.5700 -17.8569  8.83 1.63
es2021rymko 2021-09-13 06:19:39.000 28.5709 -17.8545  8.48 1.40
es2021rymou 2021-09-13 06:24:34.000 28.5700 -17.8571  8.82 1.59
es2021rymsm 2021-09-13 06:28:51.000 28.5659 -17.8499  9.11 1.41
es2021rymup 2021-09-13 06:31:20.000 28.5703 -17.8566  8.82 1.70
es2021rymwp 2021-09-13 06:33:40.000 28.5636 -17.8524  9.45 1.21
es2021rynav 2021-09-13 06:38:34.000 28.5631 -17.8531  9.58 1.34
es2021rynby 2021-09-13 06:39:54.000 28.5707 -17.8569  8.81 1.81
es2021rynfm 2021-09-13 06:44:01.000 28.5696 -17.8569  8.85 1.31
es2021rynku 2021-09-13 06:50:28.000 28.5707 -17.8569  8.82 1.74
es2021rynor 2021-09-13 06:54:53.000 28.5685 -17.8563  9.25 0.94
es2021rynzq 2021-09-13 07:07:31.000 28.5623 -17.8531  9.64 1.53
es2021ryosd 2021-09-13 07:29:20.000 28.5629 -17.8535  9.56 1.49
es2021rypbm 2021-09-13 07:39:57.000 28.5709 -17.8552  8.76 1.22
es2021rypfq 2021-09-13 07:44:47.000 28.5675 -17.8603  9.10 1.31
es2021ryqet 2021-09-13 08:14:06.000 28.5639 -17.8525  9.50 1.66
es2021ryslc 2021-09-13 09:22:04.000 28.5648 -17.8637  9.26 1.21
es2021rytfz 2021-09-13 09:46:25.000 28.5716 -17.8553  8.87 0.99
es2021rytjz 2021-09-13 09:51:07.000 28.5716 -17.8567  8.81 1.16
es2021rytlg 2021-09-13 09:53:07.000 28.5720 -17.8569  8.76 1.28
es2021rytve 2021-09-13 10:04:10.000 28.5722 -17.8578  8.68 1.31
es2021rytyr 2021-09-13 10:08:14.000 28.5724 -17.8578  8.65 1.29
es2021ryubv 2021-09-13 10:11:54.000 28.5731 -17.8572  8.72 1.21
es2021ryvjg 2021-09-13 10:50:51.000 28.5742 -17.8544  9.08 1.12
es2021ryvmq 2021-09-13 10:54:49.000 28.5735 -17.8561  8.96 1.22
es2021ryvos 2021-09-13 10:57:13.000 28.5751 -17.8554  8.96 1.22
es2021ryvsh 2021-09-13 11:01:26.000 28.5747 -17.8554  8.93 1.25
es2021ryvty 2021-09-13 11:03:19.000 28.5748 -17.8557  8.96 1.22
es2021ryxbq 2021-09-13 11:42:38.000 28.5712 -17.8525  8.78 1.09
es2021ryyfm 2021-09-13 12:17:29.000 28.5701 -17.8563  8.75 1.19
es2021ryzea 2021-09-13 12:46:00.000 28.5756 -17.8525  8.86 1.04
es2021ryzug 2021-09-13 13:04:57.000 28.5739 -17.8551  8.67 1.06
es2021rzbob 2021-09-13 13:58:18.000 28.5734 -17.8531  8.57 1.31
es2021rzfeb 2021-09-13 15:47:55.000 28.5706 -17.8505  8.82 1.23
es2021rzfkf 2021-09-13 15:55:25.000 28.5738 -17.8592  8.79 1.19
es2021rzgit 2021-09-13 16:24:42.000 28.5715 -17.8507  8.87 1.36
es2021rzgze 2021-09-13 16:42:48.000 28.5731 -17.8649  8.88 1.22
es2021rzhfn 2021-09-13 16:50:14.000 28.5733 -17.8644  8.95 1.42
es2021rzhpj 2021-09-13 17:01:42.000 28.5735 -17.8637  8.95 1.22
es2021rzjub 2021-09-13 18:07:46.000 28.5691 -17.8492  9.00 1.49
es2021rzjyc 2021-09-13 18:12:28.000 28.5642 -17.8524  9.48 1.22
es2021rzkbl 2021-09-13 18:16:24.000 28.5689 -17.8493  9.03 1.50
es2021rzkmb 2021-09-13 18:28:45.000 28.5689 -17.8488  8.96 1.45
es2021rzkus 2021-09-13 18:38:56.000 28.5688 -17.8492  9.03 1.21
es2021rzkzl 2021-09-13 18:44:23.000 28.5729 -17.8642  8.86 1.24
es2021rzlpe 2021-09-13 19:02:41.000 28.5730 -17.8645  8.87 1.22
es2021rzlvj 2021-09-13 19:10:06.000 28.5733 -17.8642  8.77 0.84
es2021rzmvv 2021-09-13 19:40:44.000 28.5799 -17.8669  8.39 1.12
es2021rzmxo 2021-09-13 19:43:35.000 28.5799 -17.8667  8.38 1.03
es2021rzmzx 2021-09-13 19:45:32.000 28.5733 -17.8638  8.96 1.17
es2021rznsb 2021-09-13 20:06:39.000 28.5801 -17.8676  8.54 0.94
es2021rznyq 2021-09-13 20:14:20.000 28.5753 -17.8620  8.46 0.75
es2021rzoba 2021-09-13 20:17:08.000 28.5803 -17.8679  8.47 0.84
es2021rzofv 2021-09-13 20:22:43.000 28.5804 -17.8676  8.55 0.84
es2021rzohm 2021-09-13 20:24:41.000 28.5795 -17.8687  8.44 1.03
es2021rzoiv 2021-09-13 20:26:15.000 28.5804 -17.8690  8.51 0.75
es2021rzojp 2021-09-13 20:27:08.000 28.5630 -17.8532  9.56 0.75
es2021rzoku 2021-09-13 20:28:32.000 28.5799 -17.8700  8.49 0.75
es2021rzoor 2021-09-13 20:33:02.000 28.5794 -17.8655  8.86 1.03
es2021rzorb 2021-09-13 20:35:50.000 28.5815 -17.8550  8.51 0.66
es2021rzotq 2021-09-13 20:38:50.000 28.5801 -17.8674  8.57 0.94
es2021rzowb 2021-09-13 20:41:40.000 28.5799 -17.8671  8.65 1.03
es2021rzowq 2021-09-13 20:42:19.000 28.5803 -17.8572  8.58 0.66
es2021rzpdh 2021-09-13 20:50:05.000 28.5812 -17.8664  8.43 0.75
es2021rzpdp 2021-09-13 20:50:26.000 28.5779 -17.8665  8.73 1.02
es2021rzpfd 2021-09-13 20:52:16.000 28.5800 -17.8683  8.63 0.94
es2021rzpgb 2021-09-13 20:53:19.000 28.5814 -17.8675  8.46 0.84
es2021rzphs 2021-09-13 20:55:13.000 28.5806 -17.8682  8.45 1.07
es2021rzpij 2021-09-13 20:55:59.000 28.5749 -17.8666  8.94 0.84
es2021rzpkq 2021-09-13 20:58:37.000 28.5724 -17.8641  9.10 0.75
es2021rzpnx 2021-09-13 21:02:27.000 28.5808 -17.8689  8.57 0.66
es2021rzpou 2021-09-13 21:03:30.000 28.5736 -17.8654  9.33 0.84
es2021rzppj 2021-09-13 21:04:08.000 28.5809 -17.8681  8.55 0.57
es2021rzpqh 2021-09-13 21:05:15.000 28.5802 -17.8701  8.56 0.75
es2021rzprn 2021-09-13 21:06:40.000 28.5730 -17.8656  9.34 0.94
es2021rzpsk 2021-09-13 21:07:41.000 28.5781 -17.8710  9.04 0.75
es2021rzptv 2021-09-13 21:09:21.000 28.5728 -17.8656  9.39 0.66
es2021rzpwg 2021-09-13 21:12:12.000 28.5817 -17.8682  8.71 0.84
es2021rzpzv 2021-09-13 21:16:20.000 28.5806 -17.8701  8.58 0.84
es2021rzqds 2021-09-13 21:20:54.000 28.5815 -17.8699  8.48 0.75
es2021rzqff 2021-09-13 21:22:38.000 28.5725 -17.8642  8.96 1.03
es2021rzqfy 2021-09-13 21:23:29.000 28.5807 -17.8706  8.46 0.84
es2021rzqhb 2021-09-13 21:24:48.000 28.5724 -17.8647  9.09 1.03
es2021rzqiv 2021-09-13 21:26:51.000 28.5806 -17.8705  8.49 0.94
es2021rzqkr 2021-09-13 21:29:00.000 28.5800 -17.8710  8.56 0.94
es2021rzqlf 2021-09-13 21:29:38.000 28.5805 -17.8712  8.44 1.03
es2021rzqom 2021-09-13 21:31:52.000 28.5807 -17.8706  8.46 1.04
es2021rzqqv 2021-09-13 21:36:11.000 28.5807 -17.8702  8.45 0.87
es2021rzqsv 2021-09-13 21:38:31.000 28.5735 -17.8659  9.34 0.84
es2021rzqvg 2021-09-13 21:41:18.000 28.5808 -17.8701  8.36 0.84
es2021rzqxg 2021-09-13 21:44:19.000 28.5818 -17.8690  8.52 0.94
es2021rzqzs 2021-09-13 21:46:31.000 28.5809 -17.8704  8.52 0.84
es2021rzrnc 2021-09-13 22:02:06.000 28.5809 -17.8706  8.43 1.29
es2021rzrrx 2021-09-13 22:07:44.000 28.5811 -17.8707  8.37 1.10
es2021rzrua 2021-09-13 22:10:13.000 28.5766 -17.8724  8.80 0.86
es2021rzruy 2021-09-13 22:11:15.000 28.5810 -17.8710  8.31 1.15
es2021rzrwt 2021-09-13 22:13:22.000 28.5746 -17.8665  8.91 0.94
es2021rzrxv 2021-09-13 22:14:39.000 28.5764 -17.8727  8.84 1.23
es2021rzrzc 2021-09-13 22:16:06.000 28.5751 -17.8661  8.87 0.91
es2021rzsca 2021-09-13 22:19:30.000 28.5763 -17.8727  8.82 1.03
es2021rzsii 2021-09-13 22:28:05.000 28.5764 -17.8726  8.82 1.27
es2021rzskj 2021-09-13 22:29:13.000 28.5728 -17.8656  8.97 0.94
es2021rzsot 2021-09-13 22:35:11.000 28.5763 -17.8725  8.87 1.37
es2021rzsrg 2021-09-13 22:38:13.000 28.5760 -17.8728  8.85 0.90
es2021rzsub 2021-09-13 22:40:33.000 28.5639 -17.8530  9.45 1.28
es2021rzsvs 2021-09-13 22:42:28.000 28.5820 -17.8717  8.32 0.94
es2021rztap 2021-09-13 22:48:11.000 28.5821 -17.8698  8.33 0.57
es2021rztdr 2021-09-13 22:51:46.000 28.5762 -17.8727  8.91 1.76
es2021rztlg 2021-09-13 23:00:35.000 28.5760 -17.8729  8.89 1.37
es2021rztmv 2021-09-13 23:02:23.000 28.5818 -17.8720  8.43 1.03
es2021rztto 2021-09-13 23:10:17.000 28.5775 -17.8743  8.99 2.42
es2021rztxc 2021-09-13 23:14:25.000 28.5761 -17.8726  8.96 2.16
es2021rzucy 2021-09-13 23:21:14.000 28.5819 -17.8691  8.32 0.75
es2021rzufl 2021-09-13 23:24:08.000 28.5760 -17.8727  8.95 1.89
es2021rzujb 2021-09-13 23:28:19.000 28.5794 -17.8724  8.21 0.84
es2021rzula 2021-09-13 23:30:36.000 28.5757 -17.8728  8.98 1.94
es2021rzumj 2021-09-13 23:32:17.000 28.5776 -17.8740  8.99 2.35
es2021rzuny 2021-09-13 23:34:02.000 28.5772 -17.8745  8.91 0.83
es2021rzupk 2021-09-13 23:36:14.000 28.5782 -17.8761  9.28 1.12
es2021rzurz 2021-09-13 23:38:44.000 28.5753 -17.8728  8.99 1.11
es2021rzuug 2021-09-13 23:41:23.000 28.5754 -17.8729  8.96 1.24
es2021rzuvl 2021-09-13 23:42:48.000 28.5777 -17.8758  9.07 0.98
es2021rzuyr 2021-09-13 23:46:32.000 28.5754 -17.8727  8.99 1.03
es2021rzvfb 2021-09-13 23:53:59.000 28.5764 -17.8724  8.87 0.96
es2021rzvhi 2021-09-13 23:56:38.000 28.5764 -17.8723  8.83 1.33
es2021rzvjt 2021-09-14 00:00:39.000 28.5772 -17.8735  8.76 1.19
es2021rzvmd 2021-09-14 00:01:32.000 28.5750 -17.8729  9.09 1.15
es2021rzvnh 2021-09-14 00:03:32.000 28.5751 -17.8731  9.06 0.89
es2021rzvpx 2021-09-14 00:06:39.000 28.5750 -17.8731  9.06 1.40
es2021rzvsm 2021-09-14 00:09:36.000 28.5751 -17.8729  9.06 1.33
es2021rzvuf 2021-09-14 00:11:38.000 28.5751 -17.8730  9.08 1.33
es2021rzvvx 2021-09-14 00:13:36.000 28.5749 -17.8732  9.12 1.73
es2021rzvxe 2021-09-14 00:15:07.000 28.5749 -17.8734  9.11 1.50
es2021rzvyn 2021-09-14 00:16:37.000 28.5777 -17.8756  8.97 0.84
es2021rzwbf 2021-09-14 00:19:48.000 28.5748 -17.8734  9.15 2.01
es2021rzwgl 2021-09-14 00:25:52.000 28.5785 -17.8763  8.87 0.87
es2021rzwie 2021-09-14 00:27:56.000 28.5747 -17.8738  9.18 1.82
es2021rzwjl 2021-09-14 00:29:24.000 28.5747 -17.8737  9.18 1.50
es2021rzwlf 2021-09-14 00:31:29.000 28.5747 -17.8740  9.17 1.47
es2021rzwnr 2021-09-14 00:34:21.000 28.5747 -17.8739  9.21 1.72
es2021rzwqp 2021-09-14 00:37:43.000 28.5745 -17.8743  9.21 1.84
es2021rzwsu 2021-09-14 00:40:47.000 28.5744 -17.8745  9.18 1.77
es2021rzwvm 2021-09-14 00:43:27.000 28.5744 -17.8746  9.19 1.65
es2021rzwxb 2021-09-14 00:45:14.000 28.5739 -17.8677  9.03 1.08
es2021rzwyd 2021-09-14 00:46:33.000 28.5745 -17.8746  9.20 1.55
es2021rzxbf 2021-09-14 00:50:06.000 28.5743 -17.8749  9.18 1.57
es2021rzxdk 2021-09-14 00:53:09.000 28.5742 -17.8748  9.21 1.80
es2021rzxfy 2021-09-14 00:55:39.000 28.5741 -17.8751  9.21 1.18
es2021rzxhj 2021-09-14 00:57:17.000 28.5742 -17.8751  9.20 0.91
es2021rzxka 2021-09-14 01:00:24.000 28.5741 -17.8751  9.24 1.63
es2021rzxnt 2021-09-14 01:04:45.000 28.5740 -17.8755  9.22 1.30
es2021rzxot 2021-09-14 01:05:54.000 28.5644 -17.8519  9.46 0.90
es2021rzxqk 2021-09-14 01:07:48.000 28.5739 -17.8755  9.19 1.14
es2021rzxst 2021-09-14 01:10:34.000 28.5613 -17.8483  9.76 1.84
es2021rzxvc 2021-09-14 01:11:40.000 28.5738 -17.8756  9.20 1.52
es2021rzxup 2021-09-14 01:12:43.000 28.5807 -17.8754  8.96 0.57
es2021rzxzg 2021-09-14 01:18:09.000 28.5739 -17.8755  9.27 1.80
es2021rzyer 2021-09-14 01:24:28.000 28.5739 -17.8755  9.28 0.97
es2021rzyhq 2021-09-14 01:27:55.000 28.5737 -17.8758  9.30 2.03
es2021rzymk 2021-09-14 01:33:27.000 28.5737 -17.8760  9.26 0.96
es2021rzypo 2021-09-14 01:37:09.000 28.5738 -17.8758  9.31 1.85
es2021rzytv 2021-09-14 01:42:06.000 28.5738 -17.8757  9.31 0.82
es2021rzyuu 2021-09-14 01:43:13.000 28.5819 -17.8783  8.60 0.57
es2021rzywe 2021-09-14 01:44:53.000 28.5737 -17.8760  9.30 1.08
es2021rzzaj 2021-09-14 01:49:44.000 28.5737 -17.8759  9.34 2.05
es2021rzzff 2021-09-14 01:55:34.000 28.5736 -17.8760  9.29 0.83
es2021rzzhb 2021-09-14 01:58:18.000 28.5780 -17.8806  9.14 0.94
es2021rzzjd 2021-09-14 02:00:19.000 28.5737 -17.8758  9.34 1.69
es2021rzzmm 2021-09-14 02:03:52.000 28.5782 -17.8802  9.04 1.00
es2021rzznz 2021-09-14 02:05:37.000 28.5734 -17.8761  9.35 1.63
es2021rzzoz 2021-09-14 02:06:45.000 28.5783 -17.8793  9.05 1.02
es2021rzzsx 2021-09-14 02:12:39.000 28.5737 -17.8751  9.44 1.14
es2021rzzvr 2021-09-14 02:14:34.000 28.5795 -17.8794  8.96 1.84
es2021rzzwu 2021-09-14 02:15:04.000 28.5821 -17.8772  8.63 1.03
es2021rzzxt 2021-09-14 02:17:12.000 28.5795 -17.8796  8.77 1.17
es2021saabc 2021-09-14 02:20:53.000 28.5734 -17.8757  9.37 1.84
es2021saaco 2021-09-14 02:22:46.000 28.5797 -17.8793  8.88 1.81
es2021saaeh 2021-09-14 02:24:38.000 28.5788 -17.8810  8.96 0.66
es2021saagu 2021-09-14 02:27:33.000 28.5781 -17.8768  8.97 0.96
es2021saahw 2021-09-14 02:29:43.000 28.5823 -17.8779  8.64 0.84
es2021saajy 2021-09-14 02:31:12.000 28.5732 -17.8763  9.36 2.06
es2021saanc 2021-09-14 02:34:53.000 28.5823 -17.8799  8.57 0.85
es2021saaor 2021-09-14 02:36:43.000 28.5825 -17.8772  8.63 1.03
es2021saaqw 2021-09-14 02:39:18.000 28.5768 -17.8812  9.25 0.92
es2021saasf 2021-09-14 02:40:50.000 28.5805 -17.8762  8.73 1.13
es2021saatl 2021-09-14 02:42:16.000 28.5825 -17.8773  8.63 1.16
es2021saaup 2021-09-14 02:43:39.000 28.5825 -17.8771  8.64 1.08
es2021saawt 2021-09-14 02:46:09.000 28.5823 -17.8775  8.60 0.84
es2021saaxk 2021-09-14 02:46:54.000 28.5826 -17.8773  8.63 1.14
es2021saazi 2021-09-14 02:49:11.000 28.5826 -17.8776  8.62 0.75
es2021sabaf 2021-09-14 02:50:11.000 28.5825 -17.8774  8.63 1.17
es2021sabem 2021-09-14 02:55:50.000 28.5827 -17.8773  8.63 1.10
es2021sabge 2021-09-14 02:58:13.000 28.5827 -17.8774  8.64 1.44
es2021sabip 2021-09-14 02:59:56.000 28.5827 -17.8773  8.64 0.66
es2021sabkm 2021-09-14 03:02:41.000 28.5829 -17.8773  8.64 1.63
es2021saboj 2021-09-14 03:06:41.000 28.5828 -17.8776  8.64 1.00
es2021sabqg 2021-09-14 03:08:52.000 28.5828 -17.8774  8.63 1.59
es2021sabsx 2021-09-14 03:11:58.000 28.5829 -17.8775  8.65 1.08
es2021sabuj 2021-09-14 03:13:40.000 28.5828 -17.8776  8.64 1.48
es2021sabwg 2021-09-14 03:16:07.000 28.5829 -17.8773  8.64 1.94
es2021sabya 2021-09-14 03:17:57.000 28.5828 -17.8777  8.61 0.98
es2021sabzj 2021-09-14 03:19:29.000 28.5828 -17.8776  8.64 1.23
es2021sacdf 2021-09-14 03:23:03.000 28.5829 -17.8776  8.63 1.44
es2021sacdw 2021-09-14 03:25:58.000 28.5829 -17.8776  8.65 1.98
es2021sacgx 2021-09-14 03:28:14.000 28.5820 -17.8784  8.41 0.99
es2021sachz 2021-09-14 03:29:35.000 28.5828 -17.8776  8.63 0.75
es2021sacjs 2021-09-14 03:31:33.000 28.5828 -17.8778  8.59 1.20
es2021sacma 2021-09-14 03:34:13.000 28.5829 -17.8777  8.65 1.54
es2021sacoj 2021-09-14 03:36:59.000 28.5831 -17.8775  8.64 1.75
es2021sacqq 2021-09-14 03:39:39.000 28.5829 -17.8777  8.63 1.19
es2021sacte 2021-09-14 03:43:03.000 28.5830 -17.8777  8.65 1.86
es2021sacuu 2021-09-14 03:44:28.000 28.5767 -17.8797  9.36 1.14
es2021sacxa 2021-09-14 03:47:03.000 28.5830 -17.8777  8.63 0.98
es2021saczi 2021-09-14 03:49:47.000 28.5830 -17.8776  8.61 0.96
es2021sadbu 2021-09-14 03:52:27.000 28.5836 -17.8771  8.59 0.57
es2021saddv 2021-09-14 03:54:59.000 28.5831 -17.8776  8.65 2.00
es2021sadjj 2021-09-14 04:01:28.000 28.5832 -17.8779  8.64 1.54
es2021sadoh 2021-09-14 04:07:35.000 28.5832 -17.8786  8.67 1.21
es2021sadrp 2021-09-14 04:11:56.000 28.5832 -17.8782  8.63 1.03
es2021sadtl 2021-09-14 04:14:46.000 28.5832 -17.8781  8.65 1.45
es2021sadww 2021-09-14 04:17:12.000 28.5835 -17.8767  8.57 0.87
es2021sadyb 2021-09-14 04:19:38.000 28.5831 -17.8783  8.64 1.47
es2021saead 2021-09-14 04:22:00.000 28.5756 -17.8818  9.62 1.08
es2021saebw 2021-09-14 04:23:03.000 28.5834 -17.8766  8.59 1.03
es2021saeeo 2021-09-14 04:26:10.000 28.5834 -17.8769  8.57 1.41
es2021saehb 2021-09-14 04:29:05.000 28.5782 -17.8820  9.02 1.06
es2021saeio 2021-09-14 04:31:07.000 28.5795 -17.8814  9.20 1.40
es2021saejq 2021-09-14 04:32:06.000 28.5796 -17.8809  9.21 1.37
es2021saeld 2021-09-14 04:33:50.000 28.5787 -17.8823  9.19 1.62
es2021saema 2021-09-14 04:34:53.000 28.5779 -17.8823  9.08 1.65
es2021saena 2021-09-14 04:36:03.000 28.5833 -17.8785  8.64 1.38
es2021saeob 2021-09-14 04:37:14.000 28.5773 -17.8825  9.15 1.75
es2021saepn 2021-09-14 04:38:57.000 28.5834 -17.8772  8.53 1.32
es2021saeqy 2021-09-14 04:40:37.000 28.5777 -17.8829  9.14 2.47
es2021saesg 2021-09-14 04:42:06.000 28.5817 -17.8796  9.37 0.93
es2021saeux 2021-09-14 04:45:12.000 28.5835 -17.8786  8.69 1.55
es2021saexi 2021-09-14 04:48:03.000 28.5831 -17.8770  8.59 0.96
es2021saeyo 2021-09-14 04:49:28.000 28.5837 -17.8786  8.68 1.63
es2021safax 2021-09-14 04:52:13.000 28.5783 -17.8824  9.15 2.21
es2021safch 2021-09-14 04:53:51.000 28.5835 -17.8774  8.53 0.94
es2021safdj 2021-09-14 04:55:57.000 28.5837 -17.8787  8.69 1.58
es2021safgb 2021-09-14 04:58:15.000 28.5838 -17.8791  8.64 0.66
es2021safhc 2021-09-14 04:59:25.000 28.5837 -17.8788  8.66 0.99
es2021safis 2021-09-14 05:02:14.000 28.5839 -17.8787  8.68 1.79
es2021saflc 2021-09-14 05:04:52.000 28.5785 -17.8815  9.04 1.03
es2021safnv 2021-09-14 05:07:16.000 28.5835 -17.8793  8.68 0.84
es2021safow 2021-09-14 05:09:42.000 28.5839 -17.8790  8.69 1.44
es2021safsz 2021-09-14 05:13:16.000 28.5840 -17.8794  8.68 1.18
es2021safum 2021-09-14 05:15:04.000 28.5840 -17.8789  8.68 1.57
es2021safwi 2021-09-14 05:17:08.000 28.5837 -17.8790  8.63 0.84
es2021safym 2021-09-14 05:19:40.000 28.5823 -17.8841  8.60 1.01
es2021safzp 2021-09-14 05:20:58.000 28.5822 -17.8816  8.86 0.81
es2021sagco 2021-09-14 05:25:24.000 28.5853 -17.8840  7.82 1.12
es2021sagdz 2021-09-14 05:26:07.000 28.5839 -17.8776  8.59 0.93
es2021saggf 2021-09-14 05:28:43.000 28.5842 -17.8788  8.70 1.80
es2021saghg 2021-09-14 05:29:53.000 28.5786 -17.8820  9.17 1.12
es2021sagjx 2021-09-14 05:33:01.000 28.5837 -17.8800  8.31 1.03
es2021sagly 2021-09-14 05:35:21.000 28.5838 -17.8782  8.59 0.94
es2021sagnn 2021-09-14 05:37:15.000 28.5845 -17.8781  8.52 1.03
es2021sagom 2021-09-14 05:38:22.000 28.5844 -17.8804  8.73 1.45
es2021sagqj 2021-09-14 05:40:31.000 28.5846 -17.8799  8.71 1.00
es2021sagsg 2021-09-14 05:43:15.000 28.5843 -17.8798  8.68 1.29
es2021sagtu 2021-09-14 05:45:04.000 28.5804 -17.8816  9.18 0.99
es2021sagxb 2021-09-14 05:48:24.000 28.5847 -17.8804  8.69 0.94
es2021sagyz 2021-09-14 05:50:36.000 28.5808 -17.8821  9.22 1.06
es2021sahex 2021-09-14 05:57:29.000 28.5848 -17.8802  8.68 1.54
es2021sahhb 2021-09-14 06:00:00.000 28.5770 -17.8825  9.21 2.60
es2021sahjt 2021-09-14 06:04:13.000 28.5845 -17.8805  8.76 1.41
es2021sahlw 2021-09-14 06:05:36.000 28.5774 -17.8813  9.14 0.84
es2021sahya 2021-09-14 06:19:47.000 28.5810 -17.8825  9.36 1.12
es2021saiab 2021-09-14 06:22:07.000 28.5772 -17.8815  9.24 0.96
es2021saigs 2021-09-14 06:29:54.000 28.5839 -17.8819  8.99 1.22
es2021saiiu 2021-09-14 06:32:36.000 28.5792 -17.8832  9.25 1.35
es2021saikn 2021-09-14 06:34:21.000 28.5795 -17.8829  9.24 1.28
es2021saiml 2021-09-14 06:36:36.000 28.5795 -17.8831  9.27 1.24
es2021saioc 2021-09-14 06:38:30.000 28.5793 -17.8830  9.35 1.60
es2021saitf 2021-09-14 06:44:28.000 28.5744 -17.8821  9.77 1.40
es2021saixe 2021-09-14 06:49:06.000 28.5748 -17.8819  9.73 1.30
es2021saizz 2021-09-14 06:52:22.000 28.5761 -17.8809  9.49 1.03
es2021sajbz 2021-09-14 06:54:42.000 28.5747 -17.8819  9.75 1.69
es2021sajgj 2021-09-14 06:59:49.000 28.5748 -17.8817  9.69 1.49
es2021sajpr 2021-09-14 07:10:41.000 28.5813 -17.8827  9.39 1.65
es2021sajwi 2021-09-14 07:18:25.000 28.5818 -17.8827  9.38 1.29
es2021sajxi 2021-09-14 07:19:33.000 28.5760 -17.8806  9.61 1.12
es2021sakeu 2021-09-14 07:28:17.000 28.5814 -17.8830  9.32 1.32
es2021sakgs 2021-09-14 07:30:31.000 28.5854 -17.8832  8.58 1.75
es2021sakyg 2021-09-14 07:50:56.000 28.5819 -17.8833  9.27 1.22
es2021salem 2021-09-14 07:58:15.000 28.5819 -17.8837  9.37 1.28
es2021saljs 2021-09-14 08:04:19.000 28.5813 -17.8838  9.43 1.59
es2021salrk 2021-09-14 08:13:16.000 28.5818 -17.8836  9.40 1.54
es2021samuu 2021-09-14 08:47:33.000 28.5798 -17.8819  9.73 1.38
es2021sanir 2021-09-14 09:03:43.000 28.5799 -17.8815  9.76 1.23
es2021sanpe 2021-09-14 09:11:17.000 28.5888 -17.8763  8.57 0.94
es2021sanzs 2021-09-14 09:23:36.000 28.5917 -17.8801  8.32 1.16
es2021saogx 2021-09-14 09:31:57.000 28.5917 -17.8789  8.37 1.49
es2021saqrb 2021-09-14 10:44:25.000 28.5837 -17.8777  8.47 1.26
es2021sasxl 2021-09-14 11:56:20.000 28.5823 -17.8753  8.62 0.98
es2021satri 2021-09-14 12:15:40.000 28.5816 -17.8748  8.68 1.31
es2021satvb 2021-09-14 12:20:01.000 28.5816 -17.8751  8.58 1.30
es2021satvo 2021-09-14 12:21:49.000 28.5810 -17.8740  8.67 1.31
es2021sauen 2021-09-14 12:31:01.000 28.5803 -17.8736  8.65 1.37
es2021savis 2021-09-14 13:06:11.000 28.5636 -17.8436  9.81 0.87
es2021saxim 2021-09-14 14:06:35.000 28.5912 -17.8783  8.12 1.14
es2021saxmx 2021-09-14 14:11:43.000 28.5877 -17.8803  8.42 1.51
es2021saxpd 2021-09-14 14:14:19.000 28.5879 -17.8803  8.40 1.25
es2021saxqh 2021-09-14 14:15:41.000 28.5880 -17.8802  8.42 1.48
es2021saxum 2021-09-14 14:20:34.000 28.5882 -17.8802  8.47 1.54
es2021sbaso 2021-09-14 15:49:14.000 28.5806 -17.8727  8.71 1.26
es2021sbbhb 2021-09-14 16:06:08.000 28.5877 -17.8783  8.53 1.28
es2021sbdhc 2021-09-14 17:06:50.000 28.5864 -17.8767  8.18 1.26
es2021sbdin 2021-09-14 17:08:26.000 28.5862 -17.8760  8.15 1.31
es2021sbdke 2021-09-14 17:10:24.000 28.5861 -17.8760  8.22 1.22
es2021sbdva 2021-09-14 17:23:01.000 28.5870 -17.8746  8.10 1.22
es2021sbdwo 2021-09-14 17:25:46.000 28.5856 -17.8751  8.07 1.73
es2021sbdzu 2021-09-14 17:28:34.000 28.5874 -17.8747  8.04 1.12
es2021sbebt 2021-09-14 17:30:52.000 28.5873 -17.8748  8.04 1.35
es2021sbedg 2021-09-14 17:32:38.000 28.5873 -17.8748  8.02 1.33
es2021sbeej 2021-09-14 17:33:56.000 28.5873 -17.8746  8.04 1.16
es2021sbefy 2021-09-14 17:35:46.000 28.5877 -17.8746  7.99 1.68
es2021sbeml 2021-09-14 17:43:21.000 28.5876 -17.8745  8.02 1.31
es2021sbepi 2021-09-14 17:46:43.000 28.5866 -17.8750  8.24 1.47
es2021sbert 2021-09-14 17:49:34.000 28.5876 -17.8745  8.02 1.48
es2021sbfax 2021-09-14 18:00:16.000 28.5859 -17.8761  8.55 1.22
es2021sbfbx 2021-09-14 18:01:23.000 28.5857 -17.8742  8.12 0.66
es2021sbfff 2021-09-14 18:05:14.000 28.5879 -17.8745  8.02 1.41
es2021sbfjk 2021-09-14 18:10:07.000 28.5886 -17.8749  7.96 1.31
es2021sbfrd 2021-09-14 18:19:06.000 28.5619 -17.8532  9.60 1.15
es2021sbfyn 2021-09-14 18:27:43.000 28.5904 -17.8773  7.96 1.22
es2021sbgak 2021-09-14 18:29:56.000 28.5873 -17.8746  8.06 1.03
es2021sbgex 2021-09-14 18:35:10.000 28.5877 -17.8753  8.04 0.84
es2021sbgmd 2021-09-14 18:43:38.000 28.5877 -17.8747  8.00 1.21
es2021sbgqs 2021-09-14 18:48:55.000 28.5865 -17.8750  8.08 1.68
es2021sbhen 2021-09-14 19:05:01.000 28.5880 -17.8757  8.09 1.26
es2021sbhnz 2021-09-14 19:16:04.000 28.5617 -17.8533  9.62 1.50
es2021sbhuo 2021-09-14 19:23:44.000 28.5863 -17.8739  8.09 1.03
es2021sbhzh 2021-09-14 19:29:13.000 28.5858 -17.8751  8.29 1.17
es2021sbicw 2021-09-14 19:33:26.000 28.5860 -17.8750  8.16 1.23
es2021sbids 2021-09-14 19:34:22.000 28.5881 -17.8744  8.00 0.84
es2021sbifa 2021-09-14 19:35:56.000 28.5860 -17.8750  8.15 1.03
es2021sbijp 2021-09-14 19:41:16.000 28.5860 -17.8750  8.22 1.03
es2021sbipk 2021-09-14 19:48:02.000 28.5871 -17.8754  8.30 1.01
es2021sbiqw 2021-09-14 19:49:49.000 28.5816 -17.8718  8.61 1.47
es2021sbish 2021-09-14 19:51:24.000 28.5867 -17.8752  8.50 1.03
es2021sbizh 2021-09-14 20:00:13.000 28.5813 -17.8735  8.62 1.31
es2021sbjdt 2021-09-14 20:05:31.000 28.5880 -17.8744  8.05 1.48
es2021sbjgy 2021-09-14 20:08:30.000 28.5893 -17.8749  7.86 1.75
es2021sbjjl 2021-09-14 20:11:24.000 28.5862 -17.8751  8.02 1.40
es2021sbjms 2021-09-14 20:15:13.000 28.5835 -17.8702  8.10 1.14
es2021sbjoj 2021-09-14 20:17:07.000 28.5893 -17.8746  7.94 1.10
es2021sbjqe 2021-09-14 20:19:51.000 28.5895 -17.8744  7.88 1.44
es2021sbjsq 2021-09-14 20:22:25.000 28.5897 -17.8743  7.95 1.44
es2021sbjvd 2021-09-14 20:25:01.000 28.5899 -17.8758  7.85 1.26
es2021sbjwu 2021-09-14 20:26:58.000 28.5896 -17.8745  7.87 1.29
es2021sbkbd 2021-09-14 20:32:00.000 28.5897 -17.8742  7.84 1.46
es2021sbkci 2021-09-14 20:33:25.000 28.5902 -17.8758  7.85 1.77
es2021sbkdl 2021-09-14 20:34:42.000 28.5818 -17.8734  8.56 0.94
es2021sbkhu 2021-09-14 20:39:45.000 28.5898 -17.8759  7.81 0.84
es2021sbkis 2021-09-14 20:41:07.000 28.5902 -17.8756  7.84 1.89
es2021sbkkq 2021-09-14 20:43:06.000 28.5834 -17.8711  6.71 0.97
es2021sbkmp 2021-09-14 20:47:43.000 28.5894 -17.8756  7.79 1.22
es2021sbkrb 2021-09-14 20:50:33.000 28.5800 -17.8713  8.18 1.08
es2021sbkqy 2021-09-14 20:53:22.000 28.5819 -17.8723  8.51 1.18
es2021sbkxc 2021-09-14 20:57:37.000 28.5758 -17.8813  6.82 0.94
es2021sbkyr 2021-09-14 21:00:03.000 28.5865 -17.8761  7.96 0.75
es2021sbkzw 2021-09-14 21:00:50.000 28.5818 -17.8755  9.57 0.66
es2021sblaz 2021-09-14 21:02:08.000 28.5811 -17.8724  8.36 0.66
es2021sblba 2021-09-14 21:02:29.000 28.5551 -17.8701  1.54 0.57
es2021sbldn 2021-09-14 21:06:35.000 28.5904 -17.8767  7.97 1.01
es2021sblhe 2021-09-14 21:09:20.000 28.5900 -17.8769  7.97 1.03
es2021sblic 2021-09-14 21:11:08.000 28.5892 -17.8776  7.78 2.01
es2021sblkv 2021-09-14 21:13:57.000 28.5808 -17.9092  0.71 1.16
es2021sblnh 2021-09-14 21:16:29.000 28.5819 -17.8720  8.68 1.24
es2021sbloq 2021-09-14 21:18:04.000 28.5903 -17.8769  8.08 1.03
es2021sblpv 2021-09-14 21:19:21.000 28.5895 -17.8771  8.01 1.12
es2021sblpt 2021-09-14 21:19:39.000 28.5896 -17.8772  7.89 1.79
es2021sblqy 2021-09-14 21:20:44.000 28.5890 -17.8777  8.03 0.86
es2021sblte 2021-09-14 21:24:18.000 28.5910 -17.8773  7.99 0.94
es2021sblwk 2021-09-14 21:27:07.000 28.5913 -17.8770  7.96 0.94
es2021sbmay 2021-09-14 21:32:27.000 28.5874 -17.8735  7.29 0.94
es2021sbmex 2021-09-14 21:37:00.000 28.5883 -17.8773  8.77 0.75
es2021sbmgn 2021-09-14 21:38:54.000 28.5912 -17.8768  7.68 0.98
es2021sbmhl 2021-09-14 21:40:56.000 28.5890 -17.8731  7.67 1.23
es2021sbmjr 2021-09-14 21:42:35.000 28.5899 -17.8727  7.80 1.55
es2021sbmlc 2021-09-14 21:44:54.000 28.5895 -17.8747  7.73 1.46
es2021sbmmd 2021-09-14 21:45:27.000 28.5913 -17.8768  7.68 1.19
es2021sbmnh 2021-09-14 21:46:46.000 28.5833 -17.8700  7.83 1.12
es2021sbmor 2021-09-14 21:48:25.000 28.5900 -17.8773  7.47 1.13
es2021sbmpv 2021-09-14 21:49:46.000 28.5929 -17.8764  7.74 1.02
es2021sbmrg 2021-09-14 21:51:24.000 28.5816 -17.8697  8.10 1.23
es2021sbmsj 2021-09-14 21:51:41.000 28.5900 -17.8731  7.67 1.59
es2021sbmyc 2021-09-14 22:00:56.000 28.5912 -17.8770  7.59 1.93
es2021sbnbd 2021-09-14 22:04:18.000 28.5921 -17.8771  7.77 1.03
es2021sbneh 2021-09-14 22:06:37.000 28.5827 -17.8695  7.91 0.86
es2021sbnio 2021-09-14 22:12:29.000 28.5831 -17.8693  7.81 1.10
es2021sbnkz 2021-09-14 22:14:23.000 28.5912 -17.8772  7.59 1.14
es2021sbnmg 2021-09-14 22:15:52.000 28.5814 -17.8720  8.64 0.94
es2021sbnnc 2021-09-14 22:16:57.000 28.5796 -17.8696  8.65 1.03
es2021sbnop 2021-09-14 22:18:38.000 28.5827 -17.8696  7.92 1.00
es2021sbnpu 2021-09-14 22:20:01.000 28.5914 -17.8771  7.63 1.84
es2021sbnro 2021-09-14 22:22:04.000 28.5858 -17.8752  8.02 1.05
es2021sbobv 2021-09-14 22:34:11.000 28.5930 -17.8768  7.82 1.39
es2021sboeo 2021-09-14 22:37:13.000 28.5923 -17.8769  7.85 0.75
es2021sbogs 2021-09-14 22:39:44.000 28.5831 -17.8694  7.83 0.93
es2021sbojn 2021-09-14 22:43:33.000 28.5806 -17.8682  8.25 0.84
es2021sbokj 2021-09-14 22:44:01.000 28.5865 -17.8744  7.90 0.75
es2021sbopy 2021-09-14 22:50:28.000 28.5876 -17.8755  7.76 0.84
es2021sboun 2021-09-14 22:55:52.000 28.5925 -17.8779  7.71 1.19
es2021sbovl 2021-09-14 22:56:55.000 28.5831 -17.8694  7.85 1.11
es2021sbowm 2021-09-14 22:58:08.000 28.5808 -17.8686  8.19 1.30
es2021sboze 2021-09-14 23:02:03.000 28.5913 -17.8782  7.73 1.14
es2021sbpdu 2021-09-14 23:06:39.000 28.5913 -17.8773  7.85 1.24
es2021sbpjt 2021-09-14 23:13:35.000 28.5830 -17.8693  7.80 1.32
es2021sbpmq 2021-09-14 23:16:56.000 28.5830 -17.8682  8.21 0.84
es2021sbpoe 2021-09-14 23:18:45.000 28.5833 -17.8701  7.81 0.91
es2021sbppw 2021-09-14 23:20:42.000 28.5866 -17.8739  7.98 0.61
es2021sbpuc 2021-09-14 23:26:28.000 28.5808 -17.8711  8.56 1.12
es2021sbpzc 2021-09-14 23:31:28.000 28.5831 -17.8696  7.81 1.35
es2021sbqae 2021-09-14 23:33:40.000 28.5917 -17.8787  7.51 0.75
es2021sbqdu 2021-09-14 23:36:58.000 28.5822 -17.8683  7.97 0.84
es2021sbqfh 2021-09-14 23:38:52.000 28.5830 -17.8696  7.84 1.11
es2021sbqig 2021-09-14 23:42:09.000 28.5862 -17.8774  8.05 0.93
es2021sbqjy 2021-09-14 23:44:09.000 28.5818 -17.8677  8.20 0.75
es2021sbqma 2021-09-14 23:46:33.000 28.5900 -17.8788  7.72 1.01
es2021sbqmx 2021-09-14 23:47:34.000 28.5827 -17.8689  8.27 0.84
es2021sbqob 2021-09-14 23:49:34.000 28.5895 -17.8802  7.71 1.50
es2021sbqtr 2021-09-14 23:56:12.000 28.5902 -17.8792  7.72 0.80
es2021sbqvg 2021-09-14 23:57:17.000 28.5956 -17.8749  7.13 1.16
es2021sbqzt 2021-09-15 00:02:33.000 28.5803 -17.8685  8.14 1.68
es2021sbrct 2021-09-15 00:06:03.000 28.5966 -17.8765  7.12 0.84
es2021sbrgv 2021-09-15 00:11:24.000 28.5961 -17.8757  7.19 0.71
es2021sbrhs 2021-09-15 00:11:49.000 28.5616 -17.8918  1.42 0.66
es2021sbrin 2021-09-15 00:12:46.000 28.5969 -17.8759  7.11 1.02
es2021sbrmn 2021-09-15 00:17:25.000 28.5826 -17.8696  7.87 0.98
es2021sbrrm 2021-09-15 00:23:14.000 28.5962 -17.8762  7.17 1.69
es2021sbrwg 2021-09-15 00:28:45.000 28.5846 -17.8732  7.21 1.03
es2021sbryk 2021-09-15 00:31:16.000 28.5963 -17.8761  7.15 1.58
es2021sbsas 2021-09-15 00:33:59.000 28.5905 -17.8812  7.80 0.84
es2021sbsbx 2021-09-15 00:35:46.000 28.5968 -17.8762  7.14 1.42
es2021sbsdd 2021-09-15 00:36:50.000 28.5963 -17.8758  7.18 0.97
es2021sbseo 2021-09-15 00:38:27.000 28.5963 -17.8762  7.16 1.20
es2021sbsgt 2021-09-15 00:41:00.000 28.5961 -17.8761  7.17 1.12
es2021sbssd 2021-09-15 00:54:16.000 28.5958 -17.8672  8.04 0.66
es2021sbsxh 2021-09-15 01:00:16.000 28.5849 -17.8731  7.29 0.78
es2021sbszu 2021-09-15 01:03:12.000 28.5607 -17.8757  1.38 0.98
es2021sbtce 2021-09-15 01:05:59.000 28.5973 -17.8770  7.00 1.08
es2021sbtdm 2021-09-15 01:08:46.000 28.5972 -17.8766  7.06 1.02
es2021sbtmu 2021-09-15 01:18:21.000 28.5874 -17.8747  8.03 0.79
es2021sbtpj 2021-09-15 01:22:24.000 28.5830 -17.8755  2.89 0.19
es2021sbtut 2021-09-15 01:28:18.000 28.5564 -17.8774  1.55 1.14
es2021sbtwk 2021-09-15 01:31:30.000 28.5978 -17.8757  6.99 1.58
es2021sbtzc 2021-09-15 01:32:42.000 28.5881 -17.8736  8.13 0.56
es2021sbubb 2021-09-15 01:34:59.000 28.5638 -17.8426  9.89 0.66
es2021sbudo 2021-09-15 01:37:55.000 28.5852 -17.8732  7.48 0.57
es2021sbuka 2021-09-15 01:45:25.000 28.5968 -17.8779  7.01 1.18
es2021sbulb 2021-09-15 01:46:40.000 28.5932 -17.8816  7.58 1.11
es2021sbumw 2021-09-15 01:48:45.000 28.5974 -17.8778  7.02 0.72
es2021sbuoh 2021-09-15 01:50:25.000 28.5966 -17.8786  6.97 1.27
es2021sbuqg 2021-09-15 01:52:41.000 28.5885 -17.8730  8.08 0.66
es2021sbuto 2021-09-15 01:56:34.000 28.5935 -17.8810  7.55 1.06
es2021sbvak 2021-09-15 02:04:31.000 28.5974 -17.8750  7.04 1.85
es2021sbvev 2021-09-15 02:09:43.000 28.5893 -17.8778  6.79 0.84
es2021sbviv 2021-09-15 02:14:21.000 28.5982 -17.8752  6.96 1.18
es2021sbvki 2021-09-15 02:16:06.000 28.5813 -17.8718  8.52 0.81
es2021sbvll 2021-09-15 02:17:25.000 28.5807 -17.8713  8.61 0.66
es2021sbvnq 2021-09-15 02:19:58.000 28.5612 -17.8745  1.45 0.10
es2021sbvut 2021-09-15 02:28:16.000 28.5818 -17.8716  8.52 0.57
es2021sbvya 2021-09-15 02:32:04.000 28.5852 -17.8792  7.79 0.75
es2021sbwdu 2021-09-15 02:38:46.000 28.5819 -17.8712  8.61 0.66
es2021sbwvk 2021-09-15 02:59:21.000 28.5897 -17.8789  6.68 0.62
es2021sbxah 2021-09-15 03:05:01.000 28.5479 -17.8559  2.64 0.38
es2021sbxco 2021-09-15 03:07:40.000 28.5900 -17.8794  7.81 0.66
es2021sbxfj 2021-09-15 03:08:35.000 28.5915 -17.8732  8.46 0.84
es2021sbxgo 2021-09-15 03:12:19.000 28.5619 -17.8535  9.61 1.44
es2021sbxjj 2021-09-15 03:15:37.000 28.5472 -17.8804  0.72 0.38
es2021sbxkn 2021-09-15 03:16:57.000 28.5593 -17.8731  1.77 1.16
es2021sbxns 2021-09-15 03:17:56.000 28.5902 -17.8750  7.00 0.72
es2021sbxlj 2021-09-15 03:20:39.000 28.5931 -17.8764  6.78 0.84
es2021sbxph 2021-09-15 03:22:29.000 28.5865 -17.8773  8.16 0.68
es2021sbxtp 2021-09-15 03:27:32.000 28.5619 -17.8755  1.61 0.10
es2021sbxue 2021-09-15 03:28:14.000 28.5900 -17.8816  7.73 0.74
es2021sbxzq 2021-09-15 03:34:33.000 28.5637 -17.8724  3.02 0.29
es2021sbyam 2021-09-15 03:36:15.000 28.5560 -17.8702  1.69 0.29
es2021sbydd 2021-09-15 03:38:57.000 28.5900 -17.8823  7.86 1.03
es2021sbyfq 2021-09-15 03:42:13.000 28.5899 -17.8818  8.13 0.74
es2021sbymn 2021-09-15 03:49:33.000 28.5900 -17.8824  7.68 0.84
es2021sbyqc 2021-09-15 03:53:44.000 28.5907 -17.8810  7.84 0.66
es2021sbyru 2021-09-15 03:55:43.000 28.5866 -17.8728  7.43 0.66
es2021sbyvr 2021-09-15 04:00:28.000 28.5383 -17.8956  0.78 0.38
es2021sbzfd 2021-09-15 04:11:16.000 28.5904 -17.8788  7.76 0.75
es2021sbzgv 2021-09-15 04:13:16.000 28.5620 -17.8755  1.51 0.38
es2021sbzjv 2021-09-15 04:16:55.000 28.5913 -17.8800  7.81 0.66
es2021sbzpr 2021-09-15 04:23:33.000 28.5883 -17.8730  7.20 0.84
es2021sbzrs 2021-09-15 04:25:54.000 28.5950 -17.8712  7.74 0.75
es2021sbztr 2021-09-15 04:28:14.000 28.5907 -17.8805  8.35 0.83
es2021sbzut 2021-09-15 04:29:51.000 28.5954 -17.8775  6.47 0.84
es2021sbzxc 2021-09-15 04:32:13.000 28.5909 -17.8719  6.94 0.75
es2021sbzyx 2021-09-15 04:34:18.000 28.5892 -17.8852  8.12 1.26
es2021scaen 2021-09-15 04:40:52.000 28.5904 -17.8803  8.40 0.97
es2021scami 2021-09-15 04:50:38.000 28.5915 -17.8831  7.86 1.68
es2021scapg 2021-09-15 04:53:23.000 28.5912 -17.8837  7.82 0.94
es2021scaqk 2021-09-15 04:54:45.000 28.5912 -17.8833  7.85 1.26
es2021scash 2021-09-15 04:57:34.000 28.5897 -17.8712  6.60 1.41
es2021scazx 2021-09-15 05:05:48.000 28.5915 -17.8832  7.40 0.93
es2021scbbu 2021-09-15 05:07:58.000 28.5559 -17.8784  1.27 1.23
es2021scbdm 2021-09-15 05:09:57.000 28.5856 -17.8767  7.59 0.66
es2021scbic 2021-09-15 05:15:22.000 28.5893 -17.8856  7.74 2.36
es2021scbkx 2021-09-15 05:18:39.000 28.5864 -17.8748  7.46 0.75
es2021scbrh 2021-09-15 05:26:39.000 28.5899 -17.8709  6.80 0.75
es2021scbxi 2021-09-15 05:33:06.000 28.5929 -17.8807  8.33 0.47
es2021sccbi 2021-09-15 05:38:07.000 28.5794 -17.8989  1.43 1.59
es2021sccdj 2021-09-15 05:40:48.000 28.5451 -17.8741  0.94 1.38
es2021sccgy 2021-09-15 05:44:19.000 28.5883 -17.8894  8.10 0.84
es2021sccll 2021-09-15 05:49:34.000 28.5887 -17.8749  7.92 0.83
es2021sccms 2021-09-15 05:51:02.000 28.5906 -17.8805  8.02 1.16
es2021scdaz 2021-09-15 06:07:41.000 28.5917 -17.8829  7.79 2.00
es2021sceaa 2021-09-15 06:36:51.000 28.5852 -17.8837  8.31 0.98
es2021scfip 2021-09-15 07:17:11.000 28.5618 -17.8739  1.58 0.75
es2021scfmm 2021-09-15 07:21:49.000 28.5776 -17.8996  1.51 2.46
es2021scfmz 2021-09-15 07:22:15.000 28.5775 -17.9025  1.46 1.49
es2021scfnd 2021-09-15 07:22:29.000 28.5768 -17.9020  1.51 1.22
es2021scgfg 2021-09-15 07:43:33.000 28.5897 -17.8899  8.18 1.17
es2021scgjz 2021-09-15 07:49:06.000 28.5891 -17.8901  8.32 1.26
es2021scguq 2021-09-15 08:01:31.000 28.5893 -17.8902  8.30 1.23
es2021schdq 2021-09-15 08:12:01.000 28.5902 -17.8899  8.13 1.36
es2021schou 2021-09-15 08:25:35.000 28.5893 -17.8898  8.28 1.19
es2021scihd 2021-09-15 08:46:23.000 28.5893 -17.8903  8.22 1.22
es2021sciwn 2021-09-15 09:05:00.000 28.5909 -17.8889  8.12 1.36
es2021scjei 2021-09-15 09:13:24.000 28.5884 -17.8881  8.00 1.23
es2021scjoo 2021-09-15 09:25:19.000 28.5911 -17.8835  7.74 2.32
es2021scjyl 2021-09-15 09:36:51.000 28.5914 -17.8861  8.30 1.47
es2021sclip 2021-09-15 10:18:59.000 28.5550 -17.8773  1.32 0.66
es2021sclkm 2021-09-15 10:21:12.000 28.5911 -17.8831  8.00 0.87
es2021sclnj 2021-09-15 10:24:33.000 28.5907 -17.8895  8.14 1.33
es2021scloj 2021-09-15 10:25:45.000 28.5629 -17.8917  1.39 0.94
es2021scnvw 2021-09-15 11:35:03.000 28.5955 -17.8761  6.46 1.12
es2021scpqf 2021-09-15 12:29:07.000 28.5912 -17.8883  8.03 2.60
es2021scprp 2021-09-15 12:30:44.000 28.5620 -17.8826  1.91 0.75
es2021scqdb 2021-09-15 12:44:05.000 28.5911 -17.8876  8.13 1.50
es2021scqrz 2021-09-15 13:01:31.000 28.5870 -17.8746  7.10 0.88
es2021scrly 2021-09-15 13:24:45.000 28.5513 -17.8939  1.25 0.57
es2021scrtu 2021-09-15 13:33:54.000 28.5464 -17.8713  0.52 0.57
es2021scsbc 2021-09-15 13:42:25.000 28.5900 -17.8845  7.78 1.03
es2021scsdw 2021-09-15 13:45:40.000 28.5816 -17.8892  6.80 1.32
es2021scssg 2021-09-15 14:02:24.000 28.5910 -17.8827  7.78 1.94
es2021scszi 2021-09-15 14:10:39.000 28.5917 -17.8870  8.19 1.03
es2021sctfa 2021-09-15 14:17:17.000 28.5851 -17.8746  6.82 0.95
es2021scumw 2021-09-15 14:56:45.000 28.5443 -17.8656  0.59 0.66
es2021scuwa 2021-09-15 15:07:26.000 28.5894 -17.8838  8.01 0.87
es2021scvet 2021-09-15 15:17:35.000 28.5897 -17.8839  7.75 1.02
es2021scvvp 2021-09-15 15:37:21.000 28.5693 -17.8900  5.29 1.34
es2021scybs 2021-09-15 16:44:57.000 28.5916 -17.8871  8.14 1.67
es2021scyzm 2021-09-15 17:12:41.000 28.5788 -17.8831  7.07 1.03
es2021sdaml 2021-09-15 17:58:07.000 28.5563 -17.8803  1.48 0.75
es2021sdbiq 2021-09-15 18:23:58.000 28.5903 -17.8845  8.12 0.66
es2021sddrl 2021-09-15 19:34:51.000 28.5907 -17.8894  8.11 1.21
es2021sdecb 2021-09-15 19:47:12.000 28.5898 -17.8840  7.72 1.03
es2021sdfnw 2021-09-15 20:31:18.000 28.5521 -17.8852  1.36 0.19
es2021sdfoo 2021-09-15 20:32:08.000 28.5920 -17.8846  8.16 0.47
es2021sdfsi 2021-09-15 20:36:30.000 28.5615 -17.8534  9.58 1.38
es2021sdgzp 2021-09-15 21:15:17.000 28.5868 -17.8751  7.26 0.47
es2021sdhgb 2021-09-15 21:22:47.000 28.5909 -17.8879  8.17 0.66
es2021sdigz 2021-09-15 21:54:10.000 28.5913 -17.8867  8.28 0.94
es2021sdiij 2021-09-15 21:55:50.000 28.5903 -17.8893  8.13 1.23
es2021sdiwg 2021-09-15 22:11:59.000 28.5888 -17.8688  8.27 0.57
es2021sdjit 2021-09-15 22:26:35.000 28.5669 -17.8378 10.01 0.47
es2021sdjjr 2021-09-15 22:27:39.000 28.5645 -17.8453 10.27 0.94
es2021sdjqb 2021-09-15 22:35:05.000 28.5653 -17.8356 10.10 0.47
es2021sdmub 2021-09-16 00:10:40.000 28.5873 -17.8809  6.58 0.01
es2021sdmza 2021-09-16 00:16:27.000 28.5897 -17.8841  8.02 0.86
es2021sdncv 2021-09-16 00:20:54.000 28.5708 -17.8395  9.08 0.66
es2021sdohv 2021-09-16 00:57:01.000 28.5908 -17.8888  8.15 0.57
es2021sdomr 2021-09-16 01:02:39.000 28.5519 -17.8866  5.63 1.22
es2021sdosv 2021-09-16 01:09:50.000 28.5475 -17.8844  1.44 0.29
es2021sdpou 2021-09-16 01:35:25.000 28.5422 -17.8864  0.96 0.29
es2021sdpwe 2021-09-16 01:44:04.000 28.5897 -17.8850  7.90 0.91
es2021sdqay 2021-09-16 01:49:37.000 28.5914 -17.8878  8.24 1.16
es2021sdqcy 2021-09-16 01:51:57.000 28.5854 -17.8843  7.55 0.10
es2021sdqme 2021-09-16 02:02:43.000 28.5758 -17.8899  1.84 0.57
es2021sdqoa 2021-09-16 02:04:52.000 28.5906 -17.8828  8.39 0.10
es2021sdrjl 2021-09-16 02:29:50.000 28.5646 -17.8919  5.89 0.29
es2021sdrqu 2021-09-16 02:38:19.000 28.5677 -17.8554  2.30 0.29
es2021sdtea 2021-09-16 03:24:07.000 28.5902 -17.8857  7.87 0.19
es2021sdtht 2021-09-16 03:28:28.000 28.5882 -17.8823  8.42 0.29
es2021sdtvy 2021-09-16 03:45:00.000 28.5857 -17.8805  6.40 0.38
es2021sdvqj 2021-09-16 04:39:07.000 28.5881 -17.8820  7.46 0.66
es2021sdwkh 2021-09-16 05:02:19.000 28.5534 -17.8801  1.62 0.95
es2021sdwnq 2021-09-16 05:06:14.000 28.5881 -17.8827  7.59 0.66
es2021seanv 2021-09-16 07:07:43.000 28.5642 -17.8915  5.70 0.75
es2021sefff 2021-09-16 09:29:12.000 28.5592 -17.8707  1.74 1.71
es2021sehzq 2021-09-16 10:53:36.000 28.5814 -17.8691  7.94 1.07
es2021seigq 2021-09-16 11:01:46.000 28.5849 -17.8730  7.44 1.80
es2021seinl 2021-09-16 11:09:42.000 28.5821 -17.8667  8.12 2.18
es2021sekeb 2021-09-16 11:59:23.000 28.5835 -17.8715  7.35 1.25
es2021sekve 2021-09-16 12:19:21.000 28.5859 -17.8734  7.61 1.15
es2021sekyj 2021-09-16 12:23:02.000 28.5780 -17.8635  8.37 1.03
es2021selfb 2021-09-16 12:30:53.000 28.5784 -17.8629  8.30 1.03
es2021selkb 2021-09-16 12:36:44.000 28.5871 -17.8703  7.38 1.31
es2021seloe 2021-09-16 12:42:02.000 28.5882 -17.8714  7.17 1.27
es2021selpv 2021-09-16 12:43:23.000 28.5880 -17.8722  7.29 1.31
es2021selrq 2021-09-16 12:45:31.000 28.5886 -17.8718  7.17 1.80
es2021seltn 2021-09-16 12:47:44.000 28.5883 -17.8724  7.18 1.54
es2021selvp 2021-09-16 12:50:32.000 28.5837 -17.8666  7.74 0.94
es2021semfp 2021-09-16 13:01:45.000 28.5882 -17.8707  7.30 1.31
es2021semkc 2021-09-16 13:07:05.000 28.5905 -17.8679  7.18 1.31
es2021senbg 2021-09-16 13:27:03.000 28.5845 -17.8670  7.75 1.30
es2021sencu 2021-09-16 13:28:50.000 28.5624 -17.8758  5.64 1.11
es2021senyi 2021-09-16 13:53:57.000 28.5952 -17.8692  6.17 0.84
es2021seobt 2021-09-16 13:57:54.000 28.5845 -17.8672  7.75 1.67
es2021seolu 2021-09-16 14:09:40.000 28.5921 -17.8740  6.57 1.29
es2021seotx 2021-09-16 14:19:08.000 28.5921 -17.8737  6.66 1.12
es2021seowf 2021-09-16 14:21:47.000 28.5927 -17.8733  6.62 1.12
es2021sepbb 2021-09-16 14:27:26.000 28.5844 -17.8671  7.76 1.22
es2021sepfv 2021-09-16 14:32:59.000 28.5929 -17.8727  6.54 2.34
es2021sepot 2021-09-16 14:43:24.000 28.5909 -17.8704  6.47 1.32
es2021sepye 2021-09-16 14:54:22.000 28.5900 -17.8707  6.40 1.12
es2021seqsf 2021-09-16 15:17:45.000 28.5910 -17.8696  6.41 1.12
es2021serhb 2021-09-16 15:35:02.000 28.5907 -17.8703  6.45 1.27
es2021serxm 2021-09-16 15:54:12.000 28.5917 -17.8687  6.70 0.94
es2021seuep 2021-09-16 17:03:06.000 28.5846 -17.8670  7.74 1.31
es2021seuna 2021-09-16 17:12:54.000 28.5745 -17.8806  6.86 0.47
es2021seunp 2021-09-16 17:13:39.000 28.5654 -17.8746  4.79 0.94
es2021sevrm 2021-09-16 17:48:24.000 28.5687 -17.8798  0.91 0.84
es2021sevun 2021-09-16 17:51:54.000 28.5845 -17.8672  7.74 1.03
es2021sexxu 2021-09-16 18:56:23.000 28.5932 -17.8730  5.60 0.97
es2021seydk 2021-09-16 19:02:54.000 28.5807 -17.8394  9.28 1.12
es2021seyeo 2021-09-16 19:04:16.000 28.5844 -17.8672  7.77 1.10
es2021sezgb 2021-09-16 19:36:19.000 28.5642 -17.8429  9.82 1.03
es2021sezsm 2021-09-16 19:50:49.000 28.5637 -17.8434  9.85 0.96
es2021sfads 2021-09-16 20:03:55.000 28.5694 -17.8279  8.15 0.84
es2021sfbfe 2021-09-16 20:35:53.000 28.5845 -17.8670  7.73 1.09
es2021sfebp 2021-09-16 22:02:39.000 28.5782 -17.8622  6.87 0.57
es2021sferz 2021-09-16 22:21:46.000 28.5941 -17.8725  5.44 0.75
es2021sfeuq 2021-09-16 22:24:52.000 28.5845 -17.8671  7.73 0.57
es2021sffdr 2021-09-16 22:35:25.000 28.5697 -17.8697  6.56 0.75
es2021sffkl 2021-09-16 22:43:18.000 28.5638 -17.8434  9.91 0.75
es2021sfgjz 2021-09-16 23:13:03.000 28.5760 -17.8674  5.62 0.47
es2021sfkzd 2021-09-17 01:31:59.000 28.5460 -17.8916  0.64 0.75
es2021sfpvc 2021-09-17 03:58:47.000 28.5825 -17.8777  6.63 0.57
es2021sfpwk 2021-09-17 04:00:19.000 28.5373 -17.8548  2.16 0.38
es2021sfqwd 2021-09-17 04:30:16.000 28.5587 -17.8802  1.07 0.19
es2021sfqyb 2021-09-17 04:32:35.000 28.5786 -17.8831  6.63 0.74
es2021sfrfa 2021-09-17 04:40:38.000 28.5862 -17.8738  7.54 1.31
es2021sfrll 2021-09-17 04:48:10.000 28.5624 -17.8524  2.02 0.57
es2021sfrrn 2021-09-17 04:55:13.000 28.5634 -17.8734  6.41 0.66
es2021sfswk 2021-09-17 05:31:14.000 28.5535 -17.8864  1.32 0.66
es2021sftrg 2021-09-17 05:55:32.000 28.5922 -17.8733  6.70 0.75
es2021sftsa 2021-09-17 05:56:25.000 28.5860 -17.8789  2.24 0.57
es2021sfugd 2021-09-17 06:12:54.000 28.5360 -17.8656  2.77 0.47
es2021sfzap 2021-09-17 08:37:57.000 28.5696 -17.8731  1.31 0.75
es2021sglpp 2021-09-17 14:59:07.000 28.5860 -17.8772  7.42 1.38
es2021sgpvr 2021-09-17 17:07:26.000 28.5920 -17.8816  6.95 1.03
es2021sgsev 2021-09-17 18:18:44.000 28.5840 -17.8800  1.58 1.44
es2021sgtiz 2021-09-17 18:53:53.000 28.5870 -17.8740  7.47 1.61
es2021shegw 2021-09-18 00:24:46.000 28.5660 -17.8694  6.77 0.66
es2021shfqg 2021-09-18 01:06:06.000 28.5894 -17.8738  7.20 0.75
es2021shica 2021-09-18 02:20:23.000 28.5755 -17.8877  7.07 1.41
es2021shiga 2021-09-18 02:24:24.000 28.5634 -17.8811  0.81 0.47
es2021shiky 2021-09-18 02:30:46.000 28.5910 -17.8802  6.57 0.57
es2021shite 2021-09-18 02:40:23.000 28.5567 -17.8748  1.52 1.34
es2021shjyt 2021-09-18 03:17:10.000 28.5762 -17.8619  8.26 0.66
es2021shkdd 2021-09-18 03:22:17.000 28.5779 -17.9041  1.33 1.92
es2021shkgm 2021-09-18 03:26:10.000 28.5778 -17.9019  1.35 2.84
es2021shkmv 2021-09-18 03:33:35.000 28.5793 -17.8596  8.74 0.47
es2021shldw 2021-09-18 03:53:26.000 28.5800 -17.8602  8.39 0.47
es2021shlfc 2021-09-18 03:54:51.000 28.5789 -17.8602  8.43 0.47
es2021shljs 2021-09-18 04:00:16.000 28.5796 -17.8609  8.38 0.57
es2021shlrb 2021-09-18 04:08:50.000 28.5722 -17.8371 10.22 0.84
es2021shlrs 2021-09-18 04:09:35.000 28.5748 -17.8570  8.44 0.66
es2021shmcp 2021-09-18 04:22:15.000 28.5735 -17.8556  8.62 0.84
es2021shmdt 2021-09-18 04:23:35.000 28.5734 -17.8557  8.54 0.94
es2021shmet 2021-09-18 04:24:46.000 28.5734 -17.8556  8.52 0.73
es2021shmit 2021-09-18 04:29:26.000 28.5738 -17.8551  8.54 0.84
es2021shmlr 2021-09-18 04:32:50.000 28.5735 -17.8555  8.60 0.75
es2021shmnu 2021-09-18 04:35:22.000 28.5527 -17.8854  5.54 0.84
es2021shmpr 2021-09-18 04:37:31.000 28.5599 -17.8823  1.45 0.19
es2021shmtl 2021-09-18 04:41:55.000 28.5779 -17.8602  8.20 0.75
es2021shmwu 2021-09-18 04:45:48.000 28.5840 -17.8626  7.80 1.03
es2021shmxp 2021-09-18 04:46:45.000 28.5770 -17.8568  8.50 0.94
es2021shnai 2021-09-18 04:49:55.000 28.5590 -17.8836  3.58 1.03
es2021shncq 2021-09-18 04:52:39.000 28.5911 -17.8833  6.78 0.98
es2021shnfc 2021-09-18 04:55:31.000 28.5837 -17.8632  7.78 1.30
es2021shnjm 2021-09-18 05:00:37.000 28.5835 -17.8599  7.66 0.66
es2021shnpp 2021-09-18 05:07:45.000 28.5702 -17.8911  1.99 0.19
es2021shnzu 2021-09-18 05:19:37.000 28.5658 -17.8750  6.23 0.84
es2021shofq 2021-09-18 05:26:25.000 28.5843 -17.8632  7.63 1.03
es2021shogv 2021-09-18 05:27:50.000 28.5840 -17.8625  7.64 0.94
es2021shpos 2021-09-18 06:07:19.000 28.5785 -17.8614  7.48 0.95
es2021shpoz 2021-09-18 06:07:37.000 28.5788 -17.8610  7.45 0.75
es2021shppj 2021-09-18 06:08:05.000 28.5785 -17.8611  7.50 0.84
es2021shpzj 2021-09-18 06:19:45.000 28.5833 -17.8639  7.44 0.94
es2021shqdb 2021-09-18 06:24:04.000 28.5512 -17.8776  6.22 0.75
es2021shqky 2021-09-18 06:33:14.000 28.5914 -17.8606  5.98 0.75
es2021shqoo 2021-09-18 06:37:27.000 28.5761 -17.8873  5.88 0.66
es2021shqry 2021-09-18 06:41:22.000 28.5840 -17.8613  7.66 0.75
es2021shrae 2021-09-18 06:51:00.000 28.5879 -17.8671  6.77 1.03
es2021shran 2021-09-18 06:51:23.000 28.5875 -17.8675  6.97 0.94
es2021shras 2021-09-18 06:51:38.000 28.5877 -17.8668  6.83 0.75
es2021shref 2021-09-18 06:55:43.000 28.5888 -17.8686  7.60 0.84
es2021shrjn 2021-09-18 07:01:54.000 28.5770 -17.8698  7.85 0.94
es2021shrly 2021-09-18 07:05:27.000 28.5886 -17.8671  6.67 0.84
es2021shrsd 2021-09-18 07:11:56.000 28.5879 -17.8686  6.92 0.84
es2021shrtw 2021-09-18 07:13:57.000 28.5873 -17.8828  3.83 0.84
es2021shshf 2021-09-18 07:29:31.000 28.5884 -17.8678  6.82 1.22
es2021shsps 2021-09-18 07:39:25.000 28.5511 -17.8852  5.40 1.21
es2021shukn 2021-09-18 08:33:58.000 28.5634 -17.8816  4.25 1.34
es2021shvjc 2021-09-18 09:02:35.000 28.5606 -17.8765  4.68 1.49
es2021shwbs 2021-09-18 09:24:20.000 28.5630 -17.8789  5.40 1.23
es2021shxgu 2021-09-18 10:00:34.000 28.5753 -17.8601  7.17 0.66
es2021shxqs 2021-09-18 10:12:07.000 28.5831 -17.8615  7.02 1.22
es2021shxsw 2021-09-18 10:14:39.000 28.5832 -17.8615  6.99 1.12
es2021shyfq 2021-09-18 10:29:30.000 28.5829 -17.8613  7.01 1.12
es2021shygk 2021-09-18 10:30:24.000 28.5829 -17.8613  7.01 1.03
es2021shzdj 2021-09-18 10:57:09.000 28.5738 -17.8655  1.65 0.66
es2021shzsa 2021-09-18 11:14:15.000 28.5573 -17.8767  5.33 1.12
es2021sialv 2021-09-18 11:37:24.000 28.5650 -17.8706  6.72 1.49
es2021sibuu 2021-09-18 12:19:04.000 28.5877 -17.8651  6.90 1.22
es2021sicgv 2021-09-18 12:32:06.000 28.5884 -17.8650  6.84 1.12
es2021sicuo 2021-09-18 12:48:06.000 28.5896 -17.8674  6.63 1.55
es2021sicun 2021-09-18 12:49:42.000 28.5894 -17.8676  6.63 1.36
es2021sicyz 2021-09-18 12:53:16.000 28.5894 -17.8677  6.64 0.85
es2021sidcv 2021-09-18 12:57:45.000 28.5907 -17.8676  6.51 1.59
es2021siddz 2021-09-18 12:59:35.000 28.5905 -17.8677  6.56 1.14
es2021sidht 2021-09-18 13:03:31.000 28.5902 -17.8685  6.83 1.12
es2021sidkt 2021-09-18 13:07:00.000 28.5898 -17.8671  6.80 1.24
es2021sidnx 2021-09-18 13:09:57.000 28.5920 -17.8696  5.90 1.12
es2021sidph 2021-09-18 13:12:51.000 28.5924 -17.8694  6.15 1.31
es2021sidrp 2021-09-18 13:14:59.000 28.5572 -17.8809  5.19 1.38
es2021sieab 2021-09-18 13:24:49.000 28.5934 -17.8699  6.21 1.12
es2021siebw 2021-09-18 13:27:24.000 28.5938 -17.8698  6.14 1.49
es2021siedt 2021-09-18 13:29:10.000 28.5933 -17.8700  6.27 1.38
es2021sieip 2021-09-18 13:34:47.000 28.5942 -17.8714  6.17 1.12
es2021siejv 2021-09-18 13:36:14.000 28.5943 -17.8714  6.80 1.26
es2021siepq 2021-09-18 13:43:03.000 28.5947 -17.8720  6.68 1.03
es2021siere 2021-09-18 13:44:47.000 28.5944 -17.8726  6.86 1.54
es2021siffc 2021-09-18 14:01:02.000 28.5986 -17.8716  6.33 1.12
es2021sifpn 2021-09-18 14:13:10.000 28.5975 -17.8730  6.43 1.53
es2021sihgf 2021-09-18 15:02:54.000 28.5870 -17.8680  3.18 1.13
es2021sihnl 2021-09-18 15:11:22.000 28.5985 -17.8746  6.06 1.34
es2021sihvy 2021-09-18 15:21:16.000 28.5793 -17.8731  3.06 1.43
es2021siidq 2021-09-18 15:30:16.000 28.6178 -17.8632  2.98 1.35
es2021siigz 2021-09-18 15:34:09.000 28.5933 -17.8749  6.15 0.98
es2021siikv 2021-09-18 15:38:40.000 28.5998 -17.8759  6.18 1.05
es2021siiqv 2021-09-18 15:45:39.000 28.6007 -17.8777  6.06 1.08
es2021siiub 2021-09-18 15:50:04.000 28.6017 -17.8772  6.15 0.94
es2021siiyj 2021-09-18 15:54:25.000 28.6014 -17.8784  6.32 1.28
es2021sijgq 2021-09-18 16:04:07.000 28.6174 -17.8555  3.32 0.75
es2021sijke 2021-09-18 16:09:48.000 28.6032 -17.8785  6.21 1.53
es2021sijng 2021-09-18 16:11:46.000 28.6032 -17.8786  6.19 1.68
es2021sijph 2021-09-18 16:14:11.000 28.6028 -17.8799  6.24 1.22
es2021sijua 2021-09-18 16:20:32.000 28.5537 -17.8861  4.60 1.40
es2021sikmn 2021-09-18 16:41:13.000 28.5661 -17.8861  1.37 1.35
es2021silph 2021-09-18 17:14:44.000 28.5721 -17.8772  2.20 0.66
es2021simfu 2021-09-18 17:34:00.000 28.6023 -17.8735  4.69 1.13
es2021simzf 2021-09-18 17:56:39.000 28.6120 -17.8710  3.25 1.02
es2021sinaq 2021-09-18 17:58:18.000 28.6020 -17.8747  5.00 1.18
es2021sindd 2021-09-18 18:01:13.000 28.6037 -17.8733  4.70 1.17
es2021sindn 2021-09-18 18:01:37.000 28.6011 -17.8755  5.24 1.17
es2021singi 2021-09-18 18:04:56.000 28.6031 -17.8725  4.71 1.31
es2021sinir 2021-09-18 18:07:38.000 28.6031 -17.8724  4.76 1.74
es2021sinku 2021-09-18 18:10:08.000 28.5937 -17.8727  6.41 0.94
es2021sinlp 2021-09-18 18:11:04.000 28.6022 -17.8742  4.96 1.49
es2021sinmd 2021-09-18 18:11:41.000 28.6033 -17.8732  4.55 1.21
es2021sinnk 2021-09-18 18:13:11.000 28.6023 -17.8727  4.89 0.94
es2021sinqq 2021-09-18 18:16:57.000 28.6022 -17.8726  4.93 1.94
es2021sinuh 2021-09-18 18:21:12.000 28.6020 -17.8731  4.99 1.12
es2021sintz 2021-09-18 18:21:43.000 28.6029 -17.8733  4.82 1.27
es2021sinwl 2021-09-18 18:23:41.000 28.6019 -17.8741  4.95 1.18
es2021sinwk 2021-09-18 18:24:01.000 28.6021 -17.8727  4.91 1.71
es2021sinyk 2021-09-18 18:26:00.000 28.6022 -17.8725  4.83 1.59
es2021sinzc 2021-09-18 18:26:49.000 28.6019 -17.8730  4.87 1.07
es2021sinzy 2021-09-18 18:27:49.000 28.6023 -17.8730  4.90 1.12
es2021siocn 2021-09-18 18:30:57.000 28.6032 -17.8722  4.79 1.03
es2021siojp 2021-09-18 18:39:04.000 28.6033 -17.8782  6.57 1.23
es2021siokf 2021-09-18 18:39:46.000 28.6021 -17.8786  6.65 1.09
es2021siokm 2021-09-18 18:40:04.000 28.6036 -17.8783  6.45 1.18
es2021siolu 2021-09-18 18:41:35.000 28.6004 -17.8737  5.31 1.25
es2021siorw 2021-09-18 18:48:42.000 28.6075 -17.8781  6.01 1.19
es2021sioue 2021-09-18 18:51:21.000 28.6071 -17.8786  6.01 1.44
es2021siovx 2021-09-18 18:53:57.000 28.6043 -17.8818  6.74 1.19
es2021sipga 2021-09-18 19:05:14.000 28.6051 -17.8824  6.69 0.84
es2021sipha 2021-09-18 19:06:22.000 28.6050 -17.8827  6.74 1.22
es2021sipmj 2021-09-18 19:12:35.000 28.6052 -17.8821  6.72 1.07
es2021sipsq 2021-09-18 19:19:53.000 28.6049 -17.8791  6.27 1.20
es2021siqgv 2021-09-18 19:36:26.000 28.5935 -17.8841  5.48 1.01
es2021siqhz 2021-09-18 19:37:45.000 28.6003 -17.8743  5.45 0.94
es2021siqjm 2021-09-18 19:39:32.000 28.6022 -17.8744  4.47 1.41
es2021sirdl 2021-09-18 20:02:46.000 28.6004 -17.8749  5.34 1.32
es2021sirlj 2021-09-18 20:12:03.000 28.6068 -17.8805  6.01 1.08
es2021siszu 2021-09-18 20:59:24.000 28.6004 -17.8747  5.40 1.25
es2021sitbg 2021-09-18 21:00:50.000 28.5595 -17.8780  0.93 1.77
es2021sitip 2021-09-18 21:09:24.000 28.5993 -17.8756  6.25 0.47
es2021sittv 2021-09-18 21:22:32.000 28.5997 -17.8635  2.52 0.66
es2021sityo 2021-09-18 21:28:00.000 28.6010 -17.8712  5.21 1.19
es2021siujp 2021-09-18 21:40:52.000 28.6052 -17.8825  6.74 1.35
es2021siujo 2021-09-18 21:41:28.000 28.6000 -17.8747  5.50 1.26
es2021siunw 2021-09-18 21:45:51.000 28.5518 -17.8786  1.05 0.47
es2021siupq 2021-09-18 21:47:52.000 28.6004 -17.8722  5.34 1.12
es2021siupp 2021-09-18 21:48:26.000 28.6003 -17.8721  5.22 1.03
es2021siure 2021-09-18 21:49:42.000 28.6002 -17.8727  5.08 1.24
es2021siutu 2021-09-18 21:52:46.000 28.5894 -17.8635  6.91 1.12
es2021siuwa 2021-09-18 21:55:22.000 28.5883 -17.8654  6.60 0.66
es2021sivfe 2021-09-18 22:06:02.000 28.5949 -17.8686  6.01 1.33
es2021sivmz 2021-09-18 22:15:07.000 28.5901 -17.8747  5.81 1.04
es2021sivtm 2021-09-18 22:22:42.000 28.5921 -17.8694  5.92 0.66
es2021sivyb 2021-09-18 22:28:05.000 28.5979 -17.8805  6.01 1.08
es2021siwdz 2021-09-18 22:34:57.000 28.5962 -17.8679  5.29 0.84
es2021siwnp 2021-09-18 22:46:08.000 28.5750 -17.8794  1.24 2.10
es2021siwrv 2021-09-18 22:51:06.000 28.5951 -17.8714  5.64 1.35
es2021sixgt 2021-09-18 23:08:29.000 28.5951 -17.8714  5.65 0.94
es2021siybq 2021-09-18 23:32:51.000 28.5952 -17.8714  5.60 1.04
es2021siyej 2021-09-18 23:36:02.000 28.5609 -17.8682  1.90 0.84
es2021siyjx 2021-09-18 23:42:29.000 28.5681 -17.8748  1.09 2.34
es2021siynt 2021-09-18 23:47:00.000 28.5951 -17.8712  5.64 0.83
es2021siyuh 2021-09-18 23:54:33.000 28.6054 -17.8823  6.75 0.84
es2021siywj 2021-09-18 23:57:05.000 28.5953 -17.8717  5.63 0.92
es2021siziy 2021-09-19 00:11:40.000 28.5952 -17.8713  5.60 1.00
es2021sjake 2021-09-19 00:43:24.000 28.6044 -17.8777  5.53 0.66
es2021sjane 2021-09-19 00:46:53.000 28.6049 -17.8758  5.44 1.21
es2021sjaol 2021-09-19 00:48:24.000 28.6055 -17.8787  5.31 0.84
es2021sjapu 2021-09-19 00:49:56.000 28.6178 -17.8714  3.20 0.57
es2021sjbhr 2021-09-19 01:10:49.000 28.5826 -17.9012  1.61 0.47
es2021sjbml 2021-09-19 01:16:21.000 28.6016 -17.8747  4.55 0.47
es2021sjcfo 2021-09-19 01:38:39.000 28.6096 -17.8708  2.98 0.29
es2021sjcob 2021-09-19 01:48:32.000 28.6132 -17.8762  3.09 0.75
es2021sjdcy 2021-09-19 02:05:57.000 28.6117 -17.8720  3.17 1.50
es2021sjdme 2021-09-19 02:16:40.000 28.5952 -17.8715  5.63 0.66
es2021sjdnp 2021-09-19 02:18:18.000 28.5644 -17.8699  1.42 0.94
es2021sjdun 2021-09-19 02:26:23.000 28.6122 -17.8753  3.37 1.01
es2021sjdze 2021-09-19 02:31:49.000 28.5877 -17.8852  1.72 0.47
es2021sjeba 2021-09-19 02:33:58.000 28.5835 -17.8754  2.32 1.31
es2021sjeki 2021-09-19 02:44:48.000 28.5907 -17.8698  2.36 1.23
es2021sjetb 2021-09-19 02:54:59.000 28.5902 -17.8690  2.42 1.38
es2021sjfpg 2021-09-19 03:20:51.000 28.5887 -17.8744  2.39 0.84
es2021sjfqi 2021-09-19 03:22:05.000 28.5880 -17.8748  2.47 0.47
es2021sjfsj 2021-09-19 03:24:28.000 28.5945 -17.8700  5.59 1.32
es2021sjfsy 2021-09-19 03:25:10.000 28.6096 -17.8764  3.73 1.37
es2021sjftk 2021-09-19 03:25:42.000 28.6100 -17.8762  3.70 1.57
es2021sjftu 2021-09-19 03:26:10.000 28.6100 -17.8765  3.71 1.43
es2021sjfuz 2021-09-19 03:28:04.000 28.6102 -17.8763  3.70 1.19
es2021sjfwp 2021-09-19 03:29:25.000 28.5917 -17.8677  5.29 1.12
es2021sjgvf 2021-09-19 03:58:09.000 28.5944 -17.8935  2.79 0.84
es2021sjhcm 2021-09-19 04:06:35.000 28.5844 -17.8738  2.31 1.91
es2021sjilg 2021-09-19 04:47:06.000 28.5880 -17.8750  2.48 1.37
es2021sjinu 2021-09-19 04:50:03.000 28.5913 -17.8936  8.30 0.66
es2021sjipv 2021-09-19 04:52:25.000 28.5941 -17.8839  7.37 1.32
es2021sjiqz 2021-09-19 04:53:46.000 28.6253 -17.8789  3.07 1.02
es2021sjitj 2021-09-19 04:56:35.000 28.6115 -17.8790  3.02 1.52
es2021sjiuo 2021-09-19 04:58:43.000 28.6073 -17.8808  3.78 1.41
es2021sjiwj 2021-09-19 05:00:03.000 28.6146 -17.8742  2.91 1.28
es2021sjizw 2021-09-19 05:04:09.000 28.6150 -17.8746  3.10 1.73
es2021sjjbk 2021-09-19 05:05:58.000 28.6167 -17.8742  2.99 1.42
es2021sjjci 2021-09-19 05:07:00.000 28.6168 -17.8757  2.96 1.96
es2021sjjdu 2021-09-19 05:09:33.000 28.6162 -17.8766  2.96 1.61
es2021sjjfl 2021-09-19 05:10:38.000 28.6155 -17.8742  2.98 1.67
es2021sjjgn 2021-09-19 05:11:54.000 28.6146 -17.8796  2.23 0.66
es2021sjjhd 2021-09-19 05:12:36.000 28.6164 -17.8745  3.04 1.46
es2021sjjio 2021-09-19 05:14:18.000 28.6150 -17.8754  3.09 1.46
es2021sjjko 2021-09-19 05:17:25.000 28.6179 -17.8755  3.05 2.13
es2021sjjmu 2021-09-19 05:20:04.000 28.6145 -17.8734  3.07 1.94
es2021sjjoc 2021-09-19 05:22:18.000 28.6174 -17.8753  3.01 2.06
es2021sjjqn 2021-09-19 05:24:19.000 28.6249 -17.8610  4.98 1.41
es2021sjjrn 2021-09-19 05:24:43.000 28.6167 -17.8777  2.96 1.85
es2021sjjts 2021-09-19 05:27:17.000 28.6186 -17.8752  2.91 1.49
es2021sjjuq 2021-09-19 05:28:21.000 28.6166 -17.8778  2.94 1.72
es2021sjjws 2021-09-19 05:31:38.000 28.5987 -17.8708  5.43 0.98
es2021sjjxo 2021-09-19 05:31:47.000 28.6134 -17.8798  2.94 1.62
es2021sjjys 2021-09-19 05:33:08.000 28.6112 -17.8747  3.06 2.03
es2021sjkeh 2021-09-19 05:39:36.000 28.6142 -17.8746  2.83 1.62
es2021sjkfe 2021-09-19 05:42:11.000 28.6136 -17.8746  2.93 1.12
es2021sjkib 2021-09-19 05:44:01.000 28.6136 -17.8738  2.93 0.91
es2021sjkjx 2021-09-19 05:46:11.000 28.5776 -17.8771  1.23 0.84
es2021sjkmf 2021-09-19 05:48:52.000 28.6136 -17.8743  2.86 1.05
es2021sjkpp 2021-09-19 05:52:51.000 28.6111 -17.8661  2.93 0.84
es2021sjksa 2021-09-19 05:55:37.000 28.6138 -17.8743  2.98 1.28
es2021sjkth 2021-09-19 05:57:05.000 28.6159 -17.8765  2.92 1.33
es2021sjlad 2021-09-19 06:05:03.000 28.6163 -17.8767  2.97 1.51
es2021sjley 2021-09-19 06:10:45.000 28.6226 -17.8753  2.21 0.75
es2021sjlhg 2021-09-19 06:13:23.000 28.6243 -17.8755  2.96 0.84
es2021sjljo 2021-09-19 06:16:04.000 28.6123 -17.8756  2.67 1.60
es2021sjlkx 2021-09-19 06:17:41.000 28.6224 -17.8722  3.07 2.14
es2021sjlna 2021-09-19 06:20:07.000 28.6115 -17.8744  2.91 1.39
es2021sjltt 2021-09-19 06:28:35.000 28.6130 -17.8716  2.86 2.73
es2021sjlyr 2021-09-19 06:33:41.000 28.6118 -17.8755  3.01 1.49
es2021sjmac 2021-09-19 06:35:20.000 28.6227 -17.8710  3.07 0.75
es2021sjmbz 2021-09-19 06:37:31.000 28.6188 -17.8827  2.65 0.75
es2021sjmde 2021-09-19 06:38:56.000 28.6087 -17.8741  2.51 0.94
es2021sjmha 2021-09-19 06:43:27.000 28.6102 -17.8736  2.99 1.52
es2021sjmmd 2021-09-19 06:49:58.000 28.6106 -17.8754  3.08 1.74
es2021sjner 2021-09-19 07:11:00.000 28.6196 -17.8740  3.28 1.31
es2021sjnfy 2021-09-19 07:12:27.000 28.6081 -17.8734  2.91 2.67
es2021sjnsk 2021-09-19 07:27:00.000 28.6222 -17.8726  3.15 1.22
es2021sjnti 2021-09-19 07:28:04.000 28.6266 -17.8715  3.08 1.60
es2021sjnxa 2021-09-19 07:32:24.000 28.6084 -17.8813  2.58 0.94
es2021sjohn 2021-09-19 07:44:37.000 28.5874 -17.8746  2.41 1.22
es2021sjokj 2021-09-19 07:47:55.000 28.6242 -17.8710  2.89 0.94
es2021sjolo 2021-09-19 07:49:19.000 28.6246 -17.8690  2.80 1.70
es2021sjown 2021-09-19 08:02:07.000 28.6231 -17.8727  3.34 0.94
es2021sjoxx 2021-09-19 08:03:42.000 28.6270 -17.8791  3.17 1.12
es2021sjpbr 2021-09-19 08:08:04.000 28.6112 -17.8819  2.60 1.29
es2021sjpgw 2021-09-19 08:14:08.000 28.6060 -17.8724  2.64 2.18
es2021sjpiy 2021-09-19 08:16:35.000 28.6204 -17.8843  2.65 1.12
es2021sjpph 2021-09-19 08:24:00.000 28.6209 -17.8754  3.10 0.84
es2021sjpqo 2021-09-19 08:25:30.000 28.6241 -17.8661  3.09 1.47
es2021sjpwj 2021-09-19 08:32:13.000 28.6184 -17.8786  2.87 1.65
es2021sjpxg 2021-09-19 08:33:15.000 28.6272 -17.8664  3.48 1.12
es2021sjpzk 2021-09-19 08:35:46.000 28.6299 -17.8755  3.17 1.58
es2021sjqds 2021-09-19 08:40:46.000 28.6049 -17.8798  3.80 1.03
es2021sjqmb 2021-09-19 08:50:32.000 28.6236 -17.8746  3.50 0.94
es2021sjqnh 2021-09-19 08:51:57.000 28.6212 -17.8832  3.94 1.12
es2021sjqqq 2021-09-19 08:55:50.000 28.6232 -17.8656  2.13 1.03
es2021sjqxj 2021-09-19 09:03:42.000 28.6210 -17.8732  3.13 1.12
es2021sjrik 2021-09-19 09:16:33.000 28.6265 -17.8682  3.33 1.42
es2021sjrpf 2021-09-19 09:24:30.000 28.6275 -17.8806  3.45 1.03
es2021sjruq 2021-09-19 09:30:48.000 28.6200 -17.8721  3.27 1.79
es2021sjsbm 2021-09-19 09:38:46.000 28.6152 -17.8744  2.69 2.33
es2021sjsde 2021-09-19 09:40:47.000 28.6153 -17.8762  3.40 1.59
es2021sjsee 2021-09-19 09:41:57.000 28.6258 -17.8709  2.75 1.12
es2021sjskf 2021-09-19 09:48:57.000 28.6087 -17.8787  2.96 2.17
es2021sjsmw 2021-09-19 09:52:03.000 28.6117 -17.8712  2.72 2.89
es2021sjtew 2021-09-19 10:13:01.000 28.6019 -17.8921  7.95 1.31
es2021sjtgv 2021-09-19 10:16:45.000 28.6101 -17.8708  2.95 3.06
es2021sjtwt 2021-09-19 10:33:55.000 28.6194 -17.8753  3.20 1.61
es2021sjuak 2021-09-19 10:38:08.000 28.6193 -17.8752  2.89 1.12
es2021sjucl 2021-09-19 10:40:33.000 28.6145 -17.8636  4.71 1.22
es2021sjuok 2021-09-19 10:54:29.000 28.6174 -17.8678  1.69 1.96
es2021sjusw 2021-09-19 11:00:20.000 28.6266 -17.8740  3.01 1.89
es2021sjvbc 2021-09-19 11:09:17.000 28.6100 -17.8707  2.88 2.75
es2021sjvie 2021-09-19 11:17:31.000 28.6184 -17.8711  3.00 1.12
es2021sjvkn 2021-09-19 11:20:15.000 28.6179 -17.8677  1.68 1.65
es2021sjwdy 2021-09-19 11:42:54.000 28.6170 -17.8743  2.83 2.01
es2021sjwhz 2021-09-19 11:47:35.000 28.6166 -17.8623  2.90 1.12
es2021sjwlc 2021-09-19 11:51:12.000 28.5965 -17.8968  8.68 1.72
es2021sjwsd 2021-09-19 11:59:27.000 28.6140 -17.8787  2.64 1.75
es2021sjxcr 2021-09-19 12:11:43.000 28.6325 -17.8792  2.98 1.80
es2021sjxhw 2021-09-19 12:17:47.000 28.6237 -17.8753  3.63 1.90
es2021sjxug 2021-09-19 12:32:15.000 28.6336 -17.8690  2.95 1.57
es2021sjxwb 2021-09-19 12:34:20.000 28.6065 -17.8787  3.18 1.66
es2021sjyhs 2021-09-19 12:47:55.000 28.6184 -17.8743  2.94 1.95
es2021sldyw 2021-09-20 04:47:27.000 28.5799 -17.8760  1.60 1.40
es2021slerg 2021-09-20 05:08:52.000 28.6278 -17.8889  1.61 1.22
es2021slhmx 2021-09-20 06:34:43.000 28.6015 -17.8693  0.50 2.46
es2021smjdw 2021-09-20 20:32:46.000 28.6105 -17.8974  0.98 2.89
es2021smnup 2021-09-20 22:53:30.000 28.6009 -17.8699  0.96 2.32
es2021smpec 2021-09-20 23:35:05.000 28.6152 -17.8915  0.70 1.40
es2021snacw 2021-09-21 05:06:50.000 28.6224 -17.8982  1.29 2.78
es2021sncmx 2021-09-21 06:19:09.000 28.5819 -17.8732  1.73 1.77
es2021sngcz 2021-09-21 08:08:49.000 28.6190 -17.8953  1.12 2.50
es2021snili 2021-09-21 09:19:09.000 28.5977 -17.8664  2.22 1.31
es2021snlnz 2021-09-21 10:53:11.000 28.6249 -17.8790  0.56 1.59
es2021snoep 2021-09-21 12:13:10.000 28.5870 -17.8753  0.96 1.49
es2021snpil 2021-09-21 12:47:56.000 28.6180 -17.8855  0.64 1.22
es2021sprpv 2021-09-22 16:13:11.000 28.5662 -17.8670 10.55 1.68
es2021srfao 2021-09-23 12:07:51.000 28.5567 -17.8323 11.70 1.77
es2021srfmz 2021-09-23 12:22:08.000 28.5761 -17.8645  0.91 1.40
es2021stxra 2021-09-24 23:48:26.000 28.5604 -17.8391 11.89 2.21
es2021subky 2021-09-25 01:42:31.350 28.5609 -17.8427 12.24 1.96
es2021suirk 2021-09-25 05:22:11.000 28.5580 -17.8901  2.29 1.77
es2021sumlg 2021-09-25 07:16:16.000 28.5579 -17.8389 11.72 1.59
es2021svnjp 2021-09-25 20:52:38.000 28.5458 -17.8340 12.53 1.49
es2021svuth 2021-09-26 00:36:04.000 28.5551 -17.8431 10.35 1.59
es2021svxbz 2021-09-26 01:46:49.000 28.5676 -17.8360 11.88 1.77
es2021sxjgj 2021-09-26 21:03:34.000 28.5648 -17.8356 11.22 1.68
es2021sxxid 2021-09-27 04:09:58.000 28.5572 -17.8412 11.06 1.68
es2021sxxog 2021-09-27 04:17:08.000 28.5563 -17.8423 10.40 1.77
es2021sxzdr 2021-09-27 05:05:23.000 28.5560 -17.8444  9.33 1.59
es2021sxzhn 2021-09-27 05:09:52.000 28.5541 -17.8420 10.56 1.86
es2021sxzhv 2021-09-27 05:10:14.000 28.5604 -17.8426 10.30 1.59
es2021sxzkd 2021-09-27 05:12:58.000 28.5639 -17.8426 10.89 1.68
es2021sxzwd 2021-09-27 05:26:53.000 28.5528 -17.8434 10.27 1.59
es2021syanw 2021-09-27 05:47:36.000 28.5578 -17.8396 10.91 1.49
es2021syapi 2021-09-27 05:49:16.000 28.5552 -17.8416 10.22 1.22
es2021syate 2021-09-27 05:53:45.000 28.5608 -17.8419 11.38 1.68
es2021sybad 2021-09-27 06:01:53.000 28.5639 -17.8417 10.78 1.68
es2021sybdp 2021-09-27 06:05:55.000 28.5639 -17.8667 10.17 2.21
es2021sycwj 2021-09-27 06:58:06.000 28.5602 -17.8419  9.94 1.40
es2021taaeg 2021-09-28 07:52:21.000 28.5620 -17.8373 10.66 2.00
es2021taahl 2021-09-28 07:56:03.000 28.5654 -17.8360 11.09 1.59
es2021taaus 2021-09-28 08:11:31.000 28.5580 -17.8725  3.10 1.59
es2021tabph 2021-09-28 08:35:31.010 28.5646 -17.8387 11.11 2.05
es2021tacko 2021-09-28 09:00:19.000 28.5623 -17.8369 10.82 1.86
es2021tahtj 2021-09-28 11:42:38.130 28.5682 -17.8373 12.05 2.05
es2021tapzp 2021-09-28 15:51:48.780 28.5597 -17.8434 12.20 2.47
es2021tarat 2021-09-28 16:23:28.790 28.5604 -17.8457 12.04 2.38
es2021tastp 2021-09-28 17:15:46.220 28.5609 -17.8420 11.86 2.33
es2021taxqf 2021-09-28 19:43:21.000 28.5619 -17.8314 13.27 1.93
es2021taycf 2021-09-28 19:57:30.360 28.5590 -17.8406 11.79 2.03
es2021tbctt 2021-09-28 22:19:00.360 28.5630 -17.8435 11.91 2.86
es2021tbedl 2021-09-28 23:00:36.000 28.5609 -17.8400 11.84 1.49
es2021tbfvu 2021-09-28 23:52:22.200 28.5642 -17.8391 10.94 1.98
es2021tbgwz 2021-09-29 00:24:00.000 28.5756 -17.8320 10.32 1.31
es2021tblhq 2021-09-29 02:37:40.000 28.5667 -17.8356 11.37 1.68
es2021tblvj 2021-09-29 02:53:41.140 28.5606 -17.8421 12.04 2.48
es2021tbqhc 2021-09-29 05:08:34.000 28.5479 -17.8339 11.44 1.49
es2021tbsrw 2021-09-29 06:21:42.000 28.5586 -17.8397 11.72 1.77
es2021tbtfw 2021-09-29 06:38:03.000 28.5607 -17.8393 11.65 1.90
es2021tbtvc 2021-09-29 06:55:47.000 28.5608 -17.8403 11.57 1.40
es2021tbwru 2021-09-29 08:22:52.000 28.5591 -17.8391 11.69 1.68
es2021tbxoe 2021-09-29 08:48:59.300 28.5642 -17.8398 10.95 1.96
es2021tbyoh 2021-09-29 09:19:25.000 28.5729 -17.8332 11.88 1.31
es2021tbznc 2021-09-29 09:48:19.000 28.5566 -17.8410 11.67 1.59
es2021tcajc 2021-09-29 10:13:58.520 28.5644 -17.8394 11.08 2.34
es2021tcgne 2021-09-29 13:20:34.000 28.5587 -17.8384 11.79 1.96
es2021tcnhx 2021-09-29 16:46:33.000 28.5594 -17.8391 11.74 1.59
es2021tcnof 2021-09-29 16:53:56.000 28.5687 -17.8291 11.78 1.59
es2021tcpzw 2021-09-29 18:08:07.000 28.5601 -17.8382 11.67 1.94
es2021tcqvu 2021-09-29 18:33:58.840 28.5596 -17.8422 12.61 2.78
es2021tcsro 2021-09-29 19:29:23.220 28.5606 -17.8410 11.74 2.39
es2021tczey 2021-09-29 22:46:48.000 28.5596 -17.8330 12.55 1.77
es2021tdace 2021-09-29 23:13:54.000 28.5686 -17.8301 11.75 1.68
es2021tdaiu 2021-09-29 23:21:35.000 28.5652 -17.8350 11.11 1.77
es2021tddhh 2021-09-30 00:50:47.000 28.5851 -17.8326 10.86 1.86
es2021tdgys 2021-09-30 02:42:01.240 28.5595 -17.8411 11.69 1.97
es2021tdkmk 2021-09-30 04:28:54.000 28.5576 -17.8342 12.62 1.59
es2021tdlef 2021-09-30 04:49:38.000 28.5580 -17.8339 12.61 1.59
es2021tdpgy 2021-09-30 06:54:08.160 28.5611 -17.8417 11.68 2.16
es2021tdsgb 2021-09-30 08:23:57.880 28.5593 -17.8398 11.82 2.13
es2021tdtap 2021-09-30 08:48:03.000 28.5684 -17.8312 11.78 1.89
es2021tdzcx 2021-09-30 11:52:24.910 28.5696 -17.8371 11.95 2.01
es2021temwz 2021-09-30 18:49:48.380 28.5587 -17.8406 11.84 2.17
es2021temxo 2021-09-30 18:50:29.940 28.5609 -17.8412 11.75 2.67
es2021teqei 2021-09-30 20:30:12.620 28.5592 -17.8450 12.01 2.79
es2021tffsi 2021-10-01 04:20:14.000 28.5688 -17.8290 11.80 1.49
es2021tfgtj 2021-10-01 04:51:45.000 28.5580 -17.8352 13.19 1.49
es2021tfhyz 2021-10-01 05:28:37.000 28.5597 -17.8384 11.66 1.77
es2021tfjng 2021-10-01 06:15:34.000 28.5684 -17.8300 11.77 1.49
es2021tfkhb 2021-10-01 06:38:39.000 28.5653 -17.8391 11.96 1.49
es2021tfkqy 2021-10-01 06:50:08.000 28.5875 -17.8256 10.94 1.49
es2021tfnqg 2021-10-01 08:20:17.000 28.5633 -17.8379 10.71 1.68
es2021tfpix 2021-10-01 09:13:13.000 28.5588 -17.8384 11.70 1.68
es2021tfstx 2021-10-01 10:56:05.310 28.5587 -17.8408 11.70 2.42
es2021tfxel 2021-10-01 13:09:35.000 28.5691 -17.8286 11.83 1.68
es2021tfxpu 2021-10-01 13:22:50.000 28.5597 -17.8395 10.77 1.68
es2021tfzan 2021-10-01 14:05:33.920 28.5687 -17.8357 12.07 2.26
es2021tfzam 2021-10-01 14:06:11.000 28.5573 -17.8382 11.51 1.86
es2021tfzgw 2021-10-01 14:13:01.560 28.5624 -17.8417 11.42 2.97
es2021tgehl 2021-10-01 16:45:13.020 28.5691 -17.8363 33.90 1.96
es2021tgeon 2021-10-01 16:53:30.110 28.5642 -17.8392 11.08 2.62
es2021tghjm 2021-10-01 18:18:40.240 28.5589 -17.8402 11.78 1.96
es2021tgigj 2021-10-01 18:45:12.320 28.5603 -17.8404 11.76 2.42
es2021tgmlb 2021-10-01 20:51:53.480 28.5723 -17.8341 33.98 2.21
es2021tgurc 2021-10-02 01:01:23.000 28.5693 -17.8286 11.76 1.93
es2021thcqj 2021-10-02 05:03:01.000 28.5573 -17.8391 10.92 1.49
es2021thcyz 2021-10-02 05:13:04.000 28.5608 -17.8385 11.76 1.77
es2021thdcv 2021-10-02 05:17:32.870 28.5622 -17.8419 11.62 2.03
es2021thdhh 2021-10-02 05:22:45.000 28.5537 -17.8386 12.35 1.49
es2021thdzx 2021-10-02 05:44:25.000 28.5695 -17.8263 11.88 1.68
es2021thejv 2021-10-02 05:56:01.300 28.5594 -17.8341 12.67 2.18
es2021thfov 2021-10-02 06:32:09.000 28.5491 -17.8349 12.31 1.59
es2021thgjl 2021-10-02 06:56:12.000 28.5678 -17.8612  3.12 1.77
es2021thgvx 2021-10-02 07:10:43.000 28.5595 -17.8372 11.63 1.59
es2021thgxm 2021-10-02 07:12:30.150 28.5613 -17.8372 11.48 2.15
es2021thine 2021-10-02 08:01:08.000 28.5584 -17.8399 11.69 1.68
es2021thjun 2021-10-02 08:40:00.000 28.5698 -17.8302 11.71 1.49
es2021thkgf 2021-10-02 08:53:36.460 28.5803 -17.8191 36.41 2.14
es2021thkjy 2021-10-02 08:57:59.140 28.5809 -17.8176 36.27 2.14
es2021thlot 2021-10-02 09:33:54.690 28.5612 -17.8410 11.69 2.76
es2021thlqe 2021-10-02 09:35:32.110 28.5589 -17.8437 12.39 2.58
es2021thmst 2021-10-02 10:08:52.000 28.5582 -17.8393 11.73 1.31
es2021thnbw 2021-10-02 10:19:28.300 28.5600 -17.8427 12.18 2.30
es2021thnfu 2021-10-02 10:24:04.000 28.5641 -17.8404 11.83 1.40
es2021thnxw 2021-10-02 10:45:06.000 28.5589 -17.8367 11.72 1.86
es2021thowy 2021-10-02 11:14:23.000 28.5644 -17.8700 10.38 1.68
es2021thqeb 2021-10-02 11:52:57.000 28.5648 -17.8389 11.72 1.49
es2021thqva 2021-10-02 12:12:44.930 28.5595 -17.8435 12.13 2.89
es2021thrmo 2021-10-02 12:33:10.000 28.5582 -17.8383 11.74 1.86
es2021throj 2021-10-02 12:35:16.000 28.5584 -17.8384 11.75 1.77
es2021thsqk 2021-10-02 13:07:59.000 28.5594 -17.8382 11.69 1.86
es2021thtys 2021-10-02 13:47:57.000 28.5686 -17.8299 11.80 1.86
es2021thvdu 2021-10-02 14:24:10.000 28.5552 -17.8363 11.85 1.68
es2021thvkg 2021-10-02 14:31:42.000 28.5608 -17.8305 11.66 1.68
es2021thvrk 2021-10-02 14:40:03.000 28.5690 -17.8317 10.28 1.77
es2021thwkh 2021-10-02 15:02:03.670 28.5792 -17.8216 36.72 1.96
es2021thwpa 2021-10-02 15:07:36.000 28.5580 -17.8366 11.71 1.68
es2021tiaes 2021-10-02 16:56:49.730 28.5558 -17.8415 12.30 2.11
es2021tiazu 2021-10-02 17:21:22.960 28.5799 -17.8194 36.40 2.14
es2021tibis 2021-10-02 17:31:46.760 28.5584 -17.8391 10.85 1.96
es2021ticru 2021-10-02 18:12:39.160 28.5593 -17.8394 11.77 2.76
es2021tidfx 2021-10-02 18:29:10.720 28.5669 -17.8378 11.34 2.17
es2021tidlx 2021-10-02 18:36:31.000 28.5618 -17.8417 11.64 2.69
es2021tiemw 2021-10-02 19:07:32.460 28.5617 -17.8415 11.59 2.16
es2021tieyx 2021-10-02 19:21:32.260 28.5797 -17.8201 36.49 2.15
es2021tighy 2021-10-02 20:02:24.780 28.5475 -17.8303 35.27 1.68
es2021tihla 2021-10-02 20:36:17.300 28.5658 -17.8406 11.89 2.15
es2021tiqqg 2021-10-03 01:15:09.250 28.5662 -17.8332 11.79 1.96
es2021titrv 2021-10-03 02:47:55.000 28.5598 -17.8392 11.83 1.68
es2021tityd 2021-10-03 02:55:17.000 28.5569 -17.8409 11.91 1.49
es2021tiuqa 2021-10-03 03:16:09.110 28.5616 -17.8423 11.78 2.55
es2021tivvo 2021-10-03 03:52:53.000 28.5593 -17.8383 11.64 1.77
es2021tiwnc 2021-10-03 04:13:20.000 28.5583 -17.8383 11.76 1.68
es2021tiwyz 2021-10-03 04:27:11.860 28.5644 -17.8418 11.57 2.22
es2021tizuh 2021-10-03 05:52:39.290 28.5599 -17.8421 12.08 2.31
es2021tjabg 2021-10-03 06:00:45.000 28.5607 -17.8377 11.64 1.59
es2021tjctr 2021-10-03 07:22:51.000 28.5566 -17.8382 10.90 1.77
es2021tjggo 2021-10-03 09:08:47.580 28.5692 -17.8368 12.12 2.23
es2021tjize 2021-10-03 10:31:05.000 28.5585 -17.8388 11.63 1.68
es2021tjkhq 2021-10-03 11:11:16.500 28.5593 -17.8342 12.60 2.18
es2021tjlcr 2021-10-03 11:35:49.000 28.5579 -17.8388 11.72 1.77
es2021tjnbc 2021-10-03 12:34:39.560 28.5597 -17.8406 11.45 2.09
es2021tjqqj 2021-10-03 14:23:18.000 28.5590 -17.8380 11.77 1.86
es2021tjrwp 2021-10-03 15:00:51.540 28.5730 -17.8076 34.70 1.86
es2021tjsio 2021-10-03 15:14:48.620 28.5736 -17.8072 34.68 1.77
es2021tjtae 2021-10-03 15:35:19.940 28.5581 -17.8400 10.80 1.96
es2021tjwuj 2021-10-03 17:29:47.000 28.5546 -17.8381 12.44 1.59
es2021tjxfj 2021-10-03 17:42:37.000 28.5605 -17.8378 11.13 1.49
es2021tjxqh 2021-10-03 17:55:20.000 28.5588 -17.8380 11.26 1.77
es2021tjxth 2021-10-03 17:58:50.000 28.5647 -17.8324 10.97 1.68
es2021tjyfl 2021-10-03 18:13:02.980 28.5614 -17.8419 11.82 2.05
es2021tjzwe 2021-10-03 19:02:50.000 28.5689 -17.8324 10.24 1.77
es2021tkagc 2021-10-03 19:14:37.400 28.5608 -17.8442 11.84 3.02
es2021tkeuv 2021-10-03 21:32:47.140 28.5626 -17.8405 11.72 2.80
es2021tkfye 2021-10-03 22:06:59.600 28.5604 -17.8414 11.76 2.87
es2021tkhfe 2021-10-03 22:45:28.380 28.5588 -17.8394 10.88 2.05
es2021tkhqh 2021-10-03 22:58:26.160 28.5613 -17.8415 11.49 2.61
es2021tkhxz 2021-10-03 23:07:23.080 28.5638 -17.8388 11.07 2.79
es2021tkiez 2021-10-03 23:15:34.000 28.5683 -17.8285 11.54 1.68
es2021tkiff 2021-10-03 23:15:49.000 28.5698 -17.8274 11.40 1.77
es2021tkigr 2021-10-03 23:17:34.840 28.5600 -17.8433 12.22 2.71
es2021tkiqv 2021-10-03 23:29:21.000 28.5595 -17.8402 11.70 1.59
es2021tkkmj 2021-10-04 00:24:45.000 28.5556 -17.8428 11.60 1.59
es2021tkkni 2021-10-04 00:25:53.000 28.5666 -17.8273 11.60 1.68
es2021tkkul 2021-10-04 00:34:10.000 28.5673 -17.8271 11.47 1.68
es2021tkkwd 2021-10-04 00:36:09.000 28.5681 -17.8302 11.84 1.86
es2021tklra 2021-10-04 01:00:31.000 28.5645 -17.8332 10.93 1.77
es2021tkltd 2021-10-04 01:02:57.000 28.5587 -17.8407 11.73 1.77
es2021tkmtm 2021-10-04 01:33:40.190 28.5643 -17.8385 10.92 2.05
es2021tknuz 2021-10-04 02:05:45.000 28.5592 -17.8367 11.72 1.68
es2021tknwr 2021-10-04 02:07:43.000 28.5595 -17.8347 11.67 1.59
es2021tkokr 2021-10-04 02:24:01.380 28.5628 -17.8392 10.98 1.96
es2021tkoxv 2021-10-04 02:39:22.000 28.5638 -17.8364 11.22 1.68
es2021tkpbj 2021-10-04 02:43:29.950 28.5594 -17.8431 12.25 2.05
es2021tkpov 2021-10-04 02:59:10.400 28.5552 -17.8362 12.39 1.97
es2021tkpyx 2021-10-04 03:10:55.000 28.5575 -17.8352 12.61 1.77
es2021tkqgt 2021-10-04 03:20:03.000 28.5578 -17.8355 12.49 1.77
es2021tkqjk 2021-10-04 03:23:12.660 28.5581 -17.8374 11.75 2.02
es2021tkqjw 2021-10-04 03:23:42.320 28.5629 -17.8395 10.99 1.96
es2021tkquv 2021-10-04 03:36:29.000 28.5602 -17.8345 11.34 1.68
es2021tktev 2021-10-04 04:48:56.440 28.5588 -17.8407 12.03 2.08
es2021tktxo 2021-10-04 05:10:48.000 28.5605 -17.8408 11.69 1.77
es2021tktzb 2021-10-04 05:12:21.440 28.5687 -17.8356 12.20 2.05
es2021tkuhg 2021-10-04 05:21:54.910 28.5625 -17.8386 10.81 1.97
es2021tkups 2021-10-04 05:31:43.000 28.5581 -17.8368 11.67 1.68
es2021tkutl 2021-10-04 05:36:08.200 28.5607 -17.8426 12.02 2.49
es2021tkvap 2021-10-04 05:44:27.640 28.5659 -17.8328 12.02 2.18
es2021tkvfe 2021-10-04 05:49:46.000 28.5583 -17.8394 11.65 1.68
es2021tkvoz 2021-10-04 06:01:12.890 28.5631 -17.8383 10.90 2.09
es2021tkwdj 2021-10-04 06:17:57.870 28.5686 -17.8363 12.25 2.21
es2021tkwfl 2021-10-04 06:20:23.890 28.5640 -17.8387 10.95 2.82
es2021tkwqw 2021-10-04 06:33:42.520 28.5570 -17.8402 11.63 2.03
es2021tkwzw 2021-10-04 06:44:11.170 28.5648 -17.8390 11.85 2.15
es2021tkxfz 2021-10-04 06:51:19.000 28.5595 -17.8402 12.01 1.86
es2021tkyqo 2021-10-04 07:33:59.400 28.5610 -17.8430 11.77 2.47
es2021tkyuc 2021-10-04 07:38:05.000 28.5634 -17.8354 11.02 1.93
es2021tkzbj 2021-10-04 07:46:32.820 28.5673 -17.8407 11.19 2.35
es2021tkzex 2021-10-04 07:50:42.000 28.5579 -17.8380 11.27 1.77
es2021tkzmu 2021-10-04 07:59:57.970 28.5580 -17.8405 11.82 2.36
es2021tkzxu 2021-10-04 08:12:42.000 28.5580 -17.8380 10.93 1.77
es2021tlaqs 2021-10-04 08:34:45.000 28.5595 -17.8399 11.84 1.86
es2021tlbkt 2021-10-04 08:58:08.200 28.5635 -17.8323 11.14 1.96
es2021tlcsv 2021-10-04 09:37:48.310 28.5418 -17.7979 32.52 2.24
es2021tldif 2021-10-04 09:55:46.860 28.5601 -17.8447 11.84 2.57
es2021tlewx 2021-10-04 10:43:10.760 28.5604 -17.8426 12.02 2.24
es2021tlfap 2021-10-04 10:47:30.000 28.5598 -17.8385 11.66 1.77
es2021tlgeh 2021-10-04 11:22:07.480 28.5624 -17.8396 10.48 2.42
es2021tlgky 2021-10-04 11:29:52.660 28.5576 -17.8401 12.41 1.96
es2021tlhlg 2021-10-04 12:00:32.350 28.5590 -17.8403 11.76 2.36
es2021tlhyl 2021-10-04 12:15:55.000 28.5553 -17.8443 10.17 1.68
es2021tlicz 2021-10-04 12:21:11.000 28.5599 -17.8384 11.66 1.68
es2021tlizp 2021-10-04 12:47:34.000 28.5681 -17.8332 11.94 1.40
es2021tljzn 2021-10-04 13:17:48.000 28.5590 -17.8389 11.69 1.68
es2021tllua 2021-10-04 14:11:59.000 28.5597 -17.8388 11.66 1.68
es2021tlmkh 2021-10-04 14:30:59.370 28.5599 -17.8415 11.41 3.00
es2021tlnld 2021-10-04 15:02:15.270 28.5602 -17.8414 11.77 1.99
es2021tlpln 2021-10-04 16:03:18.450 28.5580 -17.8440 11.52 2.72
es2021tlqcf 2021-10-04 16:22:45.000 28.5685 -17.8331 11.85 1.59
es2021tlqyp 2021-10-04 16:48:49.920 28.5644 -17.8429 11.62 2.15
es2021tlqzs 2021-10-04 16:50:10.000 28.5681 -17.8298 11.83 1.49
es2021tlrrb 2021-10-04 17:10:38.560 28.5623 -17.8386 10.50 2.22
es2021tlrrp 2021-10-04 17:11:02.000 28.5645 -17.8324 10.91 1.77
es2021tlsjm 2021-10-04 17:31:52.120 28.5690 -17.8362 12.21 2.75
es2021tlsqk 2021-10-04 17:39:57.000 28.5584 -17.8399 11.84 2.16
es2021tltbp 2021-10-04 17:52:58.220 28.5583 -17.8398 10.82 2.37
es2021tltdk 2021-10-04 17:55:06.000 28.5711 -17.8279 11.76 1.86
es2021tltqr 2021-10-04 18:10:39.000 28.5607 -17.8363 11.49 1.68
es2021tlubf 2021-10-04 18:22:49.240 28.5610 -17.8414 11.68 1.96
es2021tlukr 2021-10-04 18:33:51.000 28.5696 -17.8297 11.31 1.77
es2021tluxx 2021-10-04 18:49:17.240 28.5626 -17.8391 10.57 2.39
es2021tlvco 2021-10-04 18:54:42.080 28.5807 -17.8153 36.91 2.33
es2021tlvgc 2021-10-04 18:58:51.180 28.5637 -17.8424 11.50 2.90
es2021tlvvj 2021-10-04 19:16:37.000 28.5587 -17.8400 11.78 1.77
es2021tlwmb 2021-10-04 19:36:07.000 28.5576 -17.8424 12.29 1.96
es2021tlxgv 2021-10-04 20:00:20.000 28.5582 -17.8309 14.44 2.26
es2021tlxts 2021-10-04 20:15:21.000 28.5584 -17.8413 10.98 1.77
es2021tlycm 2021-10-04 20:25:33.040 28.5583 -17.8414 12.02 1.96
es2021tlyff 2021-10-04 20:28:44.000 28.5639 -17.8312 12.09 1.77
es2021tlyys 2021-10-04 20:51:28.000 28.5604 -17.8354 12.05 1.77
es2021tlzei 2021-10-04 20:58:00.000 28.5518 -17.8353 12.02 1.68
es2021tlzdx 2021-10-04 20:58:06.760 28.5618 -17.8302 11.36 2.05
es2021tlzwb 2021-10-04 21:18:37.880 28.5674 -17.8384 11.75 2.05
es2021tmacz 2021-10-04 21:26:48.120 28.5640 -17.8349 12.02 1.94
es2021tmadm 2021-10-04 21:27:20.000 28.5673 -17.8288 11.90 1.86
es2021tmady 2021-10-04 21:27:50.680 28.5630 -17.8384 10.90 2.03
es2021tmbnt 2021-10-04 22:09:35.000 28.5623 -17.8437 11.33 1.49
es2021tmbsh 2021-10-04 22:14:53.920 28.5613 -17.8411 11.70 2.72
es2021tmcbr 2021-10-04 22:25:50.000 28.5635 -17.8352 11.03 1.86
es2021tmcia 2021-10-04 22:33:13.000 28.5541 -17.8314  9.01 1.77
es2021tmcly 2021-10-04 22:37:47.520 28.5601 -17.8396 12.00 2.05
es2021tmcne 2021-10-04 22:39:13.000 28.5653 -17.8352 11.06 1.77
es2021tmcqo 2021-10-04 22:43:10.000 28.5580 -17.8392 11.71 1.59
es2021tmcte 2021-10-04 22:46:12.680 28.5642 -17.8393 11.04 2.21
es2021tmdrz 2021-10-04 23:15:11.280 28.5628 -17.8398 11.00 2.05
es2021tmdtb 2021-10-04 23:16:31.000 28.5611 -17.8394 11.83 1.77
es2021tmeje 2021-10-04 23:35:12.000 28.5675 -17.8350 11.83 1.86
es2021tmeoz 2021-10-04 23:41:58.000 28.5635 -17.8330 11.90 1.59
es2021tmeqi 2021-10-04 23:43:47.100 28.5574 -17.8414 11.77 1.96
es2021tmerx 2021-10-04 23:45:23.000 28.5635 -17.8351 11.23 1.77
es2021tmhbl 2021-10-05 00:57:03.960 28.5641 -17.8388 10.98 2.14
es2021tmhfs 2021-10-05 01:02:06.450 28.5624 -17.8395 10.51 2.32
es2021tmhxd 2021-10-05 01:22:24.000 28.5673 -17.8318 11.74 1.86
es2021tmjwz 2021-10-05 02:22:49.170 28.5639 -17.8385 11.05 2.05
es2021tmkjn 2021-10-05 02:37:26.000 28.5610 -17.8396 11.83 1.86
es2021tmkmy 2021-10-05 02:41:26.150 28.5596 -17.8338 12.70 2.05
es2021tmkur 2021-10-05 02:50:27.890 28.5585 -17.8327 12.91 2.09
es2021tmlho 2021-10-05 03:05:27.860 28.5593 -17.8441 11.88 2.61
es2021tmlzj 2021-10-05 03:26:12.000 28.5581 -17.8375 11.64 1.59
es2021tmmes 2021-10-05 03:32:28.310 28.5578 -17.8374 11.75 1.96
es2021tmmii 2021-10-05 03:36:38.330 28.5801 -17.8183 36.37 2.78
es2021tmmra 2021-10-05 03:46:47.000 28.5878 -17.8398 10.03 1.49
es2021tmmro 2021-10-05 03:47:24.000 28.5751 -17.8169 36.70 1.96
es2021tmnsk 2021-10-05 04:18:42.870 28.5790 -17.8196 36.58 2.26
es2021tmpnr 2021-10-05 05:13:54.000 28.5581 -17.8404 11.90 1.68
es2021tmrjx 2021-10-05 06:10:03.100 28.5624 -17.8393 10.55 2.70
es2021tmrzg 2021-10-05 06:27:58.830 28.5416 -17.7978 32.50 2.14
es2021tmsss 2021-10-05 06:50:37.920 28.5808 -17.8210 37.02 2.29
es2021tmtjw 2021-10-05 07:10:36.780 28.5608 -17.8427 12.02 2.47
es2021tmtrm 2021-10-05 07:19:36.350 28.5610 -17.8423 12.26 2.59
es2021tmvzm 2021-10-05 08:29:25.540 28.5615 -17.8410 11.67 2.87
es2021tmwju 2021-10-05 08:41:25.820 28.5603 -17.8431 12.01 2.72
es2021tmxzs 2021-10-05 09:31:09.540 28.5606 -17.8442 12.19 2.59
es2021tndkv 2021-10-05 12:14:47.150 28.5590 -17.8437 12.37 2.84
es2021tnfft 2021-10-05 13:09:30.000 28.5587 -17.8400 11.73 1.68
es2021tngkf 2021-10-05 13:44:59.670 28.5683 -17.8348 11.82 2.05
es2021tngtz 2021-10-05 13:57:05.940 28.5793 -17.8208 36.98 2.70
es2021tnhcg 2021-10-05 14:06:01.000 28.5670 -17.8292 11.23 1.86
es2021tnkod 2021-10-05 15:50:55.780 28.5622 -17.8368 11.69 1.96
es2021tnmbu 2021-10-05 16:37:03.480 28.5614 -17.8413 11.84 2.46
es2021tnnwi 2021-10-05 17:31:24.320 28.5616 -17.8395 11.63 2.05
es2021tnoah 2021-10-05 17:36:02.920 28.5666 -17.8331 11.78 1.94
es2021tnoom 2021-10-05 17:52:27.000 28.5601 -17.8370 11.61 1.68
es2021tnpju 2021-10-05 18:17:17.000 28.5616 -17.8406 11.78 1.68
es2021tnppu 2021-10-05 18:24:19.520 28.5599 -17.8420 12.35 1.96
es2021tnqas 2021-10-05 18:37:01.160 28.5788 -17.8208 36.39 2.70
es2021tnqkm 2021-10-05 18:48:30.660 28.5581 -17.8423 12.17 1.96
es2021tnrbh 2021-10-05 19:07:58.020 28.5614 -17.8432 12.01 1.96
es2021tnsoy 2021-10-05 19:54:13.000 28.5681 -17.8334 11.84 1.86
es2021tntac 2021-10-05 20:07:13.920 28.5607 -17.8425 12.03 2.35
es2021tntmm 2021-10-05 20:21:39.160 28.5626 -17.8387 10.36 2.42
es2021tntrh 2021-10-05 20:27:15.280 28.5587 -17.8404 12.01 2.10
es2021tnuyk 2021-10-05 21:05:51.000 28.5659 -17.8315 11.30 1.59
es2021tnvdl 2021-10-05 21:11:43.000 28.5601 -17.8381 11.85 1.59
es2021tnvgt 2021-10-05 21:15:34.000 28.5580 -17.8438 11.50 1.59
es2021tnwud 2021-10-05 22:01:29.000 28.5624 -17.8418 11.35 1.68
es2021tnyws 2021-10-05 23:05:06.000 28.5615 -17.8403 11.63 1.77
es2021tobwe 2021-10-06 00:35:24.000 28.5589 -17.8380 11.73 1.86
es2021tocdy 2021-10-06 00:44:27.750 28.5592 -17.8342 12.75 2.13
es2021tocyl 2021-10-06 01:08:21.580 28.5593 -17.8404 11.83 2.23
es2021todlo 2021-10-06 01:23:37.000 28.5596 -17.8415 11.70 1.77
es2021toesg 2021-10-06 02:01:45.000 28.5598 -17.8387 11.68 1.86
es2021toevy 2021-10-06 02:06:17.550 28.5593 -17.8395 11.80 2.30
es2021toewu 2021-10-06 02:07:02.000 28.5689 -17.8339 11.84 1.68
es2021toflb 2021-10-06 02:23:41.000 28.5594 -17.8387 11.68 1.86
es2021tofmz 2021-10-06 02:25:54.000 28.5602 -17.8397 11.71 1.68
es2021tommr 2021-10-06 05:57:44.220 28.5617 -17.8401 11.94 2.79
es2021topkf 2021-10-06 07:25:47.880 28.5726 -17.8235 34.51 2.65
es2021toprd 2021-10-06 07:33:49.000 28.5600 -17.8409 11.54 1.68
es2021toqpm 2021-10-06 08:02:13.720 28.5600 -17.8416 12.10 2.28
es2021toqyp 2021-10-06 08:12:50.000 28.5826 -17.7928 11.40 1.96
es2021torgo 2021-10-06 08:21:55.270 28.5806 -17.8226 36.92 2.14
es2021totum 2021-10-06 09:38:57.070 28.5564 -17.8336 12.78 2.10
es2021touqu 2021-10-06 10:05:03.000 28.5594 -17.8401 11.63 1.77
es2021tovfx 2021-10-06 10:22:35.640 28.5604 -17.8422 12.23 2.06
es2021towfa 2021-10-06 10:51:49.550 28.5811 -17.8235 37.27 2.60
es2021toxes 2021-10-06 11:21:48.540 28.5718 -17.8237 35.84 1.86
es2021toxua 2021-10-06 11:39:40.210 28.5642 -17.8412 11.53 2.86
es2021tozlu 2021-10-06 12:30:40.070 28.5584 -17.8401 10.86 2.27
es2021tozvy 2021-10-06 12:42:31.410 28.5807 -17.8241 37.03 2.28
es2021tpaat 2021-10-06 12:48:19.910 28.5662 -17.8371 11.02 2.35
es2021tpbvy 2021-10-06 13:43:08.430 28.5592 -17.8407 11.47 2.39
es2021tpcev 2021-10-06 13:53:27.000 28.5588 -17.8379 11.38 1.59
es2021tpcjd 2021-10-06 13:58:31.960 28.5609 -17.8395 11.40 2.15
es2021tpczv 2021-10-06 14:17:58.150 28.5622 -17.8408 10.52 2.54
es2021tpdfc 2021-10-06 14:24:05.310 28.5708 -17.8242 35.94 2.14
es2021tpdxf 2021-10-06 14:45:16.210 28.5624 -17.8389 10.53 2.40
es2021tpeaa 2021-10-06 14:48:46.140 28.5683 -17.8356 12.01 1.96
es2021tpeua 2021-10-06 15:12:00.240 28.5609 -17.8389 11.23 2.87
es2021tpgqz 2021-10-06 16:08:52.940 28.5673 -17.8355 11.03 1.96
es2021tpgwj 2021-10-06 16:15:12.000 28.5607 -17.8379 11.48 1.77
es2021tpizo 2021-10-06 17:19:30.000 28.5723 -17.8219 11.90 1.68
es2021tpjrj 2021-10-06 17:40:18.720 28.5602 -17.8419 11.52 2.07
es2021tpjut 2021-10-06 17:44:12.000 28.5692 -17.8284 11.38 1.86
es2021tpkkq 2021-10-06 18:02:40.880 28.5827 -17.8217 37.35 1.77
es2021tpldu 2021-10-06 18:25:00.280 28.5726 -17.8072 34.89 1.68
es2021tpmev 2021-10-06 18:56:42.840 28.5814 -17.8241 37.00 2.62
es2021tppbi 2021-10-06 20:23:23.560 28.5622 -17.8428 11.85 2.80
es2021tpptc 2021-10-06 20:44:19.880 28.5596 -17.8412 11.21 1.96
es2021tpqkd 2021-10-06 21:04:12.000 28.5633 -17.8377 11.20 1.77
es2021tprbl 2021-10-06 21:24:07.000 28.5583 -17.8394 10.78 1.68
es2021tprhr 2021-10-06 21:31:24.700 28.5594 -17.8401 11.56 2.09
es2021tpruy 2021-10-06 21:46:53.960 28.5645 -17.8403 11.55 1.97
es2021tpsgp 2021-10-06 22:00:26.940 28.5640 -17.8382 10.97 2.58
es2021tpspj 2021-10-06 22:10:41.560 28.5611 -17.8323 10.83 1.93
es2021tpsql 2021-10-06 22:11:56.640 28.5593 -17.8407 11.43 2.49
es2021tptls 2021-10-06 22:37:01.200 28.5641 -17.8370 10.45 2.14
es2021tptqh 2021-10-06 22:42:04.200 28.5589 -17.8445 12.21 2.76
es2021tptsr 2021-10-06 22:45:40.640 28.5650 -17.8380 11.04 2.48
es2021tptxn 2021-10-06 22:50:30.040 28.5618 -17.8403 11.66 2.97
es2021tpubd 2021-10-06 22:54:43.840 28.5625 -17.8395 10.56 2.70
es2021tpupz 2021-10-06 23:11:59.000 28.5635 -17.8358 10.96 1.84
es2021tpvwd 2021-10-06 23:49:28.000 28.5602 -17.8394 11.12 1.86
es2021tpvzp 2021-10-06 23:53:34.520 28.5631 -17.8381 10.25 2.19
es2021tpwga 2021-10-07 00:01:00.000 28.5637 -17.8344 11.11 1.59
es2021tpwoi 2021-10-07 00:10:42.000 28.5634 -17.8375 11.57 1.86
es2021tpwso 2021-10-07 00:15:50.000 28.5604 -17.8409 11.49 1.59
es2021tpxey 2021-10-07 00:30:04.450 28.5623 -17.8395 10.43 2.47
es2021tpxmy 2021-10-07 00:39:22.480 28.5817 -17.8211 37.05 2.55
es2021tpyik 2021-10-07 01:04:24.000 28.5596 -17.8378 11.51 1.59
es2021tpyls 2021-10-07 01:08:15.000 28.5642 -17.8330 12.22 1.49
es2021tpzaf 2021-10-07 01:25:10.000 28.5634 -17.8366 11.11 1.68
es2021tpzdc 2021-10-07 01:28:31.000 28.5588 -17.8389 11.62 1.59
es2021tpzfx 2021-10-07 01:31:48.000 28.5685 -17.8290 11.74 1.90
es2021tpzow 2021-10-07 01:42:20.570 28.5648 -17.8437 10.89 2.58
es2021tqaco 2021-10-07 01:58:13.520 28.5611 -17.8423 12.02 2.05
es2021tqaiq 2021-10-07 02:05:18.000 28.5637 -17.8364 11.22 1.59
es2021tqbte 2021-10-07 02:47:54.000 28.5611 -17.8383 11.46 1.59
es2021tqbwp 2021-10-07 02:51:53.650 28.5586 -17.8352 11.74 2.18
es2021tqcoe 2021-10-07 03:12:23.000 28.5675 -17.8334 11.87 1.68
es2021tqcws 2021-10-07 03:22:33.000 28.5658 -17.8345 11.09 1.86
es2021tqczb 2021-10-07 03:25:03.000 28.5602 -17.8386 11.81 1.49
es2021tqdkf 2021-10-07 03:38:03.000 28.5576 -17.8399 11.44 1.59
es2021tqdks 2021-10-07 03:38:38.000 28.5548 -17.8374 11.72 1.59
es2021tqeec 2021-10-07 04:01:25.000 28.5587 -17.8402 11.51 1.77
es2021tqeyp 2021-10-07 04:25:07.000 28.5636 -17.8352 11.06 1.86
es2021tqgjv 2021-10-07 05:08:32.000 28.5638 -17.8389 10.95 2.03
es2021tqgnx 2021-10-07 05:13:18.670 28.5627 -17.8402 11.19 1.90
es2021tqgqx 2021-10-07 05:16:47.590 28.5539 -17.8539 13.15 1.96
es2021tqibo 2021-10-07 05:59:30.000 28.5640 -17.8346 11.18 1.89
es2021tqiit 2021-10-07 06:07:55.000 28.5627 -17.8353 11.00 1.77
es2021tqimd 2021-10-07 06:11:49.000 28.5597 -17.8381 11.48 1.68
es2021tqimz 2021-10-07 06:12:48.000 28.5605 -17.8373 11.56 1.68
es2021tqipw 2021-10-07 06:16:10.600 28.5585 -17.8391 10.89 2.11
es2021tqjeb 2021-10-07 06:32:43.000 28.5589 -17.8362 11.70 1.86
es2021tqjtg 2021-10-07 06:50:27.370 28.5636 -17.8374 10.43 2.05
es2021tqjva 2021-10-07 06:51:14.620 28.5629 -17.8316 11.92 1.96
es2021tqjuz 2021-10-07 06:52:29.000 28.5643 -17.8390 11.61 1.86
es2021tqkfh 2021-10-07 07:04:28.000 28.5588 -17.8384 11.73 1.77
es2021tqkgg 2021-10-07 07:05:35.720 28.5595 -17.8402 11.80 2.05
es2021tqkoc 2021-10-07 07:14:45.500 28.5623 -17.8388 10.37 1.96
es2021tqkrn 2021-10-07 07:18:45.190 28.5624 -17.8393 10.50 2.64
es2021tqlbc 2021-10-07 07:29:52.000 28.5656 -17.8316 11.35 1.93
es2021tqlci 2021-10-07 07:31:20.000 28.5640 -17.8331 10.88 1.77
es2021tqlix 2021-10-07 07:39:00.000 28.5689 -17.8279 11.39 1.86
es2021tqllb 2021-10-07 07:41:31.350 28.5665 -17.8327 11.87 1.99
es2021tqmbj 2021-10-07 08:00:30.000 28.5604 -17.8345 11.82 1.59
es2021tqmuo 2021-10-07 08:22:54.000 28.5651 -17.8350 11.29 1.86
es2021tqmzu 2021-10-07 08:28:58.830 28.5582 -17.8392 11.71 2.05
es2021tqnjk 2021-10-07 08:40:12.510 28.5586 -17.8391 11.74 2.27
es2021tqnup 2021-10-07 08:53:14.000 28.5574 -17.8360 11.73 1.68
es2021tqpaj 2021-10-07 09:30:15.000 28.5591 -17.8361 11.65 1.77
es2021tqrjc 2021-10-07 10:41:04.820 28.5614 -17.8420 11.77 2.40
es2021tqsdt 2021-10-07 11:05:08.470 28.5603 -17.8423 11.78 2.37
es2021tqsob 2021-10-07 11:17:10.490 28.5727 -17.8226 34.50 2.99
es2021tqvqu 2021-10-07 12:51:17.080 28.5725 -17.8236 34.87 2.14
es2021tqwce 2021-10-07 13:04:31.350 28.5736 -17.8242 35.23 2.05
es2021tqwkh 2021-10-07 13:14:20.000 28.5544 -17.8375 12.47 1.77
es2021tqwob 2021-10-07 13:18:26.230 28.5613 -17.8321 10.99 1.96
es2021tqwti 2021-10-07 13:24:33.050 28.5590 -17.8396 11.82 2.26
es2021tqyub 2021-10-07 14:26:04.500 28.5807 -17.8244 37.02 2.57
es2021trard 2021-10-07 15:23:13.000 28.5598 -17.8402 11.01 1.77
es2021trbnm 2021-10-07 15:49:15.340 28.5615 -17.8410 11.69 2.77
es2021trbqq 2021-10-07 15:52:54.330 28.5591 -17.8399 11.53 2.13
es2021trcih 2021-10-07 16:13:42.860 28.5590 -17.8405 12.07 2.05
es2021trcnk 2021-10-07 16:19:28.000 28.5674 -17.8338 11.83 1.86
es2021trdli 2021-10-07 16:47:20.000 28.5578 -17.8404 12.12 1.77
es2021trdqe 2021-10-07 16:52:59.800 28.5622 -17.8393 10.45 2.51
es2021treit 2021-10-07 17:14:38.960 28.5621 -17.8387 11.43 2.58
es2021treox 2021-10-07 17:21:49.000 28.5595 -17.8383 11.66 1.68
es2021trgqr 2021-10-07 18:24:31.000 28.5700 -17.8285 11.74 1.81
es2021trhge 2021-10-07 18:42:40.720 28.5657 -17.8387 10.93 2.39
es2021trhop 2021-10-07 18:52:22.000 28.5613 -17.8367 11.79 1.68
es2021trhqu 2021-10-07 18:55:36.280 28.5558 -17.8417 12.61 2.54
es2021trihm 2021-10-07 19:14:28.000 28.5588 -17.8377 11.73 1.59
es2021trimo 2021-10-07 19:20:20.000 28.5583 -17.8370 11.78 1.59
es2021trizi 2021-10-07 19:35:12.000 28.5582 -17.8386 11.74 1.96
es2021trjux 2021-10-07 20:00:22.360 28.5604 -17.8404 11.71 1.95
es2021trjzu 2021-10-07 20:06:03.120 28.5685 -17.8384 11.72 1.96
es2021trklg 2021-10-07 20:19:24.200 28.5598 -17.8434 11.51 2.57
es2021trkml 2021-10-07 20:20:49.000 28.5584 -17.8390 11.79 1.68
es2021trlaw 2021-10-07 20:37:37.000 28.5613 -17.8307 12.45 1.68
es2021trmau 2021-10-07 21:07:50.000 28.5594 -17.8392 11.69 1.86
es2021trmks 2021-10-07 21:19:23.000 28.5596 -17.8400 11.66 1.68
es2021trnpl 2021-10-07 21:55:32.520 28.5640 -17.8382 10.90 2.23
es2021trnzu 2021-10-07 22:07:17.000 28.5608 -17.8378 11.72 1.40
es2021trobg 2021-10-07 22:09:00.000 28.5580 -17.8388 11.84 1.77
es2021trojh 2021-10-07 22:18:22.240 28.5584 -17.8399 12.20 2.08
es2021trotl 2021-10-07 22:30:12.420 28.5605 -17.8399 11.71 2.07
es2021trpic 2021-10-07 22:47:17.080 28.5595 -17.8400 11.81 2.99
es2021trpjf 2021-10-07 22:48:34.000 28.5582 -17.8402 11.68 1.86
es2021trpmq 2021-10-07 22:52:49.880 28.5615 -17.8410 11.79 2.10
es2021trpqm 2021-10-07 22:57:02.000 28.5572 -17.8407 12.10 1.77
es2021trpyl 2021-10-07 23:06:20.480 28.5578 -17.8391 11.80 2.05
es2021trqdd 2021-10-07 23:11:47.000 28.5593 -17.8395 11.74 1.86
es2021trqob 2021-10-07 23:24:32.000 28.5546 -17.8389 11.91 1.68
es2021trqty 2021-10-07 23:31:23.460 28.5563 -17.8523 13.16 2.02
es2021trqzo 2021-10-07 23:37:57.000 28.5606 -17.8391 11.76 1.86
es2021trrgx 2021-10-07 23:46:28.000 28.5568 -17.8352 12.77 1.68
es2021trrjb 2021-10-07 23:48:59.000 28.5582 -17.8342 12.70 1.77
es2021trrmj 2021-10-07 23:52:50.520 28.5791 -17.8226 36.94 1.86
es2021trrzu 2021-10-08 00:08:29.000 28.5532 -17.8450 12.82 1.49
es2021trsei 2021-10-08 00:13:49.490 28.5586 -17.8403 11.83 2.36
es2021trshr 2021-10-08 00:17:41.000 28.5579 -17.8348 12.44 1.77
es2021trtbm 2021-10-08 00:40:48.000 28.5555 -17.8404 11.70 1.68
es2021trtfd 2021-10-08 00:45:03.040 28.5606 -17.8354 11.74 2.40
es2021trtwo 2021-10-08 01:05:19.000 28.5638 -17.8297 10.96 1.68
es2021truzx 2021-10-08 01:39:48.600 28.5705 -17.8378 11.91 2.47
es2021trvpj 2021-10-08 01:57:34.000 28.5583 -17.8375 11.84 1.77
es2021trvxj 2021-10-08 02:06:53.000 28.5565 -17.8399 11.70 1.68
es2021trwpv 2021-10-08 02:28:26.000 28.5578 -17.8338 11.74 1.77
es2021trwzg 2021-10-08 02:39:24.890 28.5679 -17.8361 11.90 1.96
es2021tryrn 2021-10-08 03:31:03.060 28.5817 -17.8230 36.90 2.68
es2021trzzf 2021-10-08 04:10:19.400 28.5607 -17.8418 12.07 2.38
es2021tsamr 2021-10-08 04:26:00.600 28.5620 -17.8381 11.40 2.36
es2021tsaqi 2021-10-08 04:30:15.000 28.5586 -17.8359 11.68 1.68
es2021tsars 2021-10-08 04:31:52.000 28.5586 -17.8366 11.69 2.02
es2021tsbhg 2021-10-08 04:47:39.590 28.5595 -17.8445 12.40 2.59
es2021tscxd 2021-10-08 05:38:55.000 28.5597 -17.8378 11.55 1.49
es2021tsddb 2021-10-08 05:45:40.000 28.5602 -17.8429 12.04 1.40
es2021tsdda 2021-10-08 05:50:26.000 28.5686 -17.8292 11.75 1.77
es2021tsdiv 2021-10-08 05:52:25.000 28.5665 -17.8336 11.49 1.59
es2021tsdts 2021-10-08 06:05:06.000 28.5596 -17.8371 11.62 1.40
es2021tseea 2021-10-08 06:17:08.000 28.5664 -17.8298 11.86 1.88
es2021tselc 2021-10-08 06:25:28.440 28.5633 -17.8427 11.49 2.06
es2021tseoo 2021-10-08 06:29:26.510 28.5642 -17.8400 11.13 2.40
es2021tsevo 2021-10-08 06:37:33.770 28.5626 -17.8372 10.29 1.96
es2021tsffj 2021-10-08 06:49:01.920 28.5614 -17.8438 12.25 2.71
es2021tsfrr 2021-10-08 07:03:22.960 28.5651 -17.8392 11.04 2.31
es2021tsizc 2021-10-08 08:42:56.520 28.5567 -17.8385 12.08 2.01
es2021tsjwa 2021-10-08 09:09:40.000 28.5577 -17.8340 11.78 1.59
es2021tskih 2021-10-08 09:23:56.000 28.5568 -17.8392 11.73 1.59
es2021tskkp 2021-10-08 09:26:39.000 28.5601 -17.8431 11.56 2.06
es2021tslro 2021-10-08 10:05:03.000 28.5580 -17.8400 12.09 1.68
es2021tsmjx 2021-10-08 10:26:26.630 28.5596 -17.8464 12.10 2.04
es2021tsmzc 2021-10-08 10:44:08.000 28.5581 -17.8374 11.83 1.68
es2021tsnix 2021-10-08 10:55:36.000 28.5586 -17.8399 11.88 1.77
es2021tsnrl 2021-10-08 11:05:32.000 28.5589 -17.8341 11.73 1.68
es2021tsooc 2021-10-08 11:32:32.850 28.5618 -17.8445 11.92 1.94
es2021tspoe 2021-10-08 12:02:22.320 28.5600 -17.8311 11.24 2.99
es2021tsqhz 2021-10-08 12:25:26.000 28.5597 -17.8353 11.73 1.68
es2021tsqsa 2021-10-08 12:37:08.620 28.5574 -17.8422 11.74 1.96
es2021tsqzq 2021-10-08 12:46:00.350 28.5611 -17.8409 12.46 3.06
es2021tsrkd 2021-10-08 12:58:16.580 28.5617 -17.8426 11.80 2.67
es2021tsscj 2021-10-08 13:19:30.320 28.5616 -17.8388 11.44 2.23
es2021tssdp 2021-10-08 13:20:56.460 28.5810 -17.8224 36.98 2.63
es2021tssgm 2021-10-08 13:24:33.000 28.5685 -17.8302 11.80 1.79
es2021tswww 2021-10-08 15:44:39.000 28.5683 -17.8332 11.84 1.89
es2021tsxsg 2021-10-08 16:09:44.470 28.5617 -17.8423 11.78 2.66
es2021tsygk 2021-10-08 16:26:03.000 28.5604 -17.8376 11.79 1.91
es2021ttajc 2021-10-08 17:30:02.920 28.5646 -17.8325 11.92 2.01
es2021ttdil 2021-10-08 18:59:57.360 28.5615 -17.8367 11.71 2.42
es2021ttepj 2021-10-08 19:38:21.000 28.5572 -17.8395 11.70 1.77
es2021ttgmd 2021-10-08 20:35:10.000 28.5592 -17.8383 11.67 1.77
es2021ttguy 2021-10-08 20:45:26.920 28.5593 -17.8337 12.56 2.08
es2021ttipk 2021-10-08 21:39:45.720 28.5596 -17.8438 12.01 2.29
es2021ttkgj 2021-10-08 22:29:41.140 28.5722 -17.8236 36.10 1.86
es2021ttmlv 2021-10-08 23:36:40.000 28.5683 -17.8338 11.85 1.86
es2021ttnbq 2021-10-08 23:55:07.200 28.5785 -17.8207 36.35 3.17
es2021ttnja 2021-10-09 00:03:43.600 28.5591 -17.8407 11.50 1.90
es2021ttnpx 2021-10-09 00:11:47.000 28.5601 -17.8380 11.55 1.77
es2021ttnso 2021-10-09 00:14:49.090 28.5621 -17.8406 11.72 2.10
es2021ttolz 2021-10-09 00:37:29.000 28.5634 -17.8362 11.15 1.86
es2021ttone 2021-10-09 00:38:52.000 28.5602 -17.8346 11.54 1.59
es2021ttqeb 2021-10-09 01:28:50.000 28.5579 -17.8375 11.73 1.59
es2021ttrhb 2021-10-09 02:02:43.620 28.5640 -17.8393 10.86 2.46
es2021ttshf 2021-10-09 02:33:10.060 28.5589 -17.8403 12.03 2.05
es2021tttam 2021-10-09 02:55:36.810 28.5652 -17.8391 11.76 1.84
es2021tttew 2021-10-09 03:01:20.000 28.5620 -17.8359 10.54 1.86
es2021ttubf 2021-10-09 03:26:50.000 28.5574 -17.8410 11.61 1.68
es2021ttuzr 2021-10-09 03:55:15.000 28.5596 -17.8376 11.56 1.68
es2021ttvoo 2021-10-09 04:12:38.240 28.5609 -17.8374 11.83 2.08
es2021ttvqj 2021-10-09 04:14:44.000 28.5583 -17.8409 11.93 1.68
es2021ttvwc 2021-10-09 04:21:25.000 28.5594 -17.8380 11.48 1.68
es2021ttvwn 2021-10-09 04:21:55.000 28.5590 -17.8328 11.85 1.59
es2021ttvxv 2021-10-09 04:23:26.000 28.5573 -17.8382 11.67 1.49
es2021ttwap 2021-10-09 04:26:40.000 28.5701 -17.8267 11.70 1.59
es2021ttwcb 2021-10-09 04:28:21.000 28.5635 -17.8285 13.79 1.77
es2021ttwcx 2021-10-09 04:29:22.000 28.5588 -17.8397 11.85 1.68
es2021ttwny 2021-10-09 04:42:14.000 28.5587 -17.8403 11.80 2.29
es2021ttwzo 2021-10-09 04:55:46.750 28.5670 -17.8427 11.76 1.74
es2021ttxbl 2021-10-09 04:57:57.000 28.5535 -17.8418 11.71 1.49
es2021ttxcv 2021-10-09 04:59:33.000 28.5590 -17.8386 11.55 1.59
es2021ttxqg 2021-10-09 05:15:13.000 28.5601 -17.8386 11.81 1.77
es2021ttxwb 2021-10-09 05:21:58.420 28.5576 -17.8420 11.70 1.99
es2021ttyde 2021-10-09 05:30:16.000 28.5564 -17.8355 10.44 1.86
es2021ttyey 2021-10-09 05:32:21.000 28.5597 -17.8369 11.47 1.77
es2021ttyhv 2021-10-09 05:35:42.380 28.5797 -17.8185 36.41 2.54
es2021ttyix 2021-10-09 05:36:58.640 28.5609 -17.8368 11.46 2.31
es2021ttytk 2021-10-09 05:49:13.740 28.5696 -17.8358 12.07 1.96
es2021ttyuk 2021-10-09 05:50:21.940 28.5660 -17.8330 11.95 1.83
es2021ttzjm 2021-10-09 06:07:56.000 28.5637 -17.8403 10.81 1.86
es2021ttzjy 2021-10-09 06:08:30.000 28.5570 -17.8394 11.65 1.77
es2021ttzwx 2021-10-09 06:23:34.330 28.5700 -17.8354 12.36 2.26
es2021ttzyw 2021-10-09 06:25:53.000 28.5614 -17.8385 10.82 1.77
es2021tuaat 2021-10-09 06:28:21.080 28.5623 -17.8395 10.44 2.69
es2021tuatk 2021-10-09 06:49:48.000 28.5611 -17.8363 11.64 1.68
es2021tuaxp 2021-10-09 06:54:44.000 28.5553 -17.8390 11.75 1.68
es2021tuazc 2021-10-09 06:56:27.000 28.5718 -17.8246 11.70 1.68
es2021tubcn 2021-10-09 07:00:27.000 28.5570 -17.8356 11.82 1.68
es2021tubmz 2021-10-09 07:12:26.280 28.5772 -17.8220 35.24 1.86
es2021tubpz 2021-10-09 07:16:07.000 28.5652 -17.8415 11.69 1.49
es2021tuccp 2021-10-09 07:30:49.000 28.5584 -17.8406 11.75 1.59
es2021tucuk 2021-10-09 07:51:48.850 28.5616 -17.8406 11.69 2.44
es2021tuddn 2021-10-09 08:02:14.240 28.5643 -17.8320 12.12 1.82
es2021tudkx 2021-10-09 08:10:48.820 28.5629 -17.8381 10.63 2.88
es2021tudnj 2021-10-09 08:13:41.000 28.5647 -17.8385 11.38 1.77
es2021tudpd 2021-10-09 08:15:45.650 28.5602 -17.8317 12.59 2.18
es2021tudue 2021-10-09 08:20:05.000 28.5639 -17.8372 11.79 1.31
es2021tudtz 2021-10-09 08:21:24.870 28.5669 -17.8164 35.57 1.86
es2021tufhv 2021-10-09 09:07:52.630 28.5619 -17.8298 11.07 2.05
es2021tufra 2021-10-09 09:18:33.260 28.5604 -17.8398 11.38 2.35
es2021tufzs 2021-10-09 09:28:41.690 28.5812 -17.8231 36.94 2.80
es2021tugdr 2021-10-09 09:33:19.000 28.5658 -17.8394 11.35 1.86
es2021tugmn 2021-10-09 09:43:55.170 28.5616 -17.8374 11.71 2.06
es2021tugny 2021-10-09 09:45:17.870 28.5676 -17.8364 11.92 2.05
es2021tuguq 2021-10-09 09:53:04.000 28.5590 -17.8416 11.75 1.68
es2021tugvh 2021-10-09 09:53:50.000 28.5598 -17.8427 11.67 1.68
es2021tuhdl 2021-10-09 10:03:22.000 28.5594 -17.8362 11.74 1.77
es2021tuhxw 2021-10-09 10:27:09.000 28.5677 -17.8348 11.44 1.68
es2021tuicg 2021-10-09 10:32:16.000 28.5575 -17.8390 11.81 1.59
es2021tuidf 2021-10-09 10:33:36.300 28.5601 -17.8431 11.53 2.85
es2021tujpc 2021-10-09 11:17:34.000 28.5557 -17.8320 13.15 1.68
es2021tujwg 2021-10-09 11:25:53.870 28.5643 -17.8426 11.49 2.40
es2021tuktq 2021-10-09 11:53:09.000 28.5627 -17.8409 11.43 1.59
es2021tulfl 2021-10-09 12:06:56.690 28.5973 -17.8052 38.02 1.68
es2021tulmi 2021-10-09 12:14:57.010 28.5855 -17.8213 37.68 1.86
es2021tulny 2021-10-09 12:17:11.120 28.5678 -17.8365 12.25 1.96
es2021tultm 2021-10-09 12:23:18.850 28.5493 -17.8346 34.40 1.59
es2021tumpy 2021-10-09 12:49:28.520 28.5558 -17.8376 11.79 1.96
es2021tunat 2021-10-09 13:02:04.930 28.5672 -17.8112 13.72 2.12
es2021tuniy 2021-10-09 13:11:36.670 28.5874 -17.8190 37.59 1.86
es2021tunnz 2021-10-09 13:17:28.420 28.5875 -17.8244 11.99 1.96
es2021tuoar 2021-10-09 13:33:00.000 28.5570 -17.8376 10.96 1.68
es2021tuoec 2021-10-09 13:36:16.900 28.5959 -17.8311 40.50 2.02
es2021tuofe 2021-10-09 13:37:31.000 28.5594 -17.8371 11.72 1.77
es2021tuomd 2021-10-09 13:46:30.210 28.5611 -17.8330 10.84 1.96
es2021tuovv 2021-10-09 13:56:55.000 28.5617 -17.8395 10.75 1.68
es2021tuoxt 2021-10-09 13:59:11.220 28.5580 -17.8453 12.15 1.96
es2021tupac 2021-10-09 14:01:54.000 28.5563 -17.8421 12.21 1.95
es2021tupjy 2021-10-09 14:13:23.000 28.5692 -17.8290 11.32 1.90
es2021tupou 2021-10-09 14:19:00.000 28.5587 -17.8375 10.91 1.77
es2021tupqd 2021-10-09 14:20:40.830 28.5562 -17.8426 11.75 1.96
es2021tuptk 2021-10-09 14:24:24.830 28.5586 -17.8375 11.76 1.96
es2021tupug 2021-10-09 14:25:36.680 28.5557 -17.8455 10.36 1.98
es2021tupwa 2021-10-09 14:27:28.000 28.5578 -17.8375 10.96 1.68
es2021tuqfe 2021-10-09 14:38:07.510 28.5809 -17.8218 37.12 2.56
es2021tuqgj 2021-10-09 14:39:49.660 28.5696 -17.8396 12.03 2.94
es2021tuqil 2021-10-09 14:41:58.760 28.5567 -17.8416 10.68 1.96
es2021turdp 2021-10-09 15:06:36.020 28.5588 -17.8416 12.11 2.05
es2021turpg 2021-10-09 15:20:13.280 28.5771 -17.8395 12.12 1.96
es2021turqr 2021-10-09 15:21:51.060 28.5763 -17.8199 35.49 2.25
es2021turrm 2021-10-09 15:22:49.320 28.5575 -17.8414 11.70 2.48
es2021turyx 2021-10-09 15:31:28.370 28.5619 -17.8409 11.74 2.91
es2021tusfo 2021-10-09 15:39:12.000 28.5584 -17.8389 11.73 1.86
es2021tusis 2021-10-09 15:42:49.340 28.5891 -17.8135 36.99 2.05
es2021tusml 2021-10-09 15:47:15.680 28.5611 -17.8464 10.50 1.96
es2021tusva 2021-10-09 15:57:12.000 28.5590 -17.8352 11.71 1.86
es2021tutew 2021-10-09 16:08:51.240 28.5625 -17.8437 11.88 2.28
es2021tuthy 2021-10-09 16:12:17.880 28.5801 -17.8226 37.02 2.43
es2021tutio 2021-10-09 16:12:59.820 28.5694 -17.8292 11.41 2.04
es2021tuttd 2021-10-09 16:25:20.100 28.5632 -17.8298 11.74 1.85
es2021tuuag 2021-10-09 16:33:38.000 28.5601 -17.8334 11.70 1.68
es2021tuucw 2021-10-09 16:36:42.000 28.5616 -17.8366 11.75 1.68
es2021tuuue 2021-10-09 16:56:52.000 28.5561 -17.8365 12.79 1.68
es2021tuuxy 2021-10-09 17:01:14.920 28.5644 -17.8414 11.88 2.05
es2021tuvaa 2021-10-09 17:03:39.940 28.5807 -17.8209 36.45 2.14
es2021tuvji 2021-10-09 17:14:31.000 28.5672 -17.8378 11.62 1.59
es2021tuvoi 2021-10-09 17:20:21.000 28.5617 -17.8420 12.05 1.59
es2021tuvqq 2021-10-09 17:23:26.000 28.5600 -17.8386 11.83 1.59
es2021tuvwi 2021-10-09 17:29:39.740 28.5818 -17.8224 37.40 1.97
es2021tuvxf 2021-10-09 17:30:42.060 28.5656 -17.8402 11.08 2.73
es2021tuvzl 2021-10-09 17:33:19.560 28.5805 -17.8170 36.14 2.24
es2021tuwko 2021-10-09 17:46:16.000 28.5548 -17.8444 12.08 1.68
es2021tuwnw 2021-10-09 17:50:09.000 28.5645 -17.8343 11.69 1.77
es2021tuwox 2021-10-09 17:51:21.120 28.5653 -17.8391 11.08 2.15
es2021tuwrh 2021-10-09 17:54:07.840 28.5642 -17.8387 11.16 2.29
es2021tuwsa 2021-10-09 17:54:57.000 28.5574 -17.8391 11.57 1.93
es2021tuxfz 2021-10-09 18:11:13.000 28.5667 -17.8381 11.85 1.68
es2021tuxrg 2021-10-09 18:24:21.000 28.5600 -17.8392 11.44 1.59
es2021tuxrt 2021-10-09 18:24:59.000 28.5645 -17.8330 10.90 1.77
es2021tuxxr 2021-10-09 18:31:38.960 28.5931 -17.8027 37.22 1.77
es2021tuyjv 2021-10-09 18:46:02.760 28.5605 -17.8438 12.25 2.05
es2021tuysj 2021-10-09 18:56:00.300 28.5559 -17.8497 13.00 1.96
es2021tuzkg 2021-10-09 19:16:47.800 28.5763 -17.8193 35.58 2.28
es2021tuzli 2021-10-09 19:18:06.000 28.5687 -17.8300 11.76 1.77
es2021tvaer 2021-10-09 19:40:38.360 28.5594 -17.8493 12.00 1.90
es2021tvaif 2021-10-09 19:44:45.620 28.5589 -17.8403 11.63 1.96
es2021tvazs 2021-10-09 20:05:35.400 28.5839 -17.8215 36.81 2.82
es2021tvbdg 2021-10-09 20:09:17.800 28.5596 -17.8343 12.62 2.49
es2021tvbhs 2021-10-09 20:14:21.460 28.5763 -17.8180 35.38 1.96
es2021tvbmf 2021-10-09 20:19:43.620 28.5634 -17.8429 10.89 2.30
es2021tvbsx 2021-10-09 20:27:30.760 28.5730 -17.8178 34.78 2.72
es2021tvbws 2021-10-09 20:31:46.080 28.5777 -17.8179 35.32 1.86
es2021tvcaw 2021-10-09 20:36:50.260 28.5771 -17.8177 35.22 1.96
es2021tvcdj 2021-10-09 20:39:42.000 28.5597 -17.8378 11.70 1.68
es2021tvcet 2021-10-09 20:41:20.600 28.5628 -17.8395 11.06 2.20
es2021tvcms 2021-10-09 20:50:37.160 28.5767 -17.8182 35.27 2.14
es2021tvcpf 2021-10-09 20:53:32.000 28.5632 -17.8368 11.06 1.82
es2021tvcqg 2021-10-09 20:54:45.000 28.5640 -17.8388 11.14 2.83
es2021tvctn 2021-10-09 20:58:35.580 28.5631 -17.8403 11.02 2.21
es2021tvcxr 2021-10-09 21:03:24.040 28.5772 -17.8182 35.28 1.77
es2021tvcxv 2021-10-09 21:03:47.000 28.5674 -17.8336 11.86 1.77
es2021tvdbk 2021-10-09 21:07:46.240 28.5618 -17.8416 11.87 2.10
es2021tvddf 2021-10-09 21:09:49.000 28.5591 -17.8385 11.70 1.95
es2021tvdeu 2021-10-09 21:11:40.760 28.5580 -17.8426 11.83 1.88
es2021tvdgi 2021-10-09 21:13:28.000 28.5605 -17.8380 11.17 1.86
es2021tvdwj 2021-10-09 21:32:11.160 28.5589 -17.8402 10.86 2.35
es2021tveds 2021-10-09 21:40:43.880 28.5769 -17.8180 35.28 2.48
es2021tvfia 2021-10-09 22:16:04.560 28.5638 -17.8408 11.09 2.00
es2021tvhvq 2021-10-09 23:32:34.040 28.5583 -17.8420 12.01 2.14
es2021tviuk 2021-10-10 00:01:25.390 28.5598 -17.8387 11.81 2.71
es2021tvjjg 2021-10-10 00:18:44.000 28.5611 -17.8389 11.80 1.68
es2021tvjzk 2021-10-10 00:37:37.000 28.5605 -17.8370 11.61 1.68
es2021tvkhp 2021-10-10 00:47:07.750 28.5553 -17.8445 12.86 2.15
es2021tvklz 2021-10-10 00:52:14.320 28.5592 -17.8427 12.05 1.96
es2021tvlly 2021-10-10 01:22:27.000 28.5637 -17.8275 11.69 1.40
es2021tvlxs 2021-10-10 01:36:12.220 28.5622 -17.8372 11.64 2.43
es2021tvmgs 2021-10-10 01:46:42.010 28.5604 -17.8396 11.37 2.05
es2021tvmjl 2021-10-10 01:50:02.870 28.5583 -17.8403 12.05 2.30
es2021tvmpw 2021-10-10 01:57:21.950 28.5806 -17.8224 36.95 2.73
es2021tvnwq 2021-10-10 02:35:34.430 28.5654 -17.8317 12.03 2.19
es2021tvnxx 2021-10-10 02:37:04.000 28.5605 -17.8431 11.60 2.48
es2021tvogd 2021-10-10 02:46:39.580 28.5656 -17.8391 11.72 2.13
es2021tvoxn 2021-10-10 03:06:52.000 28.5618 -17.8288 12.41 1.77
es2021tvreo 2021-10-10 04:15:42.000 28.5659 -17.8356 11.03 1.77
es2021tvrvl 2021-10-10 04:35:36.180 28.5653 -17.8399 10.90 2.48
es2021tvsez 2021-10-10 04:46:31.960 28.5641 -17.8359 12.16 2.94
es2021tvsgb 2021-10-10 04:47:46.000 28.5599 -17.8379 11.64 1.68
es2021tvsnb 2021-10-10 04:55:57.000 28.5661 -17.8284 11.66 1.68
es2021tvsnv 2021-10-10 04:56:51.230 28.5798 -17.8232 37.62 1.59
es2021tvsqb 2021-10-10 04:59:28.000 28.5584 -17.8392 11.72 1.59
es2021tvswn 2021-10-10 05:06:58.000 28.5591 -17.8456 11.79 1.49
es2021tvsym 2021-10-10 05:09:14.000 28.5578 -17.8385 11.75 1.59
es2021tvtba 2021-10-10 05:12:14.280 28.5664 -17.8253 33.01 2.11
es2021tvttb 2021-10-10 05:33:15.000 28.5690 -17.8304 11.69 1.49
es2021tvuao 2021-10-10 05:41:57.940 28.5827 -17.8171 37.26 2.05
es2021tvuzw 2021-10-10 06:11:31.100 28.5628 -17.8432 11.42 1.83
es2021tvvyd 2021-10-10 06:39:46.730 28.5901 -17.8333 39.34 2.54
es2021tvwjm 2021-10-10 06:52:46.820 28.5937 -17.8050 37.49 1.96
es2021tvwry 2021-10-10 07:02:50.970 28.6077 -17.8020 39.01 1.96
es2021tvwtp 2021-10-10 07:04:52.230 28.5629 -17.8374 10.57 2.28
es2021tvxeh 2021-10-10 07:17:16.510 28.5674 -17.8352 12.03 2.05
es2021tvxis 2021-10-10 07:22:22.230 28.5782 -17.8235 37.46 1.96
es2021tvxoa 2021-10-10 07:28:22.360 28.5672 -17.8149 35.41 1.77
es2021tvxrh 2021-10-10 07:32:23.550 28.5786 -17.8224 37.27 2.30
es2021tvxuh 2021-10-10 07:35:55.330 28.5613 -17.8391 11.13 2.29
es2021tvxvk 2021-10-10 07:37:03.560 28.5782 -17.8200 37.09 2.14
es2021tvxwd 2021-10-10 07:38:04.050 28.5509 -17.8306 35.39 1.59
es2021tvydr 2021-10-10 07:46:50.000 28.6149 -17.7741 38.05 1.59
es2021tvyxr 2021-10-10 08:10:09.000 28.5593 -17.8403 11.80 1.94
es2021tvzcz 2021-10-10 08:16:24.350 28.5589 -17.8406 11.78 1.88
es2021tvzjq 2021-10-10 08:24:05.570 28.5572 -17.8409 12.47 1.96
es2021twagt 2021-10-10 08:51:02.000 28.5564 -17.8387 11.69 1.77
es2021twang 2021-10-10 08:58:37.110 28.5598 -17.8425 11.75 2.03
es2021twaoc 2021-10-10 08:59:37.000 28.5592 -17.8402 11.73 1.68
es2021twave 2021-10-10 09:07:50.000 28.5578 -17.8373 11.76 1.49
es2021twbcf 2021-10-10 09:16:04.000 28.5589 -17.8423 11.71 1.59
es2021twbgj 2021-10-10 09:20:55.290 28.5815 -17.8197 37.55 1.86
es2021twbkt 2021-10-10 09:26:27.710 28.5859 -17.8156 37.39 2.60
es2021twcjs 2021-10-10 09:55:06.310 28.5779 -17.8225 37.41 1.96
es2021twckc 2021-10-10 09:56:59.160 28.5622 -17.8408 10.99 2.02
es2021twcol 2021-10-10 10:00:39.470 28.5698 -17.8143 34.95 1.68
es2021twdll 2021-10-10 10:27:27.000 28.5709 -17.8230 11.89 1.85
es2021twdqt 2021-10-10 10:33:38.000 28.5573 -17.8441 10.39 1.68
es2021twdro 2021-10-10 10:34:34.000 28.5598 -17.8351 11.72 1.59
es2021twdxo 2021-10-10 10:41:33.630 28.5774 -17.8185 35.34 2.20
es2021tweja 2021-10-10 10:54:57.220 28.5791 -17.8224 37.46 1.96
es2021twemo 2021-10-10 10:59:04.000 28.5683 -17.8276 11.94 1.77
es2021twemx 2021-10-10 10:59:26.000 28.5665 -17.8304 11.87 1.86
es2021twent 2021-10-10 11:00:26.000 28.5547 -17.8341 11.77 1.86
es2021twepb 2021-10-10 11:02:05.180 28.5621 -17.8420 11.87 2.17
es2021twews 2021-10-10 11:10:53.000 28.5681 -17.8310 11.72 1.59
es2021twfmv 2021-10-10 11:29:39.950 28.5574 -17.8405 11.71 2.02
es2021twfve 2021-10-10 11:39:24.000 28.5606 -17.8360 11.64 1.49
es2021twgij 2021-10-10 11:54:46.870 28.5736 -17.8187 34.80 2.99
es2021twglz 2021-10-10 11:58:59.040 28.5892 -17.8157 37.82 1.77
es2021twhae 2021-10-10 12:15:40.620 28.5748 -17.8350 12.07 1.96
es2021twhkh 2021-10-10 12:27:20.330 28.6047 -17.8044 38.94 2.03
es2021twhrb 2021-10-10 12:35:12.560 28.5610 -17.8415 11.63 2.74
es2021twhxs 2021-10-10 12:42:56.000 28.5592 -17.8352 11.21 1.77
es2021twibr 2021-10-10 12:47:36.180 28.5814 -17.8170 37.22 1.77
es2021twird 2021-10-10 13:05:40.210 28.5786 -17.8276 36.71 2.98
es2021twiug 2021-10-10 13:09:14.230 28.5770 -17.8173 35.13 2.11
es2021twiye 2021-10-10 13:13:49.070 28.5690 -17.8364 12.37 2.78
es2021twjbu 2021-10-10 13:18:00.000 28.5604 -17.8360 11.54 1.68
es2021twjvf 2021-10-10 13:40:40.000 28.5567 -17.8446 11.60 1.77
es2021twkox 2021-10-10 14:03:37.680 28.5636 -17.8427 11.93 2.01
es2021twlgd 2021-10-10 14:23:41.000 28.5594 -17.8386 11.44 1.49
es2021twllh 2021-10-10 14:29:43.490 28.5575 -17.8415 10.79 1.83
es2021twlxf 2021-10-10 14:43:35.000 28.5608 -17.8371 11.55 1.40
es2021twmih 2021-10-10 14:56:32.690 28.5598 -17.8404 11.51 2.16
es2021twmot 2021-10-10 15:04:04.930 28.5642 -17.8361 10.54 2.40
es2021twmsy 2021-10-10 15:08:56.000 28.5748 -17.8268 11.95 1.68
es2021twmzb 2021-10-10 15:16:03.340 28.5596 -17.8347 12.62 1.96
es2021twnak 2021-10-10 15:17:38.800 28.5577 -17.8340 12.86 2.06
es2021twndi 2021-10-10 15:21:04.400 28.5586 -17.8397 11.68 2.11
es2021twngd 2021-10-10 15:24:19.010 28.5764 -17.8191 37.03 2.67
es2021twnth 2021-10-10 15:39:39.000 28.5617 -17.8364 11.62 1.49
es2021twobt 2021-10-10 15:49:20.000 28.5625 -17.8267 32.18 1.77
es2021twohd 2021-10-10 15:55:46.000 28.5687 -17.8275 11.40 1.84
es2021twoiy 2021-10-10 15:57:40.360 28.5818 -17.8167 37.33 2.14
es2021twoks 2021-10-10 15:59:58.000 28.5573 -17.8395 11.63 1.86
es2021twouc 2021-10-10 16:10:53.530 28.5674 -17.8399 11.26 2.56
es2021twpef 2021-10-10 16:22:41.000 28.5591 -17.8404 11.62 1.97
es2021twpjr 2021-10-10 16:29:04.000 28.5635 -17.8397 11.61 1.77
es2021twqhm 2021-10-10 16:56:49.000 28.5588 -17.8394 11.43 1.86
es2021twqvz 2021-10-10 17:13:54.400 28.5626 -17.8387 10.47 2.82
es2021twrge 2021-10-10 17:25:37.000 28.5705 -17.8291 11.77 1.68
es2021twrka 2021-10-10 17:30:05.000 28.5597 -17.8385 11.55 1.31
es2021twrqu 2021-10-10 17:37:54.000 28.5583 -17.8417 11.71 1.49
es2021twrqt 2021-10-10 17:38:19.100 28.5683 -17.8346 11.38 2.14
es2021twrtw 2021-10-10 17:41:33.000 28.5619 -17.8358 10.62 1.68
es2021twrvq 2021-10-10 17:43:51.000 28.5612 -17.8353 11.59 1.49
es2021twrwj 2021-10-10 17:44:28.000 28.5562 -17.8334 13.30 1.77
es2021twslr 2021-10-10 18:02:27.000 28.5597 -17.8402 11.51 1.68
es2021twssf 2021-10-10 18:09:55.000 28.5670 -17.8309 11.37 1.68
es2021twssl 2021-10-10 18:10:12.880 28.5657 -17.8334 11.91 1.96
es2021twssu 2021-10-10 18:10:38.040 28.5593 -17.8318 12.89 1.90
es2021twtcp 2021-10-10 18:22:03.520 28.5694 -17.8376 11.74 2.14
es2021twtis 2021-10-10 18:29:10.000 28.5578 -17.8473 11.79 1.59
es2021twtpe 2021-10-10 18:36:41.000 28.5663 -17.8355 11.52 1.59
es2021twuag 2021-10-10 18:49:36.000 28.5569 -17.8335 12.91 1.85
es2021twuif 2021-10-10 18:58:53.400 28.5652 -17.8273 33.34 1.86
es2021twulk 2021-10-10 19:02:36.720 28.5597 -17.8422 11.77 2.11
es2021twuvh 2021-10-10 19:14:08.280 28.5590 -17.8341 12.93 2.05
es2021twvgj 2021-10-10 19:27:02.400 28.5662 -17.8340 11.78 2.14
es2021twvoh 2021-10-10 19:36:20.000 28.5591 -17.8377 11.78 1.59
es2021twvtv 2021-10-10 19:43:00.000 28.5589 -17.8417 11.70 1.77
es2021twvyf 2021-10-10 19:48:25.000 28.5615 -17.8390 11.82 1.77
es2021twwmw 2021-10-10 20:04:57.000 28.5553 -17.8339 13.04 1.77
es2021twwqr 2021-10-10 20:09:21.680 28.5774 -17.8174 35.11 2.34
es2021twwsk 2021-10-10 20:11:23.920 28.5646 -17.8384 11.43 1.96
es2021twxvv 2021-10-10 20:45:40.940 28.5610 -17.8322 10.86 2.18
es2021twyay 2021-10-10 20:51:39.360 28.5593 -17.8407 11.81 1.97
es2021twyie 2021-10-10 21:00:06.000 28.5549 -17.8405 12.14 1.68
es2021twykm 2021-10-10 21:02:46.000 28.5594 -17.8371 11.74 1.59
es2021twyvf 2021-10-10 21:15:17.480 28.5587 -17.8317 13.13 2.14
es2021twzvu 2021-10-10 21:46:27.240 28.5789 -17.8202 36.49 3.13
es2021twzzs 2021-10-10 21:50:50.820 28.5681 -17.8385 12.05 2.15
es2021txael 2021-10-10 21:56:09.160 28.5718 -17.8199 35.59 1.77
es2021txagk 2021-10-10 21:58:38.260 28.5599 -17.8403 11.79 1.96
es2021txaim 2021-10-10 22:00:52.000 28.5823 -17.7993 34.48 1.49
es2021txaql 2021-10-10 22:10:20.540 28.5603 -17.8403 11.78 1.97
es2021txauu 2021-10-10 22:15:25.160 28.5593 -17.8409 11.80 1.90
es2021txaxk 2021-10-10 22:18:29.640 28.5564 -17.8417 12.33 2.33
es2021txaye 2021-10-10 22:19:20.360 28.5595 -17.8416 11.80 2.16
es2021txbes 2021-10-10 22:26:58.000 28.5573 -17.8378 10.96 1.68
es2021txbgi 2021-10-10 22:29:19.320 28.5585 -17.8397 10.79 1.96
es2021txbnz 2021-10-10 22:37:43.280 28.5771 -17.8187 35.27 1.86
es2021txbth 2021-10-10 22:43:56.000 28.5566 -17.8343 12.71 1.77
es2021txcie 2021-10-10 23:01:17.000 28.5603 -17.8389 11.79 1.49
es2021txcra 2021-10-10 23:11:38.560 28.5609 -17.8404 11.66 1.92
es2021txczd 2021-10-10 23:21:05.560 28.5594 -17.8338 12.60 2.08
es2021txdbi 2021-10-10 23:23:37.000 28.5588 -17.8392 11.84 1.49
es2021txdgl 2021-10-10 23:29:34.320 28.5587 -17.8353 12.82 2.11
es2021txdtc 2021-10-10 23:44:21.000 28.5582 -17.8344 12.78 1.68
es2021txeyl 2021-10-11 00:20:52.000 28.5499 -17.8382 12.59 1.88
es2021txflv 2021-10-11 00:36:30.330 28.5653 -17.8343 12.04 1.96
es2021txknl 2021-10-11 03:10:13.360 28.5603 -17.8419 11.62 2.61
es2021txlpa 2021-10-11 03:42:02.000 28.5583 -17.8389 11.59 1.68
es2021txlrg 2021-10-11 03:44:38.940 28.5577 -17.8356 13.10 1.98
es2021txnuy 2021-10-11 04:49:34.000 28.5578 -17.8380 10.91 1.77
es2021txobq 2021-10-11 04:57:23.160 28.5616 -17.8383 11.37 2.19
es2021txodm 2021-10-11 04:59:31.000 28.5570 -17.8384 10.91 1.98
es2021txokf 2021-10-11 05:07:23.000 28.5566 -17.8390 11.04 1.68
es2021txose 2021-10-11 05:16:38.400 28.5595 -17.8404 11.30 2.02
es2021txpap 2021-10-11 05:26:28.140 28.5625 -17.8393 10.85 2.10
es2021txpev 2021-10-11 05:31:36.320 28.5621 -17.8375 10.19 2.42
es2021txpmq 2021-10-11 05:40:31.450 28.6069 -17.8076 38.79 2.22
es2021txprs 2021-10-11 05:46:26.000 28.5684 -17.8278 11.12 1.59
es2021txpsu 2021-10-11 05:47:39.000 28.5700 -17.8282 11.41 1.77
es2021txqbi 2021-10-11 05:57:39.000 28.5650 -17.8339 11.09 1.86
es2021txqgu 2021-10-11 06:04:01.220 28.5656 -17.8395 11.72 1.90
es2021txqwj 2021-10-11 06:22:08.000 28.5638 -17.8347 11.10 1.77
es2021txqzq 2021-10-11 06:26:43.830 28.5612 -17.8425 11.77 2.44
es2021txraw 2021-10-11 06:27:25.000 28.5708 -17.8237 11.95 1.77
es2021txrco 2021-10-11 06:29:23.000 28.5615 -17.8380 10.35 1.86
es2021txspy 2021-10-11 07:16:12.580 28.5634 -17.8405 10.92 2.06
es2021txtdn 2021-10-11 07:31:13.530 28.5624 -17.8386 10.36 1.96
es2021txugw 2021-10-11 08:05:29.290 28.5623 -17.8395 11.01 1.96
es2021txuus 2021-10-11 08:21:27.680 28.5629 -17.8369 10.63 1.96
es2021txvok 2021-10-11 08:44:42.090 28.5624 -17.8382 10.41 2.47
es2021txvxw 2021-10-11 08:55:35.500 28.5642 -17.8369 10.45 2.00
es2021txwaz 2021-10-11 08:59:47.690 28.5623 -17.8377 10.24 2.19
es2021txwrb 2021-10-11 09:17:47.000 28.5571 -17.8478 12.64 1.77
es2021txwtw 2021-10-11 09:21:39.560 28.5586 -17.8402 10.81 2.61
es2021txxnn 2021-10-11 09:44:26.000 28.5678 -17.8321 10.44 1.68
es2021txxrn 2021-10-11 09:48:45.000 28.5675 -17.8328 10.30 1.86
es2021txxwm 2021-10-11 09:54:26.000 28.5563 -17.8369 10.31 1.89
es2021txydc 2021-10-11 10:02:09.050 28.5655 -17.8345 11.06 2.47
es2021txyer 2021-10-11 10:03:59.620 28.5639 -17.8348 10.83 2.20
es2021txyob 2021-10-11 10:14:55.000 28.5638 -17.8343 11.04 1.84
es2021txyur 2021-10-11 10:22:52.350 28.5630 -17.8360 10.89 1.96
es2021txywr 2021-10-11 10:24:59.140 28.5648 -17.8319 11.26 1.88
es2021txzkz 2021-10-11 10:41:39.500 28.5629 -17.8394 11.03 2.43
es2021txzmg 2021-10-11 10:43:07.060 28.5622 -17.8406 10.34 2.47
es2021txzov 2021-10-11 10:46:06.000 28.5622 -17.8397 10.31 1.68
es2021tyapv 2021-10-11 11:17:35.000 28.5663 -17.8343 11.19 1.86
es2021tybim 2021-10-11 11:39:46.830 28.5629 -17.8395 10.92 2.00
es2021tybuo 2021-10-11 11:53:25.220 28.5625 -17.8304 11.29 2.05
es2021tychr 2021-10-11 12:08:43.610 28.5664 -17.8346 11.14 2.05
es2021tycmx 2021-10-11 12:14:52.010 28.5658 -17.8354 11.18 2.05
es2021tycsd 2021-10-11 12:20:53.910 28.5664 -17.8383 12.08 2.64
es2021tyefy 2021-10-11 13:07:20.180 28.5648 -17.8395 10.99 2.43
es2021tyhxq 2021-10-11 14:59:09.000 28.5601 -17.8415 11.70 1.77
es2021tyicc 2021-10-11 15:04:04.650 28.5547 -17.8371 12.41 2.19
es2021tyilc 2021-10-11 15:14:33.000 28.5628 -17.8384 11.18 1.86
es2021tyjjm 2021-10-11 15:43:12.000 28.5575 -17.8352 11.93 1.77
es2021tykfr 2021-10-11 16:08:52.320 28.5576 -17.8455 12.83 2.31
es2021tymww 2021-10-11 17:29:40.000 28.5584 -17.8455 12.10 1.86
es2021tyocb 2021-10-11 18:05:51.680 28.5581 -17.8356 12.90 1.96
es2021typuk 2021-10-11 18:57:32.280 28.5546 -17.8435 12.08 2.21
es2021tyqcd 2021-10-11 19:06:34.280 28.5591 -17.8438 12.68 2.25
es2021tyqvh 2021-10-11 19:28:53.000 28.5636 -17.8394 11.76 1.68
es2021tyrer 2021-10-11 19:39:51.000 28.5585 -17.8445 11.81 1.59
es2021tyrri 2021-10-11 19:54:36.620 28.5602 -17.8456 11.04 2.43
es2021tyrwb 2021-10-11 20:00:05.000 28.5537 -17.8446 12.62 1.86
es2021tyrzg 2021-10-11 20:04:25.000 28.5565 -17.8357 12.12 1.40
es2021tysba 2021-10-11 20:05:53.000 28.5566 -17.8428 12.06 1.77
es2021tytai 2021-10-11 20:35:24.000 28.5555 -17.8392 12.14 1.77
es2021tytjk 2021-10-11 20:45:59.240 28.5624 -17.8397 11.64 2.42
es2021tytuo 2021-10-11 20:58:59.120 28.5610 -17.8418 12.14 1.96
es2021tytve 2021-10-11 20:59:39.560 28.5680 -17.8225 35.06 1.96
es2021tyujf 2021-10-11 21:16:12.000 28.5582 -17.8408 11.85 1.77
es2021tyvbb 2021-10-11 21:36:52.400 28.5674 -17.8361 11.04 1.96
es2021tyvdc 2021-10-11 21:39:13.440 28.5614 -17.8422 11.95 2.80
es2021tywiy 2021-10-11 22:16:20.120 28.5693 -17.8243 34.77 1.86
es2021tywkj 2021-10-11 22:18:11.760 28.5618 -17.8398 11.68 2.05
es2021tywrg 2021-10-11 22:26:00.920 28.5546 -17.8457 12.64 1.96
es2021tyxqw 2021-10-11 22:55:55.000 28.5611 -17.8392 11.69 1.77
es2021tyxwg 2021-10-11 23:02:22.800 28.5594 -17.8469 12.02 2.69
es2021tyyju 2021-10-11 23:17:58.000 28.5609 -17.8403 11.80 1.77
es2021tyynh 2021-10-11 23:22:01.480 28.5540 -17.8454 12.43 1.95
es2021tzadn 2021-10-12 00:11:15.990 28.5567 -17.8514 13.19 1.96
es2021tzakd 2021-10-12 00:19:21.000 28.5518 -17.8510 12.50 1.77
es2021tzawj 2021-10-12 00:33:26.820 28.5583 -17.8396 11.97 2.04
es2021tzbai 2021-10-12 00:37:49.900 28.5694 -17.8242 34.78 2.11
es2021tzbur 2021-10-12 01:01:45.640 28.5538 -17.8525 13.14 2.28
es2021tzcbo 2021-10-12 01:10:34.000 28.5564 -17.8466 11.93 1.68
es2021tzcit 2021-10-12 01:17:56.000 28.5684 -17.8280 11.70 1.49
es2021tzcul 2021-10-12 01:31:35.520 28.5667 -17.8425 11.73 2.63
es2021tzelj 2021-10-12 02:21:37.130 28.5591 -17.8404 11.89 2.20
es2021tzfaz 2021-10-12 02:39:49.740 28.5581 -17.8429 11.71 2.05
es2021tzfxi 2021-10-12 03:05:52.000 28.5648 -17.8274 11.70 1.86
es2021tzgnu 2021-10-12 03:25:31.990 28.5624 -17.8393 10.94 1.96
es2021tzgsf 2021-10-12 03:30:51.900 28.5571 -17.8498 12.21 2.57
es2021tzjwz 2021-10-12 05:06:41.020 28.5648 -17.8385 11.67 2.14
es2021tzlyz 2021-10-12 06:10:01.000 28.5591 -17.8361 10.03 1.86
es2021tzmyt 2021-10-12 06:39:42.000 28.5588 -17.8433 11.76 1.68
es2021tznst 2021-10-12 07:02:59.000 28.5586 -17.8365 11.93 1.77
es2021tzoeq 2021-10-12 07:16:50.990 28.5634 -17.8423 11.68 2.92
es2021tzols 2021-10-12 07:25:05.030 28.5800 -17.8238 36.95 2.80
es2021tzptk 2021-10-12 08:04:22.990 28.5629 -17.8403 11.50 2.16
es2021tzpwr 2021-10-12 08:08:10.350 28.5604 -17.8427 11.92 1.96
es2021tzrsf 2021-10-12 09:03:36.000 28.5588 -17.8402 11.95 1.77
es2021tzrzw 2021-10-12 09:12:30.000 28.5584 -17.8376 11.72 1.68
es2021tzskk 2021-10-12 09:24:48.000 28.5591 -17.8378 11.79 1.77
es2021tztmu 2021-10-12 09:57:53.000 28.5575 -17.8373 11.73 1.86
es2021tzuax 2021-10-12 10:14:19.610 28.5603 -17.8421 11.59 1.96
es2021tzupt 2021-10-12 10:31:40.630 28.5654 -17.8398 11.28 2.05
es2021tzuqs 2021-10-12 10:32:45.520 28.5607 -17.8321 10.94 2.00
es2021tzush 2021-10-12 10:34:36.000 28.5592 -17.8380 11.65 1.77
es2021tzvez 2021-10-12 10:49:25.000 28.5614 -17.8375 11.75 1.86
es2021tzvkh 2021-10-12 10:55:35.000 28.5584 -17.8447 11.75 1.68
es2021tzxcx 2021-10-12 11:47:37.000 28.5581 -17.8411 11.94 1.59
es2021tzxur 2021-10-12 12:08:29.870 28.5656 -17.8337 12.16 1.96
es2021tzygk 2021-10-12 12:21:58.000 28.5581 -17.8386 11.75 1.68
es2021tzzfk 2021-10-12 12:51:08.000 28.5592 -17.8389 11.74 1.77
es2021tzzkk 2021-10-12 12:57:10.200 28.5619 -17.8426 11.78 2.83
es2021uaacn 2021-10-12 13:18:14.000 28.5590 -17.8383 11.74 1.68
es2021uaawy 2021-10-12 13:41:54.000 28.5676 -17.8391 12.28 2.61
es2021uabmb 2021-10-12 13:59:29.000 28.5600 -17.8431 11.89 1.68
es2021uabsc 2021-10-12 14:06:31.000 28.5602 -17.8394 11.73 1.59
es2021uacdd 2021-10-12 14:19:24.930 28.5590 -17.8391 11.85 2.32
es2021uacfn 2021-10-12 14:22:12.000 28.5635 -17.8352 11.04 1.68
es2021uadiz 2021-10-12 14:56:38.000 28.5640 -17.8343 11.06 1.68
es2021uafex 2021-10-12 15:52:20.890 28.5794 -17.8227 37.20 2.68
es2021uaffv 2021-10-12 15:53:28.000 28.5577 -17.8389 11.03 1.77
es2021uafoi 2021-10-12 16:03:21.420 28.5575 -17.8415 11.65 2.10
es2021uagah 2021-10-12 16:17:37.000 28.5573 -17.8375 12.69 1.68
es2021uagui 2021-10-12 16:40:39.000 28.5649 -17.8320 12.26 1.68
es2021uaiac 2021-10-12 17:17:42.280 28.5678 -17.8396 11.70 1.96
es2021uaige 2021-10-12 17:24:47.780 28.5607 -17.8439 10.67 1.96
es2021uaioh 2021-10-12 17:34:15.400 28.5868 -17.8177 38.15 2.24
es2021uaitc 2021-10-12 17:40:01.560 28.5633 -17.8387 10.35 2.13
es2021uajac 2021-10-12 17:48:02.000 28.5597 -17.8377 11.67 1.40
es2021uakad 2021-10-12 18:18:59.000 28.5731 -17.8325 11.68 1.77
es2021uakcs 2021-10-12 18:21:23.480 28.5618 -17.8411 11.18 1.96
es2021uakhx 2021-10-12 18:27:25.000 28.5569 -17.8415 11.73 1.59
es2021uakrm 2021-10-12 18:38:36.000 28.5617 -17.8360 10.46 1.59
es2021uamwo 2021-10-12 19:45:08.000 28.5803 -17.8209 37.16 2.60
es2021uandh 2021-10-12 19:52:58.240 28.5574 -17.8424 11.76 2.10
es2021uanqy 2021-10-12 20:08:53.840 28.5637 -17.8318 11.73 1.96
es2021uanxa 2021-10-12 20:15:57.000 28.5647 -17.8300 11.89 1.59
es2021uapnz 2021-10-12 21:06:23.000 28.5599 -17.8438 11.92 1.68
es2021uapuk 2021-10-12 21:13:32.940 28.5604 -17.8421 11.80 2.17
es2021uaqfk 2021-10-12 21:26:22.720 28.5726 -17.8196 35.16 1.96
es2021uaqrg 2021-10-12 21:40:12.800 28.5632 -17.8377 10.50 2.05
es2021uarbv 2021-10-12 21:52:28.000 28.5682 -17.8280 11.67 1.77
es2021uarki 2021-10-12 22:02:24.960 28.5586 -17.8397 10.84 2.22
es2021uasgj 2021-10-12 22:28:06.040 28.5618 -17.8317 11.23 2.12
es2021uatlp 2021-10-12 23:04:31.000 28.5593 -17.8374  9.05 1.49
es2021uatsp 2021-10-12 23:13:15.200 28.5616 -17.8411 11.11 2.49
es2021uavrc 2021-10-13 00:11:29.000 28.5594 -17.8375 12.49 1.77
es2021uavvv 2021-10-13 00:17:21.370 28.5618 -17.8417 11.84 2.19
es2021uawcc 2021-10-13 00:24:20.000 28.5563 -17.8372 10.33 1.68
es2021uawlk 2021-10-13 00:35:12.140 28.5606 -17.8451 11.97 2.09
es2021uaydn 2021-10-13 01:26:37.000 28.5607 -17.8406 11.80 1.86
es2021uaytj 2021-10-13 01:45:05.010 28.5598 -17.8460 11.96 1.96
es2021ubabz 2021-10-13 02:25:28.090 28.5609 -17.8445 11.93 2.05
es2021ubava 2021-10-13 02:47:40.000 28.5620 -17.8303 11.68 1.96
es2021ubawy 2021-10-13 02:50:29.000 28.5614 -17.8408 11.82 1.68
es2021ubbyq 2021-10-13 03:22:09.230 28.5795 -17.8236 36.92 2.78
es2021ubckj 2021-10-13 03:35:49.340 28.5605 -17.8424 12.18 2.65
es2021ubdab 2021-10-13 03:54:05.240 28.5625 -17.8393 11.01 2.34
es2021ubdmt 2021-10-13 04:08:56.000 28.5662 -17.8295 11.72 1.86
es2021ubdwx 2021-10-13 04:20:56.000 28.5609 -17.8407 11.85 1.77
es2021ubekv 2021-10-13 04:37:01.060 28.5633 -17.8400 11.51 2.01
es2021ubgwn 2021-10-13 05:51:14.000 28.5598 -17.8390 12.03 1.68
es2021ubioe 2021-10-13 06:42:05.000 28.5582 -17.8469 11.72 1.49
es2021ubiuh 2021-10-13 06:49:40.600 28.5614 -17.8433 11.99 2.28
es2021ubjba 2021-10-13 06:57:06.000 28.5688 -17.8290 11.80 1.68
es2021ubjkb 2021-10-13 07:07:48.160 28.5640 -17.8404 11.23 2.30
es2021ublfs 2021-10-13 08:03:10.520 28.5679 -17.8387 12.06 2.13
es2021ubmek 2021-10-13 08:31:57.000 28.5577 -17.8394 11.74 1.77
es2021ubmpl 2021-10-13 08:44:48.000 28.5602 -17.8380 11.74 1.68
es2021ubmwd 2021-10-13 08:52:41.770 28.5603 -17.8414 12.29 2.33
es2021ubnof 2021-10-13 09:13:42.000 28.5632 -17.8408 11.83 1.49
es2021ubnql 2021-10-13 09:16:18.000 28.5583 -17.8416 11.76 1.77
es2021ubnym 2021-10-13 09:25:47.510 28.5625 -17.8382 10.41 2.31
es2021uboif 2021-10-13 09:37:01.820 28.5593 -17.8432 12.04 2.75
es2021ubolb 2021-10-13 09:40:19.000 28.5555 -17.8407 12.23 1.77
es2021uboro 2021-10-13 09:47:54.130 28.5619 -17.8427 11.76 2.08
es2021uboud 2021-10-13 09:50:54.760 28.5602 -17.8385 11.68 2.14
es2021uboxe 2021-10-13 09:54:24.000 28.5635 -17.8356 11.05 1.68
es2021ubpcb 2021-10-13 10:00:09.000 28.5641 -17.8349 11.05 1.86
es2021ubqyx 2021-10-13 10:57:15.000 28.5560 -17.8368 10.37 1.68
es2021ubrme 2021-10-13 11:12:32.000 28.5585 -17.8372 11.71 1.77
es2021ubttp 2021-10-13 12:22:04.340 28.5618 -17.8380 11.69 2.36
es2021ubvrg 2021-10-13 13:19:40.690 28.5567 -17.8499 12.97 2.27
es2021ubwsv 2021-10-13 13:51:39.100 28.5482 -17.8123 30.53 1.77
es2021ubxzu 2021-10-13 14:30:15.740 28.5472 -17.8133 30.46 2.05
es2021ubycu 2021-10-13 14:33:48.060 28.5760 -17.8208 36.05 3.25
es2021ubzdb 2021-10-13 15:04:23.730 28.5652 -17.8147 33.62 1.96
es2021ucanr 2021-10-13 15:47:13.190 28.5607 -17.8387 11.77 2.05
es2021ucbnl 2021-10-13 16:17:14.310 28.5615 -17.8373 12.07 2.68
es2021ucdhh 2021-10-13 17:10:32.000 28.5589 -17.8441 12.07 1.68
es2021ucelx 2021-10-13 17:46:14.000 28.5581 -17.8381 11.68 1.68
es2021ucikq 2021-10-13 19:46:00.160 28.5617 -17.8328 10.96 2.33
es2021ucjjf 2021-10-13 20:14:37.000 28.5522 -17.8387 11.93 1.77
es2021uckdp 2021-10-13 20:38:21.640 28.5636 -17.8330 11.03 1.95
es2021uckrf 2021-10-13 20:54:16.280 28.5654 -17.8395 11.73 2.20
es2021uclei 2021-10-13 21:09:34.000 28.5583 -17.8396 11.83 1.68
es2021uclfv 2021-10-13 21:11:17.800 28.5627 -17.8405 11.69 2.17
es2021uclgi 2021-10-13 21:11:53.000 28.5602 -17.8393 11.82 1.77
es2021ucmug 2021-10-13 21:58:26.000 28.5591 -17.8338 10.50 1.77
es2021ucmxs 2021-10-13 22:02:27.000 28.5585 -17.8405 11.86 1.68
es2021ucnar 2021-10-13 22:05:52.000 28.5566 -17.8379 11.78 1.59
es2021ucnjc 2021-10-13 22:15:43.740 28.5635 -17.8419 11.66 2.61
es2021ucnnb 2021-10-13 22:20:19.000 28.5586 -17.8399 11.90 1.77
es2021ucona 2021-10-13 22:50:36.000 28.5597 -17.8390 11.82 1.59
es2021uconn 2021-10-13 22:51:09.000 28.5649 -17.8368 11.82 1.49
es2021ucoql 2021-10-13 22:54:35.000 28.5662 -17.8273 11.47 1.59
es2021ucosq 2021-10-13 22:57:08.000 28.5603 -17.8421 11.96 1.77
es2021ucouk 2021-10-13 22:59:20.280 28.5580 -17.8415 12.24 1.91
es2021ucphu 2021-10-13 23:14:50.440 28.6070 -17.8074 38.78 2.16
es2021ucpjl 2021-10-13 23:16:44.280 28.5634 -17.8410 10.78 2.15
es2021ucpmi 2021-10-13 23:20:06.000 28.5646 -17.8362 11.33 1.86
es2021ucpor 2021-10-13 23:22:50.000 28.5648 -17.8384 11.67 1.68
es2021ucpqh 2021-10-13 23:24:42.000 28.5567 -17.8374 11.80 1.68
es2021ucpsk 2021-10-13 23:27:12.160 28.5565 -17.8405 11.80 2.05
es2021ucqbk 2021-10-13 23:37:39.480 28.5555 -17.8431 11.80 1.96
es2021ucqsq 2021-10-13 23:57:46.280 28.5527 -17.8535 11.88 1.96
es2021ucqzs 2021-10-14 00:05:49.660 28.5755 -17.8268 33.70 2.05
es2021ucrmu 2021-10-14 00:21:23.520 28.5855 -17.8308 38.65 2.63
es2021ucrol 2021-10-14 00:23:10.000 28.5672 -17.8296 11.44 1.77
es2021ucrsw 2021-10-14 00:28:22.000 28.5579 -17.8358 11.91 1.77
es2021ucshu 2021-10-14 00:45:44.000 28.5687 -17.8335 11.85 1.86
es2021ucsng 2021-10-14 00:52:05.940 28.5630 -17.8372 11.11 2.05
es2021ucsre 2021-10-14 00:56:38.800 28.5695 -17.8331 34.80 1.68
es2021ucsxo 2021-10-14 01:04:07.000 28.5668 -17.8349 11.28 1.49
es2021uctfr 2021-10-14 01:13:34.000 28.5569 -17.8386 11.81 1.77
es2021uctrz 2021-10-14 01:27:56.810 28.5791 -17.8224 36.80 3.33
es2021uctrv 2021-10-14 01:27:59.420 28.5811 -17.8232 36.84 3.31
es2021ucufm 2021-10-14 01:43:24.130 28.5701 -17.8341 34.63 1.77
es2021ucujb 2021-10-14 01:47:48.300 28.5577 -17.8417 11.75 1.96
es2021ucunu 2021-10-14 01:53:21.390 28.5615 -17.8420 11.65 2.13
es2021ucvbc 2021-10-14 02:09:06.000 28.5715 -17.8345 11.85 1.86
es2021ucvhz 2021-10-14 02:16:53.000 28.5615 -17.8364 11.65 1.59
es2021ucvqz 2021-10-14 02:27:23.000 28.5603 -17.8371 11.62 1.22
es2021ucvrr 2021-10-14 02:28:12.000 28.5515 -17.8334 12.13 1.68
es2021ucwcz 2021-10-14 02:41:22.920 28.5645 -17.8398 10.97 2.05
es2021ucwda 2021-10-14 02:42:06.920 28.5617 -17.8409 11.64 2.35
es2021ucwfr 2021-10-14 02:44:38.400 28.5606 -17.8425 11.62 2.14
es2021ucwmf 2021-10-14 02:52:08.000 28.5596 -17.8395 11.56 1.59
es2021ucwns 2021-10-14 02:53:50.000 28.5582 -17.8396 11.75 1.59
es2021ucwuz 2021-10-14 03:02:21.360 28.5576 -17.8419 11.79 2.12
es2021ucwxd 2021-10-14 03:04:51.190 28.5624 -17.8414 11.04 1.88
es2021ucxfu 2021-10-14 03:14:55.000 28.5591 -17.8333 11.72 1.59
es2021ucxkr 2021-10-14 03:20:37.000 28.5583 -17.8348 11.50 1.68
es2021ucxne 2021-10-14 03:23:32.000 28.5556 -17.8452 11.93 1.59
es2021ucxpe 2021-10-14 03:25:52.000 28.5590 -17.8396 11.64 1.68
es2021ucxre 2021-10-14 03:28:12.000 28.5570 -17.8405 11.72 1.77
es2021ucxsd 2021-10-14 03:29:18.000 28.5700 -17.8347 11.73 1.77
es2021ucxwj 2021-10-14 03:34:16.000 28.5583 -17.8393 11.79 1.68
es2021ucxzw 2021-10-14 03:38:21.000 28.5593 -17.8388 11.66 1.68
es2021ucyap 2021-10-14 03:39:12.000 28.5647 -17.8318 11.69 1.68
es2021ucydk 2021-10-14 03:42:27.000 28.5634 -17.8358 10.71 1.59
es2021ucygi 2021-10-14 03:45:51.000 28.5636 -17.8252 12.36 1.68
es2021ucylc 2021-10-14 03:51:26.000 28.5586 -17.8374 11.78 1.22
es2021ucypw 2021-10-14 03:57:30.000 28.5609 -17.8445 11.94 1.59
es2021ucysx 2021-10-14 04:00:40.000 28.5573 -17.8386 11.76 1.77
es2021ucyxn 2021-10-14 04:05:55.000 28.5599 -17.8373 11.65 1.77
es2021uczem 2021-10-14 04:14:08.000 28.5591 -17.8399 11.62 1.77
es2021uczke 2021-10-14 04:20:40.000 28.5612 -17.8363 11.63 1.68
es2021uczle 2021-10-14 04:22:48.000 28.5588 -17.8382 11.47 1.86
es2021uczuq 2021-10-14 04:32:51.540 28.5644 -17.8418 11.54 2.75
es2021uczzr 2021-10-14 04:39:17.510 28.5579 -17.8379 12.17 2.16
es2021udafz 2021-10-14 04:46:04.820 28.5668 -17.8409 11.10 2.42
es2021udajg 2021-10-14 04:49:52.080 28.5652 -17.8391 11.27 2.19
es2021udala 2021-10-14 04:51:57.000 28.5605 -17.8372 11.63 1.59
es2021udbiw 2021-10-14 05:19:46.000 28.5585 -17.8382 11.71 1.68
es2021udciz 2021-10-14 05:49:59.900 28.5693 -17.8329 34.50 1.86
es2021udcrh 2021-10-14 05:59:52.000 28.5615 -17.8388 11.31 1.59
es2021uddbz 2021-10-14 06:12:21.000 28.5646 -17.8364 11.31 1.77
es2021uderh 2021-10-14 07:00:30.000 28.5599 -17.8350 11.61 1.77
es2021udetk 2021-10-14 07:02:56.500 28.5660 -17.8378 11.00 2.09
es2021udfed 2021-10-14 07:15:29.340 28.5638 -17.8349 11.88 2.34
es2021udfpq 2021-10-14 07:28:52.300 28.5596 -17.8404 11.45 2.54
es2021udfzk 2021-10-14 07:40:39.090 28.5678 -17.8388 12.12 2.66
es2021udgto 2021-10-14 08:03:45.760 28.5576 -17.8405 11.39 2.30
es2021udgyu 2021-10-14 08:09:53.420 28.5623 -17.8384 10.42 2.55
es2021udhcm 2021-10-14 08:14:07.000 28.5608 -17.8378 10.52 1.68
es2021udhhz 2021-10-14 08:20:37.000 28.5622 -17.8360 11.68 1.68
es2021udhla 2021-10-14 08:24:06.580 28.5630 -17.8349 10.89 1.96
es2021udhsp 2021-10-14 08:32:55.000 28.5602 -17.8393 11.70 1.68
es2021udhub 2021-10-14 08:34:38.000 28.5588 -17.8395 11.66 1.59
es2021udici 2021-10-14 08:44:16.910 28.5588 -17.8401 11.33 2.04
es2021udihz 2021-10-14 08:50:53.010 28.5619 -17.8388 10.25 2.10
es2021udijz 2021-10-14 08:53:10.000 28.5631 -17.8367 11.39 1.59
es2021udjic 2021-10-14 09:21:17.000 28.5602 -17.8368 11.54 1.77
es2021udjlo 2021-10-14 09:25:33.000 28.5595 -17.8364 11.58 1.77
es2021udkxg 2021-10-14 10:09:27.510 28.5633 -17.8388 10.54 2.55
es2021udlvb 2021-10-14 10:37:01.850 28.5603 -17.8401 11.72 2.21
es2021udmcv 2021-10-14 10:46:32.000 28.5624 -17.8323 11.74 1.49
es2021udmla 2021-10-14 10:56:02.000 28.5669 -17.8294 12.09 1.77
es2021udmnk 2021-10-14 10:58:24.000 28.5601 -17.8375 11.58 1.49
es2021udpoc 2021-10-14 12:30:08.960 28.5450 -17.8221 31.15 1.68
es2021udpvr 2021-10-14 12:38:59.340 28.5692 -17.8237 35.58 2.75
es2021udqot 2021-10-14 13:01:14.870 28.5738 -17.8169 35.58 2.14
es2021udqyu 2021-10-14 13:12:54.830 28.5723 -17.8202 35.63 2.16
es2021udrji 2021-10-14 13:25:30.350 28.5586 -17.8376 11.89 2.03
es2021udsdl 2021-10-14 13:48:39.690 28.5780 -17.8253 33.88 2.41
es2021udswh 2021-10-14 14:10:38.840 28.5731 -17.8173 35.52 2.23
es2021udsyu 2021-10-14 14:13:32.000 28.5619 -17.8275 12.35 1.77
es2021udszz 2021-10-14 14:14:54.000 28.5590 -17.8389 10.98 1.59
es2021uduck 2021-10-14 14:48:02.310 28.5735 -17.8173 35.60 2.14
es2021uduil 2021-10-14 14:55:05.000 28.5529 -17.8410 11.63 1.59
es2021udvtp 2021-10-14 15:38:23.670 28.5594 -17.8403 11.81 1.96
es2021udvvz 2021-10-14 15:41:12.000 28.5582 -17.8386 11.73 1.77
es2021udwaa 2021-10-14 15:45:53.000 28.5572 -17.8363 12.65 1.86
es2021udwjt 2021-10-14 15:57:13.000 28.5594 -17.8368 11.85 1.68
es2021udwsq 2021-10-14 16:07:35.000 28.5582 -17.8384 11.77 1.77
es2021udxaj 2021-10-14 16:16:36.380 28.5574 -17.8374 12.44 2.03
es2021udxdc 2021-10-14 16:19:47.000 28.5565 -17.8386 11.71 1.68
es2021udxnf 2021-10-14 16:31:34.540 28.5570 -17.8355 12.70 2.35
es2021udxqn 2021-10-14 16:35:26.150 28.5718 -17.8191 35.49 2.13
es2021udyhf 2021-10-14 16:54:52.510 28.5566 -17.8516 13.18 1.96
es2021udyvp 2021-10-14 17:11:58.960 28.5616 -17.8385 11.48 2.19
es2021udzhy 2021-10-14 17:26:03.000 28.5600 -17.8388 11.44 1.68
es2021udzrv 2021-10-14 17:37:34.000 28.5718 -17.8181 35.41 2.05
es2021udzzf 2021-10-14 17:46:11.020 28.5721 -17.8191 35.56 2.20
es2021uebaw 2021-10-14 18:18:25.000 28.5586 -17.8414 11.87 1.68
es2021ueest 2021-10-14 20:10:11.840 28.5553 -17.8527 13.49 2.41
es2021uefbp 2021-10-14 20:20:31.000 28.5648 -17.8397 11.63 1.86
es2021ueghs 2021-10-14 20:58:06.380 28.5699 -17.8331 12.45 2.02
es2021uejhi 2021-10-14 22:28:20.120 28.5725 -17.8211 35.93 1.96
es2021uelzn 2021-10-14 23:50:12.000 28.5584 -17.8411 11.78 1.59
es2021uemhv 2021-10-14 23:59:47.400 28.5775 -17.8275 35.62 1.77
es2021uemjf 2021-10-15 00:01:31.140 28.5752 -17.8267 35.12 1.68
es2021uemkg 2021-10-15 00:02:37.070 28.5674 -17.8202 32.33 1.40
es2021uemoy 2021-10-15 00:08:11.670 28.5819 -17.8301 36.30 2.29
es2021uempl 2021-10-15 00:08:48.990 28.5712 -17.8263 33.47 1.68
es2021uemse 2021-10-15 00:11:58.110 28.5769 -17.8281 35.09 2.33
es2021uemtc 2021-10-15 00:12:09.210 28.5712 -17.8363 34.55 2.34
es2021uemxg 2021-10-15 00:17:52.170 28.5975 -17.8402 35.79 2.44
es2021uemyv 2021-10-15 00:19:52.540 28.5813 -17.8231 35.24 1.59
es2021uemzs 2021-10-15 00:20:45.270 28.5837 -17.8332 35.10 1.59
es2021uenav 2021-10-15 00:22:03.000 28.5775 -17.8263 34.74 2.14
es2021uenck 2021-10-15 00:23:52.710 28.5787 -17.8286 35.11 1.86
es2021uendm 2021-10-15 00:25:08.410 28.5761 -17.8270 34.91 2.36
es2021ueofl 2021-10-15 00:57:45.910 28.5594 -17.8424 11.54 1.97
es2021ueolq 2021-10-15 01:04:59.400 28.5545 -17.8408 11.85 2.05
es2021uereg 2021-10-15 02:27:17.160 28.5688 -17.8226 35.09 2.84
es2021uernm 2021-10-15 02:38:08.080 28.5717 -17.8224 35.80 1.96
es2021uerrc 2021-10-15 02:42:14.860 28.5597 -17.8454 12.23 2.05
es2021uertm 2021-10-15 02:45:03.490 28.5606 -17.8424 11.77 2.05
es2021uesbu 2021-10-15 02:54:43.840 28.5581 -17.8437 11.74 1.96
es2021uexrm 2021-10-15 05:44:32.000 28.5584 -17.8408 11.77 1.86
es2021uexxq 2021-10-15 05:51:52.000 28.5587 -17.8378 11.73 1.68
es2021ueyhd 2021-10-15 06:02:48.980 28.5579 -17.8415 11.82 2.22
es2021uezls 2021-10-15 06:38:27.000 28.5584 -17.8390 11.73 1.68
es2021uezlt 2021-10-15 06:39:14.100 28.5756 -17.8299 35.04 1.68
es2021ueztc 2021-10-15 06:46:50.770 28.5443 -17.8227 30.70 1.59
es2021ufagf 2021-10-15 07:02:19.830 28.5788 -17.8200 34.70 3.47
es2021ufbpj 2021-10-15 07:43:18.530 28.5650 -17.8388 11.76 2.03
es2021ufezt 2021-10-15 09:26:19.640 28.5591 -17.8403 12.03 2.22
es2021ufhnr 2021-10-15 10:43:12.510 28.5669 -17.8320 11.80 1.93
es2021ufhsh 2021-10-15 10:48:32.010 28.5786 -17.8241 36.99 2.95
es2021ufoia 2021-10-15 14:08:52.000 28.5576 -17.8376 11.73 1.77
es2021ufpbb 2021-10-15 14:30:55.390 28.5621 -17.8356 10.90 2.17
es2021ufpmo 2021-10-15 14:44:19.000 28.5588 -17.8398 11.62 1.77
es2021ufpsu 2021-10-15 14:51:37.000 28.5583 -17.8383 11.49 1.77
es2021ufqft 2021-10-15 15:07:26.440 28.5623 -17.8408 11.01 2.05
es2021ufqhi 2021-10-15 15:09:00.460 28.5602 -17.8419 11.70 2.33
es2021ufqlv 2021-10-15 15:14:40.000 28.5611 -17.8370 11.59 1.68
es2021ufqow 2021-10-15 15:17:20.000 28.5590 -17.8381 11.47 1.68
es2021ufqtg 2021-10-15 15:22:26.000 28.5608 -17.8373 11.57 1.77
es2021ufrbw 2021-10-15 15:32:31.050 28.5599 -17.8426 11.50 2.32
es2021ufrep 2021-10-15 15:35:40.000 28.5390 -17.8335 12.33 1.77
es2021ufslw 2021-10-15 16:14:28.740 28.5613 -17.8388 11.73 1.96
es2021ufstg 2021-10-15 16:23:03.000 28.5611 -17.8410 11.85 1.68
es2021uftsl 2021-10-15 16:52:25.000 28.5582 -17.8409 11.85 1.77
es2021ufuek 2021-10-15 17:06:42.000 28.5590 -17.8400 11.53 1.77
es2021ufvnw 2021-10-15 17:47:42.000 28.5607 -17.8415 12.70 2.96
es2021ufwdg 2021-10-15 18:05:39.000 28.5745 -17.8165 35.61 2.14
es2021ufwve 2021-10-15 18:26:33.120 28.5609 -17.8386 11.78 2.14
es2021ufxfh 2021-10-15 18:38:19.000 28.5635 -17.8365 10.97 1.77
es2021ufxki 2021-10-15 18:44:12.200 28.5595 -17.8436 11.51 2.16
es2021ufxti 2021-10-15 18:54:41.000 28.5593 -17.8353 10.06 1.77
es2021ufxue 2021-10-15 18:55:42.440 28.5598 -17.8397 11.65 1.96
es2021ufydn 2021-10-15 19:06:35.700 28.5625 -17.8379 11.75 1.96
es2021ufygt 2021-10-15 19:10:18.920 28.5663 -17.8234 35.06 2.09
es2021ufyuv 2021-10-15 19:26:33.820 28.5797 -17.8242 37.28 1.86
es2021ufzbd 2021-10-15 19:34:05.000 28.5576 -17.8377 10.94 1.95
es2021ufzce 2021-10-15 19:35:19.560 28.5673 -17.8236 35.31 1.96
es2021ufzdi 2021-10-15 19:36:39.000 28.5601 -17.8398 11.84 1.86
es2021ufzjf 2021-10-15 19:43:31.500 28.5601 -17.8410 11.64 2.14
es2021ufzlj 2021-10-15 19:46:05.000 28.5412 -17.8337 13.54 1.96
es2021ufzsc 2021-10-15 19:53:51.000 28.5570 -17.8385 11.63 1.68
es2021ufzwi 2021-10-15 19:58:49.000 28.5596 -17.8379 11.52 1.77
es2021ufzzg 2021-10-15 20:02:12.240 28.5679 -17.8224 35.34 2.46
es2021ufzzy 2021-10-15 20:03:01.680 28.5603 -17.8436 11.53 3.20
es2021ugaaz 2021-10-15 20:04:14.200 28.5599 -17.8399 11.55 2.09
es2021ugarn 2021-10-15 20:23:29.800 28.5605 -17.8359 10.93 1.96
es2021ugbjj 2021-10-15 20:44:22.980 28.5640 -17.8359 11.43 2.27
es2021ugbui 2021-10-15 20:57:12.000 28.5605 -17.8411 11.89 1.77
es2021ugcau 2021-10-15 21:04:35.920 28.5602 -17.8373 11.57 2.17
es2021ugcgk 2021-10-15 21:11:10.000 28.5606 -17.8378 11.13 1.68
es2021ugcpg 2021-10-15 21:21:30.000 28.5632 -17.8355 12.47 1.68
es2021ugcwy 2021-10-15 21:30:26.100 28.5686 -17.8225 35.51 2.55
es2021ugdfl 2021-10-15 21:40:29.400 28.5538 -17.8538 13.13 2.06
es2021ugdpf 2021-10-15 21:51:44.880 28.5598 -17.8421 12.10 2.11
es2021ugeca 2021-10-15 22:06:41.120 28.5700 -17.8237 33.06 2.05
es2021ugeer 2021-10-15 22:10:38.640 28.5643 -17.8422 11.73 2.43
es2021ugfhf 2021-10-15 22:43:01.000 28.5584 -17.8415 11.57 1.77
es2021ugfir 2021-10-15 22:44:58.000 28.5575 -17.8391 11.04 1.68
es2021ugisd 2021-10-16 00:26:38.890 28.5742 -17.8243 32.70 1.68
es2021ugiuq 2021-10-16 00:29:47.000 28.5589 -17.8400 11.64 1.86
es2021ugjbv 2021-10-16 00:37:57.000 28.5556 -17.8406 11.73 1.77
es2021ugkul 2021-10-16 01:29:59.000 28.5678 -17.8308 11.38 1.68
es2021ugneo 2021-10-16 02:42:22.000 28.5582 -17.8399 11.90 1.77
es2021ugnfc 2021-10-16 02:43:00.000 28.5587 -17.8386 11.66 1.77
es2021ugnvl 2021-10-16 03:02:03.600 28.5602 -17.8415 11.66 1.96
es2021ugnwe 2021-10-16 03:02:57.000 28.5592 -17.8395 11.77 1.86
es2021ugoxz 2021-10-16 03:35:19.000 28.5582 -17.8373 10.95 1.49
es2021ugpbh 2021-10-16 03:39:13.230 28.5582 -17.8392 10.81 2.04
es2021ugpdu 2021-10-16 03:42:07.000 28.5613 -17.8363 11.63 1.49
es2021ugpkv 2021-10-16 03:50:25.470 28.5647 -17.8394 11.21 1.94
es2021ugqhe 2021-10-16 04:16:20.490 28.5592 -17.8407 11.75 2.25
es2021ugqjs 2021-10-16 04:19:20.000 28.5572 -17.8379 10.94 1.77
es2021ugqsc 2021-10-16 04:29:26.000 28.5586 -17.8379 10.96 1.68
es2021ugrcy 2021-10-16 04:41:53.930 28.5683 -17.8167 34.31 3.59
es2021ugriv 2021-10-16 04:48:35.740 28.5607 -17.8404 12.03 2.05
es2021ugroc 2021-10-16 04:54:39.970 28.5798 -17.8177 36.64 1.68
es2021ugrpl 2021-10-16 04:55:30.160 28.5578 -17.8418 12.21 2.03
es2021ugrth 2021-10-16 05:00:48.000 28.5828 -17.8331 11.30 1.59
es2021ugrus 2021-10-16 05:03:04.000 28.5657 -17.8328 11.69 1.86
es2021ugssw 2021-10-16 05:30:56.000 28.5634 -17.8372 11.12 1.86
es2021ugsyb 2021-10-16 05:36:39.270 28.5582 -17.8413 11.89 2.15
es2021ugszk 2021-10-16 05:38:14.000 28.5609 -17.8391 11.83 1.86
es2021ugtap 2021-10-16 05:39:38.000 28.5576 -17.8401 11.82 1.77
es2021ugttw 2021-10-16 06:02:10.000 28.5638 -17.8346 11.03 1.94
es2021ugtyc 2021-10-16 06:07:00.470 28.5781 -17.8229 37.32 3.45
es2021ugucs 2021-10-16 06:12:24.000 28.5596 -17.8369 11.70 1.77
es2021ugues 2021-10-16 06:14:43.000 28.5639 -17.8342 11.07 1.77
es2021uguid 2021-10-16 06:18:40.260 28.5702 -17.8226 34.60 1.59
es2021ugukc 2021-10-16 06:21:00.440 28.5608 -17.8421 11.62 1.96
es2021uguog 2021-10-16 06:25:51.180 28.5628 -17.8394 10.56 2.05
es2021ugupf 2021-10-16 06:27:09.270 28.5614 -17.8479  9.94 2.10
es2021ugvdm 2021-10-16 06:43:54.130 28.5640 -17.8334 12.00 2.07
es2021ugvev 2021-10-16 06:45:10.000 28.5603 -17.8385 11.79 1.86
es2021ugvjs 2021-10-16 06:50:52.230 28.5638 -17.8386 10.90 2.19
es2021ugwmi 2021-10-16 07:24:11.000 28.5583 -17.8386 11.75 1.68
es2021ugwnn 2021-10-16 07:25:36.860 28.5585 -17.8424 11.82 2.07
es2021ugwut 2021-10-16 07:34:07.840 28.5561 -17.8469 11.74 2.01
es2021ugwwi 2021-10-16 07:36:13.750 28.5645 -17.8379 10.95 2.24
es2021ugwzb 2021-10-16 07:39:15.480 28.5617 -17.8458 11.04 2.09
es2021ugxcc 2021-10-16 07:42:36.430 28.5592 -17.8396 11.77 2.22
es2021ugxdq 2021-10-16 07:44:24.800 28.5641 -17.8375 10.89 2.05
es2021ugxjt 2021-10-16 07:52:34.300 28.5607 -17.8422 11.73 2.30
es2021ugxlp 2021-10-16 07:53:54.540 28.5640 -17.8380 11.01 2.20
es2021ugxqq 2021-10-16 08:00:17.000 28.5590 -17.8394 11.73 1.77
es2021ugxth 2021-10-16 08:02:38.000 28.5600 -17.8415 11.91 1.86
es2021ugyac 2021-10-16 08:11:02.850 28.5633 -17.8388 11.02 1.95
es2021ugycq 2021-10-16 08:13:40.000 28.5531 -17.8389 12.27 1.77
es2021ugypp 2021-10-16 08:28:38.390 28.5644 -17.8387 10.96 2.22
es2021ugytv 2021-10-16 08:33:46.360 28.5629 -17.8407 10.95 2.24
es2021ugyvy 2021-10-16 08:36:03.730 28.5586 -17.8399 11.81 2.08
es2021ugzex 2021-10-16 08:46:29.000 28.5594 -17.8390 11.73 1.86
es2021ugzoq 2021-10-16 08:57:51.670 28.5593 -17.8401 11.83 2.43
es2021ugzss 2021-10-16 09:02:34.370 28.5600 -17.8426 11.86 2.25
es2021uhalv 2021-10-16 09:25:07.480 28.5630 -17.8389 10.97 2.07
es2021uhbpp 2021-10-16 09:59:48.630 28.5599 -17.8410 11.88 2.01
es2021uhbww 2021-10-16 10:08:04.120 28.5693 -17.8360 12.12 2.61
es2021uhcng 2021-10-16 10:27:09.080 28.5624 -17.8387 10.34 1.96
es2021uhcvj 2021-10-16 10:36:34.790 28.5569 -17.8489 13.03 2.24
es2021uhdkx 2021-10-16 10:54:43.170 28.5623 -17.8385 11.47 2.65
es2021uhdzp 2021-10-16 11:11:49.000 28.5586 -17.8387 11.71 1.86
es2021uheqy 2021-10-16 11:32:20.000 28.5585 -17.8407 12.09 1.86
es2021uhexo 2021-10-16 11:39:54.550 28.5559 -17.8394 11.71 2.26
es2021uhfac 2021-10-16 11:42:43.000 28.5590 -17.8328 11.69 1.49
es2021uhfht 2021-10-16 11:51:39.000 28.5585 -17.8391 11.75 1.68
es2021uhgth 2021-10-16 12:35:23.120 28.5549 -17.8394 12.06 2.15
es2021uhguw 2021-10-16 12:38:08.130 28.5800 -17.8013 38.56 2.30
es2021uhgvx 2021-10-16 12:38:41.000 28.5729 -17.8172 35.50 2.14
es2021uhgyt 2021-10-16 12:42:18.940 28.5730 -17.8179 35.53 1.96
es2021uhhbe 2021-10-16 12:44:34.990 28.5720 -17.8187 35.58 2.70
es2021uhhuk 2021-10-16 13:06:59.910 28.5539 -17.8477 11.37 1.96
es2021uhjrf 2021-10-16 14:03:51.290 28.5949 -17.8109 36.52 1.86
es2021uhkkf 2021-10-16 14:26:05.000 28.5577 -17.8355 11.74 1.77
es2021uhlin 2021-10-16 14:54:23.000 28.5576 -17.8334 11.77 1.77
es2021uhlux 2021-10-16 15:08:47.000 28.5528 -17.8386 13.10 1.59
es2021uhlzj 2021-10-16 15:14:20.000 28.5575 -17.8370 11.83 1.68
es2021uhogf 2021-10-16 16:22:36.000 28.5577 -17.8359 12.01 1.77
es2021uhqdx 2021-10-16 17:20:32.160 28.5644 -17.8388 10.82 2.70
es2021uhrsp 2021-10-16 18:08:02.000 28.5574 -17.8416 11.65 1.68
es2021uhupj 2021-10-16 19:35:06.420 28.5862 -17.8220 37.15 2.14
es2021uhuxp 2021-10-16 19:44:43.000 28.5675 -17.8319 11.73 1.77
es2021uhuzj 2021-10-16 19:46:49.000 28.5514 -17.8396  9.98 1.68
es2021uhvmx 2021-10-16 20:02:34.000 28.5586 -17.8435 12.36 1.77
es2021uhyge 2021-10-16 21:25:39.200 28.5841 -17.8224 38.22 2.37
es2021uidci 2021-10-16 23:52:43.000 28.5598 -17.8394 11.49 1.77
es2021uidrq 2021-10-17 00:10:31.810 28.5780 -17.8186 35.04 2.25
es2021uidzp 2021-10-17 00:19:51.000 28.5579 -17.8395 11.60 1.68
es2021uieqm 2021-10-17 00:39:30.330 28.5616 -17.8388 11.44 2.58
es2021uiibp 2021-10-17 02:24:03.060 28.5624 -17.8390 11.35 2.16
es2021uiisn 2021-10-17 02:43:06.000 28.5595 -17.8376 11.56 1.40
es2021uijit 2021-10-17 03:02:01.000 28.5590 -17.8380 11.53 2.10
es2021uijqg 2021-10-17 03:10:47.040 28.5813 -17.8236 36.88 3.09
es2021uijwg 2021-10-17 03:17:47.260 28.5622 -17.8379 11.47 2.33
es2021uikkl 2021-10-17 03:34:18.000 28.5604 -17.8396 11.83 1.77
es2021uilcr 2021-10-17 03:55:34.040 28.5594 -17.8419 11.63 2.46
es2021uiloe 2021-10-17 04:08:57.510 28.5639 -17.8372 11.57 2.21
es2021uimfm 2021-10-17 04:29:11.000 28.5570 -17.8357 11.29 1.49
es2021uimse 2021-10-17 04:44:13.000 28.5614 -17.8388 11.83 1.59
es2021uimyx 2021-10-17 04:51:48.340 28.5582 -17.8403 11.47 2.13
es2021uinda 2021-10-17 04:56:35.520 28.5614 -17.8395 11.09 2.63
es2021uinfk 2021-10-17 04:59:35.720 28.5593 -17.8404 11.54 2.20
es2021uingy 2021-10-17 05:01:09.710 28.5580 -17.8391 10.47 2.19
es2021uinir 2021-10-17 05:03:11.000 28.5599 -17.8377 11.55 1.59
es2021uinnw 2021-10-17 05:09:13.520 28.5606 -17.8397 11.75 2.05
es2021uinov 2021-10-17 05:10:19.000 28.5603 -17.8368 11.64 1.68
es2021uinux 2021-10-17 05:17:26.920 28.5589 -17.8414 11.41 2.31
es2021uioae 2021-10-17 05:24:45.000 28.5578 -17.8388 11.40 1.86
es2021uiofv 2021-10-17 05:30:10.520 28.5640 -17.8395 11.35 2.05
es2021uiohw 2021-10-17 05:32:31.530 28.5606 -17.8410 11.62 2.07
es2021uiooy 2021-10-17 05:40:46.000 28.5603 -17.8376 11.22 1.77
es2021uioqv 2021-10-17 05:43:00.000 28.5595 -17.8373 11.58 1.77
es2021uiosd 2021-10-17 05:44:30.000 28.5591 -17.8374 11.79 1.77
es2021uiowm 2021-10-17 05:49:34.010 28.5594 -17.8402 11.51 2.05
es2021uipal 2021-10-17 05:54:15.000 28.5653 -17.8370 11.24 2.00
es2021uipcg 2021-10-17 05:56:18.980 28.5620 -17.8377 10.19 1.88
es2021uiphu 2021-10-17 06:03:21.000 28.5611 -17.8358 11.61 1.68
es2021uipoo 2021-10-17 06:10:38.000 28.5582 -17.8390 11.65 1.96
es2021uipwy 2021-10-17 06:20:23.000 28.5579 -17.8416 11.64 1.68
es2021uiqcu 2021-10-17 06:27:14.000 28.5575 -17.8408 11.55 1.86
es2021uiqsv 2021-10-17 06:46:10.000 28.5603 -17.8375 11.65 1.49
es2021uiriz 2021-10-17 07:04:45.000 28.5578 -17.8382 12.13 1.77
es2021uirmy 2021-10-17 07:09:26.940 28.5618 -17.8378 10.10 1.96
es2021uirpw 2021-10-17 07:12:47.010 28.5646 -17.8410 11.21 2.68
es2021uisce 2021-10-17 07:27:51.290 28.5632 -17.8395 11.10 2.05
es2021uistg 2021-10-17 07:47:09.610 28.5653 -17.8388 11.27 2.14
es2021uiuzw 2021-10-17 08:55:21.000 28.5594 -17.8385 11.51 1.68
es2021uivbs 2021-10-17 08:57:31.000 28.5559 -17.8376 10.35 1.77
es2021uiwue 2021-10-17 09:49:19.790 28.5603 -17.8423 11.66 2.61
es2021uixco 2021-10-17 09:59:06.780 28.5641 -17.8400 11.03 2.03
es2021uiylu 2021-10-17 10:40:12.170 28.5652 -17.8396 11.00 2.28
es2021uiyzz 2021-10-17 10:56:59.740 28.5564 -17.8459 11.57 2.15
es2021uizid 2021-10-17 11:06:12.230 28.5766 -17.8213 35.35 2.83
es2021uizne 2021-10-17 11:12:06.230 28.5647 -17.8369 11.16 2.18
es2021ujbrh 2021-10-17 12:17:31.000 28.5574 -17.8296 13.48 1.68
es2021ujcit 2021-10-17 12:37:49.000 28.5650 -17.8346 11.18 1.59
es2021ujcrn 2021-10-17 12:48:05.680 28.5633 -17.8400 10.92 2.22
es2021ujcwd 2021-10-17 12:53:28.000 28.5602 -17.8378 11.52 1.59
es2021ujdex 2021-10-17 13:03:52.250 28.5510 -17.8465 12.70 1.96
es2021ujexq 2021-10-17 13:55:51.650 28.5588 -17.8407 11.63 1.99
es2021ujfiv 2021-10-17 14:08:53.100 28.5652 -17.8377 10.96 2.05
es2021ujgae 2021-10-17 14:29:05.600 28.5696 -17.8207 35.25 1.86
es2021ujgmf 2021-10-17 14:43:09.000 28.5586 -17.8382 11.60 1.77
es2021ujhrm 2021-10-17 15:19:42.920 28.5732 -17.8186 35.66 2.35
es2021ujija 2021-10-17 15:40:49.690 28.5779 -17.8204 35.27 1.86
es2021ujiyt 2021-10-17 15:58:23.710 28.5785 -17.8204 35.27 2.14
es2021ujjgl 2021-10-17 16:07:18.850 28.5746 -17.8174 35.78 1.96
es2021ujjsn 2021-10-17 16:21:25.020 28.5605 -17.8398 11.56 2.13
es2021ujkba 2021-10-17 16:31:18.000 28.5604 -17.8373 11.63 1.49
es2021ujkcs 2021-10-17 16:33:17.000 28.5593 -17.8387 11.61 1.59
es2021ujkev 2021-10-17 16:35:38.240 28.5736 -17.8175 35.65 1.96
es2021ujkic 2021-10-17 16:39:33.000 28.5609 -17.8367 11.62 1.68
es2021ujkkd 2021-10-17 16:41:56.090 28.5598 -17.8397 11.56 2.00
es2021ujkqp 2021-10-17 16:49:27.580 28.5593 -17.8393 11.64 1.96
es2021ujkza 2021-10-17 16:59:18.740 28.5568 -17.8516 13.16 2.14
es2021ujlaq 2021-10-17 17:01:01.240 28.5735 -17.8172 35.61 1.86
es2021ujlvd 2021-10-17 17:25:07.520 28.5646 -17.8401 11.56 1.95
es2021ujmgs 2021-10-17 17:38:35.160 28.5655 -17.8369 11.72 2.66
es2021ujnua 2021-10-17 18:24:20.000 28.5728 -17.8187 35.75 1.96
es2021ujnzb 2021-10-17 18:30:15.380 28.5704 -17.8184 35.17 2.33
es2021ujoeg 2021-10-17 18:36:19.440 28.5738 -17.8177 35.71 2.24
es2021ujont 2021-10-17 18:47:23.160 28.5587 -17.8425 11.73 2.05
es2021ujott 2021-10-17 18:54:23.080 28.5637 -17.8368 12.02 2.05
es2021ujptn 2021-10-17 19:24:25.520 28.5752 -17.8179 36.04 2.44
es2021ujqek 2021-10-17 19:37:05.520 28.5724 -17.8224 34.08 2.05
es2021ujqfj 2021-10-17 19:38:15.500 28.5768 -17.8202 35.21 2.53
es2021ujqwd 2021-10-17 19:57:54.000 28.5658 -17.8334 11.17 1.77
es2021ujqxi 2021-10-17 19:59:10.100 28.5505 -17.8481 12.98 2.13
es2021ujrlk 2021-10-17 20:15:34.740 28.5537 -17.8399 11.86 2.05
es2021ujstu 2021-10-17 20:55:36.720 28.5778 -17.8208 35.39 1.31
es2021ujswd 2021-10-17 20:58:22.700 28.5640 -17.8378 10.87 1.96
es2021ujtfh 2021-10-17 21:09:03.000 28.5638 -17.8350 11.07 1.77
es2021ujtlp 2021-10-17 21:16:35.000 28.5637 -17.8357 11.04 1.77
es2021ujtum 2021-10-17 21:26:44.800 28.5810 -17.8225 37.00 1.96
es2021ujtvr 2021-10-17 21:27:43.460 28.5787 -17.8190 35.23 2.05
es2021ujulu 2021-10-17 21:46:31.960 28.5793 -17.8197 35.50 1.86
es2021ujusx 2021-10-17 21:55:16.500 28.5621 -17.8380 11.21 2.12
es2021ujuwk 2021-10-17 21:59:17.920 28.5814 -17.8217 36.99 2.10
es2021ujvvv 2021-10-17 22:29:00.920 28.5719 -17.8203 35.65 2.16
es2021ujvxl 2021-10-17 22:30:51.460 28.5627 -17.8391 10.94 2.20
es2021ujwcg 2021-10-17 22:36:24.980 28.5770 -17.8209 35.19 2.05
es2021ujwll 2021-10-17 22:47:06.920 28.5705 -17.8222 35.40 2.32
es2021ujwvn 2021-10-17 22:58:48.040 28.5723 -17.8213 35.93 1.86
es2021ujxkt 2021-10-17 23:16:46.440 28.5820 -17.8265 38.20 1.96
es2021ujytw 2021-10-17 23:57:36.720 28.5681 -17.8222 35.09 3.44
es2021ujzxh 2021-10-18 00:31:53.700 28.5770 -17.8200 35.18 2.13
es2021ukbdp 2021-10-18 01:09:32.000 28.5584 -17.8406 11.64 1.77
es2021ukcef 2021-10-18 01:40:35.370 28.5789 -17.8240 36.87 2.99
es2021ukeqa 2021-10-18 02:54:57.000 28.5574 -17.8412 11.66 1.77
es2021ukgnk 2021-10-18 03:52:31.000 28.5593 -17.8373 11.48 1.59
es2021ukhgf 2021-10-18 04:14:26.140 28.5753 -17.8276 34.17 2.05
es2021ukhhr 2021-10-18 04:16:53.410 28.5752 -17.8273 34.20 2.22
es2021ukhkn 2021-10-18 04:19:27.850 28.5748 -17.8272 34.18 1.96
es2021ukhnb 2021-10-18 04:23:05.360 28.5745 -17.8276 34.15 2.23
es2021ukhra 2021-10-18 04:26:54.000 28.5782 -17.8295 35.37 1.96
es2021ukhsw 2021-10-18 04:29:11.490 28.5747 -17.8268 34.12 2.30
es2021ukjls 2021-10-18 05:21:33.000 28.5630 -17.8336 11.67 1.59
es2021ukjut 2021-10-18 05:32:00.000 28.5602 -17.8374 11.61 1.59
es2021ukkdg 2021-10-18 05:42:02.000 28.5590 -17.8393 11.55 1.77
es2021ukkmj 2021-10-18 05:52:31.000 28.5630 -17.8350 10.75 1.77
es2021ukknd 2021-10-18 05:53:25.570 28.5591 -17.8405 11.45 2.37
es2021ukkoc 2021-10-18 05:54:34.000 28.5634 -17.8343 10.74 1.68
es2021ukktb 2021-10-18 06:00:20.880 28.5603 -17.8393 11.52 2.03
es2021ukkws 2021-10-18 06:04:37.000 28.5625 -17.8393 11.37 1.68
es2021ukljt 2021-10-18 06:19:49.000 28.5582 -17.8396 11.33 1.68
es2021uklqo 2021-10-18 06:27:44.850 28.5609 -17.8402 11.73 2.10
es2021ukmbj 2021-10-18 06:40:19.190 28.5598 -17.8374  9.61 1.96
es2021ukmhw 2021-10-18 06:47:53.000 28.5648 -17.8333 10.86 1.68
es2021ukmof 2021-10-18 06:55:25.340 28.5581 -17.8392 10.83 1.96
es2021ukmuo 2021-10-18 07:02:42.510 28.5635 -17.8381 10.38 2.26
es2021ukmxe 2021-10-18 07:05:44.000 28.5618 -17.8376 10.66 1.77
es2021ukmzy 2021-10-18 07:09:31.000 28.5633 -17.8338 10.86 1.86
es2021uknmv 2021-10-18 07:23:59.000 28.5660 -17.8334 11.11 1.68
es2021uknog 2021-10-18 07:25:38.820 28.5625 -17.8386 10.37 2.51
es2021uknpb 2021-10-18 07:26:37.320 28.5623 -17.8391 10.47 2.05
es2021uknrn 2021-10-18 07:29:28.000 28.5598 -17.8356 10.92 1.68
es2021uknxu 2021-10-18 07:36:46.000 28.5619 -17.8383 10.23 2.63
es2021ukobt 2021-10-18 07:41:26.070 28.5576 -17.8491 11.43 2.11
es2021ukoeo 2021-10-18 07:44:39.000 28.5639 -17.8346 11.04 1.96
es2021ukogb 2021-10-18 07:46:25.620 28.5631 -17.8385 10.90 1.94
es2021ukond 2021-10-18 07:54:41.030 28.5592 -17.8396 11.48 2.14
es2021ukoph 2021-10-18 07:57:10.880 28.5623 -17.8389 11.03 2.31
es2021ukoze 2021-10-18 08:08:41.950 28.5681 -17.8388 12.10 2.66
es2021ukpap 2021-10-18 08:10:32.000 28.5654 -17.8341 11.13 2.06
es2021ukpus 2021-10-18 08:33:47.000 28.5744 -17.8354 11.77 1.68
es2021ukqop 2021-10-18 08:56:51.540 28.5633 -17.8373 10.66 2.05
es2021ukqqx 2021-10-18 08:59:40.590 28.5619 -17.8378 10.14 2.38
es2021ukrmi 2021-10-18 09:24:37.000 28.5669 -17.8295 11.40 1.77
es2021ukrpc 2021-10-18 09:28:17.500 28.5625 -17.8379 10.00 2.89
es2021ukrri 2021-10-18 09:30:29.440 28.5620 -17.8400 10.68 1.96
es2021uktul 2021-10-18 10:34:43.000 28.5593 -17.8385 10.80 1.77
es2021uktvl 2021-10-18 10:35:57.760 28.5619 -17.8370 11.64 2.37
es2021ukudv 2021-10-18 10:45:40.000 28.5595 -17.8403 11.42 1.77
es2021ukuge 2021-10-18 10:48:38.860 28.5621 -17.8379 11.45 2.73
es2021ukuno 2021-10-18 10:57:11.000 28.5656 -17.8391 10.94 2.54
es2021ukuvc 2021-10-18 11:05:47.000 28.5627 -17.8359 10.61 1.86
es2021ukvkj 2021-10-18 11:23:47.700 28.5646 -17.8376 10.94 1.96
es2021ukvtg 2021-10-18 11:33:56.180 28.5746 -17.8201 36.70 3.12
es2021ukxwt 2021-10-18 12:38:36.000 28.5584 -17.8394 11.59 1.59
es2021ukyhf 2021-10-18 12:50:54.000 28.5589 -17.8388 11.56 1.77
es2021ukyiq 2021-10-18 12:52:28.000 28.5594 -17.8367 11.49 1.86
es2021ukzne 2021-10-18 13:28:22.000 28.5585 -17.8375 10.89 1.77
es2021ulasf 2021-10-18 14:04:16.260 28.5535 -17.8427 11.79 2.13
es2021ulaun 2021-10-18 14:07:15.140 28.5553 -17.8528 13.48 2.36
es2021ulcgp 2021-10-18 14:51:20.420 28.5537 -17.8434 11.28 2.10
es2021ulcxs 2021-10-18 15:11:15.650 28.5604 -17.8441 12.58 2.65
es2021ulczg 2021-10-18 15:13:07.000 28.5729 -17.8296 11.66 1.77
es2021ulelv 2021-10-18 15:58:03.370 28.5601 -17.8398 11.59 1.96
es2021ulfwm 2021-10-18 16:40:45.690 28.5670 -17.8417 11.25 2.65
es2021ulfzs 2021-10-18 16:44:32.000 28.5574 -17.8399 11.60 1.77
es2021ulhkl 2021-10-18 17:27:22.000 28.5581 -17.8391 11.56 1.86
es2021uliwb 2021-10-18 18:11:07.440 28.5666 -17.8232 35.25 2.51
es2021ulizc 2021-10-18 18:15:11.840 28.5812 -17.8419 35.50 2.34
es2021uljbh 2021-10-18 18:17:33.000 28.5751 -17.8261 34.02 2.17
es2021uljdn 2021-10-18 18:19:41.800 28.5753 -17.8266 34.13 1.86
es2021uljfc 2021-10-18 18:21:41.280 28.5587 -17.8404 11.75 2.13
es2021uljfb 2021-10-18 18:22:12.300 28.5745 -17.8265 33.91 2.30
es2021uljto 2021-10-18 18:39:05.980 28.5599 -17.8444 12.25 2.33
es2021ulkkp 2021-10-18 18:58:31.000 28.5610 -17.8420 11.99 1.86
es2021ulksa 2021-10-18 19:07:06.300 28.5587 -17.8455 12.41 2.54
es2021ullph 2021-10-18 19:34:14.000 28.5571 -17.8396 11.00 1.77
es2021ullxv 2021-10-18 19:44:12.440 28.5635 -17.8399 11.43 2.30
es2021ulpit 2021-10-18 21:27:51.760 28.5580 -17.8416 12.38 2.75
es2021ulsya 2021-10-18 23:16:35.000 28.5580 -17.8381 11.55 1.77
es2021ultjy 2021-10-18 23:30:28.320 28.5623 -17.8415 11.86 2.62
es2021ulueb 2021-10-18 23:55:15.000 28.5572 -17.8409 11.59 1.77
es2021uluip 2021-10-18 23:59:11.000 28.5584 -17.8377 11.51 1.68
es2021ulxbh 2021-10-19 01:21:33.350 28.5913 -17.8223 35.23 1.86
es2021ulxif 2021-10-19 01:29:37.780 28.5797 -17.8213 36.43 2.85
es2021ulxot 2021-10-19 01:37:22.000 28.5572 -17.8399 11.51 1.86
es2021ulylh 2021-10-19 02:03:33.000 28.5611 -17.8380 11.44 1.77
es2021ulzrv 2021-10-19 02:41:29.000 28.5604 -17.8399 11.71 1.77
es2021umbkv 2021-10-19 03:34:03.800 28.5600 -17.8366 11.92 1.96
es2021umbxo 2021-10-19 03:48:47.770 28.5527 -17.8438 13.20 1.96
es2021umhnb 2021-10-19 06:38:25.780 28.5502 -17.8490 11.78 1.96
es2021umlhd 2021-10-19 08:32:42.710 28.5762 -17.8278 33.98 2.24
es2021umliq 2021-10-19 08:35:18.550 28.5635 -17.8329 11.52 2.15
es2021umloj 2021-10-19 08:41:10.860 28.5751 -17.8260 33.86 2.33
es2021ummgw 2021-10-19 09:03:13.560 28.5555 -17.8526 13.49 2.05
es2021umnwa 2021-10-19 09:50:40.480 28.5626 -17.8403 11.70 2.19
es2021umole 2021-10-19 10:08:20.000 28.5606 -17.8392 11.65 1.86
es2021umosm 2021-10-19 10:16:51.000 28.5582 -17.8404 11.74 1.86
es2021umqkp 2021-10-19 11:08:17.000 28.5702 -17.8270 11.62 1.77
es2021umrvq 2021-10-19 11:51:29.390 28.5590 -17.8422 11.55 1.96
es2021umuff 2021-10-19 13:03:16.280 28.5600 -17.8440 11.76 2.71
es2021umuld 2021-10-19 13:10:47.360 28.5619 -17.8440 12.15 2.24
es2021umvfv 2021-10-19 13:34:14.570 28.5565 -17.8510 11.78 2.22
es2021umwks 2021-10-19 14:10:17.550 28.5770 -17.8234 34.37 3.56
es2021umyga 2021-10-19 15:05:28.100 28.5558 -17.8484 13.16 2.62
es2021umyuj 2021-10-19 15:22:10.730 28.5781 -17.8238 36.79 2.48
es2021unajw 2021-10-19 16:10:30.000 28.5571 -17.8377 10.94 1.86
es2021unard 2021-10-19 16:17:50.090 28.5629 -17.8404 11.04 2.23
es2021unarc 2021-10-19 16:18:57.000 28.5628 -17.8344 10.75 1.68
es2021unbde 2021-10-19 16:33:01.490 28.5624 -17.8392 10.98 2.06
es2021unbva 2021-10-19 16:53:51.000 28.5569 -17.8356 10.38 1.59
es2021unbxp 2021-10-19 16:56:49.250 28.5604 -17.8312 11.60 2.31
es2021uncbi 2021-10-19 17:01:11.000 28.5643 -17.8308 11.90 1.77
es2021uncbp 2021-10-19 17:01:28.000 28.5597 -17.8382 11.68 1.86
es2021uncfd 2021-10-19 17:05:37.000 28.5606 -17.8377 11.67 1.77
es2021uncgw 2021-10-19 17:07:39.120 28.5628 -17.8388 10.90 1.96
es2021undfj 2021-10-19 17:36:12.440 28.5580 -17.8395 10.86 1.96
es2021undgi 2021-10-19 17:37:34.000 28.5640 -17.8331 11.04 1.86
es2021undnn 2021-10-19 17:45:40.000 28.5572 -17.8410 11.55 1.86
es2021uneej 2021-10-19 18:05:20.000 28.5598 -17.8371 11.37 1.68
es2021unefs 2021-10-19 18:06:54.800 28.5665 -17.8406 11.82 2.31
es2021unerv 2021-10-19 18:21:02.000 28.5637 -17.8401 11.10 2.39
es2021uneux 2021-10-19 18:24:36.560 28.5595 -17.8407 11.15 2.21
es2021unfhr 2021-10-19 18:39:32.100 28.5642 -17.8399 11.48 2.05
es2021unfqu 2021-10-19 18:51:59.580 28.5584 -17.8441 11.45 1.96
es2021unftu 2021-10-19 18:53:36.860 28.5593 -17.8406 10.82 2.05
es2021ungij 2021-10-19 19:10:49.440 28.5619 -17.8367 10.22 1.96
es2021ungjp 2021-10-19 19:12:02.000 28.5598 -17.8365 11.78 1.77
es2021ungml 2021-10-19 19:15:23.000 28.5611 -17.8383 11.72 1.77
es2021ungpe 2021-10-19 19:18:32.800 28.5590 -17.8351 10.16 2.22
es2021unhcp 2021-10-19 19:34:11.520 28.5555 -17.8452 11.35 2.05
es2021unheb 2021-10-19 19:35:52.420 28.5567 -17.8440 11.40 2.15
es2021unhgm 2021-10-19 19:38:42.000 28.5603 -17.8376 11.53 1.86
es2021unhky 2021-10-19 19:43:56.000 28.5464 -17.8357 12.37 1.77
es2021unhnm 2021-10-19 19:46:52.440 28.5563 -17.8457 10.61 2.05
es2021unhwb 2021-10-19 19:56:50.000 28.5621 -17.8370 10.85 1.77
es2021unidk 2021-10-19 20:05:26.880 28.5625 -17.8397 10.02 2.11
es2021unigq 2021-10-19 20:09:10.760 28.5623 -17.8440 10.69 2.40
es2021uniof 2021-10-19 20:18:02.320 28.5626 -17.8402 11.52 2.30
es2021unjes 2021-10-19 20:37:17.920 28.5621 -17.8380 10.36 2.66
es2021unjjj 2021-10-19 20:42:43.000 28.5649 -17.8344 10.84 1.77
es2021unjvh 2021-10-19 20:56:34.000 28.5589 -17.8395 11.55 1.68
es2021unkoz 2021-10-19 21:19:44.920 28.5636 -17.8424 11.22 2.25
es2021unlfu 2021-10-19 21:39:08.000 28.5585 -17.8395 11.61 1.68
es2021unlnj 2021-10-19 21:48:00.600 28.5831 -17.8233 37.74 3.69
es2021unmer 2021-10-19 22:08:09.000 28.5646 -17.8329 11.01 1.86
es2021unmms 2021-10-19 22:17:32.760 28.5551 -17.8533 13.45 2.31
es2021unnda 2021-10-19 22:36:31.960 28.5629 -17.8383 10.88 1.96
es2021unnwc 2021-10-19 22:58:45.800 28.5677 -17.8406 12.19 2.20
es2021unoif 2021-10-19 23:12:55.280 28.5656 -17.8390 11.83 2.60
es2021unonx 2021-10-19 23:19:30.760 28.5650 -17.8329 11.04 2.14
es2021unpse 2021-10-19 23:54:49.000 28.5751 -17.7903 10.83 1.59
es2021unqrj 2021-10-20 00:24:09.000 28.5579 -17.8397 11.62 1.86
es2021unrsi 2021-10-20 00:55:38.260 28.5647 -17.8405 11.23 2.29
es2021unsbm 2021-10-20 01:06:13.000 28.5634 -17.8369 11.13 1.77
es2021untcm 2021-10-20 01:38:01.800 28.5589 -17.8422 11.65 2.03
es2021untqs 2021-10-20 01:54:30.710 28.5630 -17.8382 11.16 2.52
es2021unuxb 2021-10-20 02:32:03.980 28.5600 -17.8429 11.20 2.05
es2021unviq 2021-10-20 02:45:35.550 28.5647 -17.8403 10.96 2.05
es2021unvus 2021-10-20 02:59:50.620 28.5620 -17.8403 11.32 2.51
es2021unxby 2021-10-20 03:38:22.520 28.5581 -17.8422 11.60 2.05
es2021unxiv 2021-10-20 03:46:18.000 28.5804 -17.8224 37.81 1.68
es2021unxzm 2021-10-20 04:05:48.780 28.5643 -17.8390 11.14 2.14
es2021unyap 2021-10-20 04:07:06.340 28.5569 -17.8514 13.18 2.11
es2021unyyj 2021-10-20 04:34:42.210 28.6010 -17.7973 37.90 1.86
es2021uoabl 2021-10-20 05:08:40.000 28.5757 -17.8331 11.53 1.68
es2021uoefw 2021-10-20 07:15:02.000 28.5667 -17.8358 11.68 1.59
es2021uoffv 2021-10-20 07:45:38.400 28.5636 -17.8406 11.86 2.70
es2021uofmx 2021-10-20 07:53:38.090 28.5678 -17.8361 11.36 2.05
es2021uogtn 2021-10-20 08:31:52.130 28.5580 -17.8390 10.84 1.96
es2021uohgd 2021-10-20 08:46:24.000 28.5639 -17.8355 10.98 1.86
es2021uohmp 2021-10-20 08:53:50.540 28.5593 -17.8365 11.53 2.08
es2021uohqq 2021-10-20 08:58:43.310 28.5599 -17.8396 11.63 2.10
es2021uohxd 2021-10-20 09:06:07.880 28.5594 -17.8393 11.78 1.96
es2021uoiac 2021-10-20 09:09:34.120 28.5592 -17.8408 11.53 1.96
es2021uoihy 2021-10-20 09:18:44.590 28.5645 -17.8435 11.68 2.01
es2021uoima 2021-10-20 09:23:29.000 28.5670 -17.8352 11.87 1.77
es2021uoink 2021-10-20 09:25:06.000 28.5639 -17.8368 10.80 1.68
es2021uoinz 2021-10-20 09:25:46.000 28.5592 -17.8369 11.64 1.68
es2021uoiot 2021-10-20 09:26:40.000 28.5678 -17.8301 11.42 1.68
es2021uojdm 2021-10-20 09:44:05.010 28.5586 -17.8423 11.83 2.35
es2021uojms 2021-10-20 09:54:35.650 28.5592 -17.8398 11.82 2.31
es2021uojnp 2021-10-20 09:55:37.000 28.5584 -17.8389 11.80 1.86
es2021uojqi 2021-10-20 09:58:49.780 28.5624 -17.8378 12.22 2.05
es2021uojsa 2021-10-20 10:00:45.000 28.5641 -17.8367 11.76 1.86
es2021uokcf 2021-10-20 10:12:38.000 28.5584 -17.8400 11.78 1.77
es2021uokhw 2021-10-20 10:19:15.170 28.5625 -17.8352 10.86 2.05
es2021uokjv 2021-10-20 10:21:34.000 28.5611 -17.8400 11.66 1.68
es2021uokmb 2021-10-20 10:24:07.450 28.5606 -17.8415 11.70 2.24
es2021uoktj 2021-10-20 10:32:37.000 28.5573 -17.8406 11.71 2.17
es2021uonct 2021-10-20 11:44:25.730 28.5630 -17.8375 10.96 2.38
es2021uonei 2021-10-20 11:46:01.730 28.5581 -17.8413 10.06 2.00
es2021uonok 2021-10-20 11:57:47.170 28.5593 -17.8427 11.59 2.76
es2021uontx 2021-10-20 12:05:15.010 28.5638 -17.8325 11.97 1.96
es2021uonye 2021-10-20 12:09:09.000 28.5596 -17.8393 11.99 1.86
es2021uooeg 2021-10-20 12:16:24.650 28.5623 -17.8362 11.59 2.70
es2021uoppz 2021-10-20 13:00:14.000 28.5655 -17.8351 11.13 1.86
es2021uoptd 2021-10-20 13:03:55.000 28.5659 -17.8329 11.33 1.68
es2021uoqjc 2021-10-20 13:22:29.000 28.5604 -17.8393 11.54 1.77
es2021uoqvb 2021-10-20 13:36:49.580 28.5587 -17.8414 11.60 2.22
es2021uorbm 2021-10-20 13:43:57.160 28.5641 -17.8401 10.96 2.84
es2021uornb 2021-10-20 13:57:27.000 28.5682 -17.8326 11.28 1.97
es2021uoswh 2021-10-20 14:38:29.000 28.5674 -17.8356 11.14 1.86
es2021uotjh 2021-10-20 14:53:41.260 28.5586 -17.8414 10.91 1.96
es2021uotkr 2021-10-20 14:55:22.160 28.5593 -17.8416 11.63 2.57
es2021uovba 2021-10-20 15:44:40.620 28.5568 -17.8381 11.93 2.05
es2021uovbz 2021-10-20 15:45:47.160 28.5549 -17.8528 13.14 2.31
es2021uowaf 2021-10-20 16:13:59.000 28.5579 -17.8376 10.95 1.77
es2021uowop 2021-10-20 16:30:47.000 28.5565 -17.8366 11.92 1.77
es2021uoxap 2021-10-20 16:44:47.240 28.5600 -17.8394 11.68 2.05
es2021uoyen 2021-10-20 17:19:45.000 28.5638 -17.8355 10.68 1.68
es2021uozhw 2021-10-20 17:53:50.000 28.5556 -17.8294 10.49 1.77
es2021uozjn 2021-10-20 17:56:27.000 28.5634 -17.8359 11.05 1.86
es2021uoznx 2021-10-20 18:00:54.000 28.5586 -17.8350 11.69 1.59
es2021uozzn 2021-10-20 18:15:01.040 28.5629 -17.8429 11.69 1.96
es2021upadr 2021-10-20 18:19:26.640 28.5578 -17.8410 11.65 2.25
es2021upagt 2021-10-20 18:22:53.640 28.5591 -17.8381 11.71 2.06
es2021upamp 2021-10-20 18:29:40.000 28.5595 -17.8341 11.70 1.77
es2021upapj 2021-10-20 18:32:54.000 28.5583 -17.8356 11.64 1.68
es2021upbez 2021-10-20 18:51:07.180 28.5631 -17.8363 10.23 2.83
es2021upbid 2021-10-20 18:54:48.000 28.5638 -17.8324 11.30 1.77
es2021upbqn 2021-10-20 19:04:34.120 28.5619 -17.8381  9.93 1.96
es2021upbsn 2021-10-20 19:06:54.000 28.5627 -17.8362 10.57 1.77
es2021upbzz 2021-10-20 19:15:36.000 28.5623 -17.8389 11.10 2.08
es2021upcck 2021-10-20 19:18:25.420 28.5592 -17.8392 11.51 2.19
es2021upces 2021-10-20 19:21:08.040 28.5652 -17.8396 11.24 2.29
es2021upchl 2021-10-20 19:24:18.760 28.5581 -17.8396 10.81 2.54
es2021upcim 2021-10-20 19:25:35.920 28.5599 -17.8398 11.62 2.12
es2021upcmq 2021-10-20 19:30:19.000 28.5596 -17.8373 11.53 1.68
es2021upcpg 2021-10-20 19:33:38.480 28.5620 -17.8385 11.21 2.51
es2021upcuz 2021-10-20 19:40:04.840 28.5621 -17.8376 10.25 2.76
es2021upcyd 2021-10-20 19:43:52.000 28.5561 -17.8526 13.06 2.23
es2021updjm 2021-10-20 19:56:59.680 28.5584 -17.8397 11.73 2.17
es2021upduc 2021-10-20 20:09:22.400 28.5571 -17.8490 12.90 2.63
es2021upefq 2021-10-20 20:22:49.240 28.5577 -17.8433 11.62 2.05
es2021upegi 2021-10-20 20:23:36.240 28.5630 -17.8374 10.81 1.99
es2021upetz 2021-10-20 20:39:30.700 28.5632 -17.8388 10.33 3.17
es2021upeyf 2021-10-20 20:44:50.980 28.5590 -17.8396 11.76 2.05
es2021upfba 2021-10-20 20:47:44.640 28.5591 -17.8414 11.63 1.96
es2021upfen 2021-10-20 20:52:00.000 28.5628 -17.8355 10.73 1.68
es2021upfht 2021-10-20 20:55:36.200 28.5628 -17.8391 10.95 2.12
es2021upfil 2021-10-20 20:56:23.940 28.5597 -17.8390 11.74 1.96
es2021upftv 2021-10-20 21:09:38.600 28.5630 -17.8343 11.70 1.96
es2021upgwq 2021-10-20 21:43:14.540 28.5635 -17.8379 10.85 1.95
es2021uphoi 2021-10-20 22:03:17.000 28.5607 -17.8388 10.70 1.77
es2021uphnl 2021-10-20 22:03:52.000 28.5658 -17.8342 11.67 1.77
es2021uphpw 2021-10-20 22:05:37.000 28.5548 -17.8417 11.52 1.86
es2021uphrs 2021-10-20 22:07:47.000 28.5590 -17.8350 10.04 1.77
es2021uphtp 2021-10-20 22:09:57.000 28.5573 -17.8396 11.53 1.59
es2021upjyw 2021-10-20 23:16:44.120 28.5612 -17.8322 10.95 2.06
es2021upkkv 2021-10-20 23:30:41.000 28.5684 -17.8330 11.86 1.68
es2021upksb 2021-10-20 23:39:08.000 28.5642 -17.8335 10.92 1.86
es2021upkwh 2021-10-20 23:44:16.840 28.5641 -17.8391 11.41 1.96
es2021uplky 2021-10-21 00:01:09.000 28.5574 -17.8372 11.75 1.77
es2021uplph 2021-10-21 00:06:11.000 28.5689 -17.8294 11.60 1.59
es2021upmno 2021-10-21 00:34:30.370 28.5604 -17.8402 11.82 1.96
es2021upmxg 2021-10-21 00:45:47.130 28.5690 -17.8387 12.01 2.92
es2021upngq 2021-10-21 00:56:45.090 28.5581 -17.8434 12.29 2.05
es2021upnnz 2021-10-21 01:05:17.000 28.5614 -17.8379 11.34 1.86
es2021upock 2021-10-21 01:22:06.000 28.5692 -17.8264 11.76 1.86
es2021upplh 2021-10-21 02:02:59.120 28.5628 -17.8362 11.71 2.14
es2021uppvq 2021-10-21 02:14:49.650 28.5814 -17.8224 36.81 3.14
es2021upqbo 2021-10-21 02:21:47.100 28.5626 -17.8381 11.16 2.34
es2021upqkc 2021-10-21 02:31:42.690 28.5593 -17.8383 11.57 1.96
es2021upqnx 2021-10-21 02:36:09.010 28.5595 -17.8390 11.62 2.64
es2021upsnn 2021-10-21 03:36:17.280 28.5681 -17.8401 11.35 1.96
es2021upsto 2021-10-21 03:43:20.000 28.5605 -17.8372 11.58 1.86
es2021uptai 2021-10-21 03:51:14.860 28.5604 -17.8388 11.86 1.96
es2021uptkg 2021-10-21 04:03:00.190 28.5603 -17.8400 11.61 2.13
es2021uptrk 2021-10-21 04:11:07.000 28.5677 -17.8342 12.05 1.68
es2021uptux 2021-10-21 04:15:12.000 28.5594 -17.8378 11.80 1.77
es2021uptxi 2021-10-21 04:18:03.120 28.5593 -17.8434 11.73 2.69
es2021uptyz 2021-10-21 04:19:58.990 28.5592 -17.8376 11.69 2.24
es2021upuan 2021-10-21 04:22:09.000 28.5655 -17.8334 11.78 1.77
es2021upvbc 2021-10-21 04:52:56.470 28.5575 -17.8413 11.75 2.18
es2021upvev 2021-10-21 04:57:05.840 28.5598 -17.8398 11.57 1.96
es2021upvhi 2021-10-21 05:00:22.020 28.5621 -17.8409 10.68 2.53
es2021upvse 2021-10-21 05:12:43.800 28.5601 -17.8370  9.57 1.96
es2021upvur 2021-10-21 05:15:34.370 28.5646 -17.8409 11.21 2.68
es2021upwcv 2021-10-21 05:25:03.730 28.5644 -17.8408 11.67 2.05
es2021upwij 2021-10-21 05:31:37.000 28.5656 -17.8366 11.17 1.86
es2021upwjo 2021-10-21 05:32:54.210 28.5605 -17.8394 12.00 2.53
es2021upwyq 2021-10-21 05:50:26.000 28.5593 -17.8378 11.65 1.68
es2021upxaf 2021-10-21 05:52:16.000 28.5607 -17.8409 11.77 1.68
es2021upxjd 2021-10-21 06:02:41.860 28.5641 -17.8399 10.93 2.11
es2021upxus 2021-10-21 06:16:11.000 28.5591 -17.8402 11.57 1.77
es2021upyag 2021-10-21 06:22:57.820 28.5633 -17.8400 11.07 2.18
es2021upycs 2021-10-21 06:25:47.050 28.5616 -17.8415 11.88 1.96
es2021upyek 2021-10-21 06:27:30.000 28.5652 -17.8338 11.17 1.86
es2021upzdj 2021-10-21 06:56:35.500 28.5627 -17.8406 10.93 2.45
es2021upzeo 2021-10-21 06:59:12.000 28.5648 -17.8361 11.13 1.68
es2021upzrv 2021-10-21 07:13:26.750 28.5615 -17.8389 11.66 1.96
es2021upzup 2021-10-21 07:17:04.000 28.5585 -17.8393 11.76 1.77
es2021upzwg 2021-10-21 07:18:48.340 28.5631 -17.8381 11.03 2.09
es2021uqadn 2021-10-21 07:27:05.740 28.5626 -17.8398 11.83 1.96
es2021uqaia 2021-10-21 07:32:21.660 28.5639 -17.8355 12.07 2.43
es2021uqath 2021-10-21 07:45:28.260 28.5662 -17.8402 11.64 2.05
es2021uqaur 2021-10-21 07:47:05.250 28.5608 -17.8384 11.80 2.42
es2021uqbbq 2021-10-21 07:55:16.120 28.5653 -17.8310 11.17 2.05
es2021uqbmu 2021-10-21 08:08:11.350 28.5591 -17.8412 11.77 1.96
es2021uqbwl 2021-10-21 08:19:26.000 28.5617 -17.8411 10.74 1.77
es2021uqdhp 2021-10-21 09:02:45.050 28.5618 -17.8416 11.72 2.14
es2021uqend 2021-10-21 09:39:33.540 28.5608 -17.8379 11.24 2.14
es2021uqeul 2021-10-21 09:48:04.180 28.5596 -17.8397 11.79 2.54
es2021uqfax 2021-10-21 09:55:36.480 28.5633 -17.8406 11.74 2.62
es2021uqfth 2021-10-21 10:17:01.900 28.5700 -17.8360 12.09 1.96
es2021uqgfa 2021-10-21 10:30:48.600 28.5634 -17.8408 11.65 2.38
es2021uqgpy 2021-10-21 10:43:26.010 28.5623 -17.8410 11.11 2.11
es2021uqgrq 2021-10-21 10:45:22.000 28.5584 -17.8409 11.53 1.86
es2021uqgwq 2021-10-21 10:51:14.610 28.5620 -17.8348 12.04 2.05
es2021uqkek 2021-10-21 12:31:10.000 28.5652 -17.8400 10.55 1.86
es2021uqkrf 2021-10-21 12:46:06.780 28.5626 -17.8422 11.43 2.67
es2021uqljq 2021-10-21 13:07:33.730 28.5658 -17.8354 12.18 2.05
es2021uqljp 2021-10-21 13:07:41.570 28.5656 -17.8350 12.20 2.56
es2021uqlks 2021-10-21 13:08:51.000 28.5596 -17.8467 11.77 1.86
es2021uqltl 2021-10-21 13:19:02.790 28.5657 -17.8335 12.09 2.05
es2021uqlty 2021-10-21 13:19:37.000 28.5607 -17.8447 11.77 1.68
es2021uqniz 2021-10-21 14:07:26.000 28.5694 -17.8297 11.87 1.77
es2021uqnii 2021-10-21 14:07:40.000 28.5657 -17.8351 11.77 1.86
es2021uqnjm 2021-10-21 14:08:02.800 28.5707 -17.8353 11.78 2.29
es2021uqnpp 2021-10-21 14:15:09.860 28.5606 -17.8404 11.81 2.56
es2021uqnsz 2021-10-21 14:19:07.000 28.5592 -17.8378 11.68 1.77
es2021uqnwv 2021-10-21 14:23:36.000 28.5634 -17.8362 11.06 1.86
es2021uqodb 2021-10-21 14:30:51.040 28.5538 -17.8532 13.17 2.21
es2021uqomx 2021-10-21 14:42:20.000 28.5606 -17.8381 11.73 1.49
es2021uqoqh 2021-10-21 14:46:16.000 28.5636 -17.8336 11.21 1.68
es2021uqoum 2021-10-21 14:51:11.320 28.5621 -17.8414 11.80 2.76
es2021uqozi 2021-10-21 14:57:07.570 28.5556 -17.8440 11.79 2.41
es2021uqpja 2021-10-21 15:08:06.220 28.5635 -17.8453 11.70 2.92
es2021uqpmb 2021-10-21 15:11:53.580 28.5718 -17.8308 12.66 1.96
es2021uqpyo 2021-10-21 15:26:14.460 28.5640 -17.8395 10.83 2.92
es2021uqqmd 2021-10-21 15:42:31.000 28.5583 -17.8412 12.11 1.86
es2021uqqpg 2021-10-21 15:45:40.670 28.5596 -17.8401 11.77 2.61
es2021uqqrw 2021-10-21 15:48:42.000 28.5606 -17.8377 11.75 1.86
es2021uqrhb 2021-10-21 16:06:27.860 28.5560 -17.8430 11.74 2.18
es2021uqtlk 2021-10-21 17:12:08.000 28.5616 -17.8376 11.71 1.59
es2021uquld 2021-10-21 17:42:23.000 28.5579 -17.8322 11.49 1.77
es2021uquzw 2021-10-21 17:59:15.000 28.5604 -17.8381 11.56 1.68
es2021uqviq 2021-10-21 18:10:10.000 28.5607 -17.8364 11.84 1.59
es2021uqvvm 2021-10-21 18:24:28.000 28.5590 -17.8391 11.52 1.68
es2021uqwfk 2021-10-21 18:36:02.000 28.5554 -17.8302 10.49 1.59
es2021uqwja 2021-10-21 18:40:14.000 28.5588 -17.8374 11.49 1.68
es2021uqwjf 2021-10-21 18:40:30.000 28.5747 -17.8338 11.19 1.68
es2021uqwlq 2021-10-21 18:43:17.000 28.5608 -17.8372 11.35 1.77
es2021uqwnu 2021-10-21 18:46:03.120 28.5628 -17.8377 11.11 2.15
es2021uqwrd 2021-10-21 18:49:42.000 28.5568 -17.8396 11.34 1.86
es2021uqxda 2021-10-21 19:03:36.400 28.5578 -17.8376 11.80 2.69
es2021uqxlm 2021-10-21 19:13:25.000 28.5618 -17.8393 11.73 1.68
es2021uqxoo 2021-10-21 19:17:01.000 28.5592 -17.8387 11.80 1.68
es2021uqxqh 2021-10-21 19:19:01.920 28.5621 -17.8372 10.12 1.96
es2021uqxul 2021-10-21 19:24:03.000 28.5650 -17.8361 11.09 1.86
es2021uqxww 2021-10-21 19:27:15.000 28.5610 -17.8332 11.08 1.68
es2021uqxyj 2021-10-21 19:28:28.000 28.5648 -17.8365 11.25 1.90
es2021uqybp 2021-10-21 19:32:14.000 28.5602 -17.8398 10.97 1.68
es2021uqyms 2021-10-21 19:45:10.520 28.5597 -17.8397 11.62 1.96
es2021uqyrv 2021-10-21 19:51:08.000 28.5603 -17.8386 11.60 1.68
es2021uqzdh 2021-10-21 20:04:31.000 28.5543 -17.8395 10.92 1.77
es2021uqzhz 2021-10-21 20:09:59.000 28.5625 -17.8373 11.77 1.68
es2021uqzko 2021-10-21 20:12:58.000 28.5590 -17.8380 11.77 1.86
es2021uqzml 2021-10-21 20:15:13.000 28.5625 -17.8400 11.71 1.68
es2021uqzvs 2021-10-21 20:26:00.460 28.5651 -17.8352 11.81 2.74
es2021uraid 2021-10-21 20:40:27.000 28.5585 -17.8394 11.84 1.59
es2021urakv 2021-10-21 20:43:33.000 28.5668 -17.8347 11.88 1.77
es2021urara 2021-10-21 20:50:48.000 28.5620 -17.8384 10.29 2.26
es2021urask 2021-10-21 20:52:32.000 28.5567 -17.8378 11.20 1.68
es2021urayh 2021-10-21 20:59:17.340 28.5624 -17.8374 10.36 2.55
es2021urbbg 2021-10-21 21:02:44.320 28.5625 -17.8387 10.46 2.96
es2021urbpo 2021-10-21 21:19:25.520 28.5637 -17.8360 11.08 2.81
es2021urbsg 2021-10-21 21:22:33.000 28.5653 -17.8342 11.08 1.86
es2021urbxr 2021-10-21 21:28:52.560 28.5629 -17.8379 10.70 2.23
es2021urbyo 2021-10-21 21:29:55.000 28.5593 -17.8404 11.81 1.68
es2021urcaf 2021-10-21 21:31:51.000 28.5623 -17.8380 10.53 1.68
es2021urcfc 2021-10-21 21:37:33.000 28.5636 -17.8352 11.16 1.77
es2021urchb 2021-10-21 21:39:47.000 28.5641 -17.8377 11.13 1.77
es2021urcpa 2021-10-21 21:49:06.000 28.5604 -17.8375 11.51 1.77
es2021urcse 2021-10-21 21:52:44.000 28.5628 -17.8365 11.61 1.68
es2021urczs 2021-10-21 22:01:43.240 28.5582 -17.8401 10.78 2.15
es2021urddi 2021-10-21 22:05:45.000 28.5603 -17.8375 11.55 1.68
es2021urdiq 2021-10-21 22:12:18.600 28.5622 -17.8396 10.97 2.16
es2021urdmg 2021-10-21 22:16:12.000 28.5675 -17.8317 11.10 1.77
es2021urdry 2021-10-21 22:22:49.000 28.5620 -17.8367 10.59 1.77
es2021urekc 2021-10-21 22:43:57.320 28.5660 -17.8376 11.07 1.96
es2021urepq 2021-10-21 22:50:27.140 28.5645 -17.8408 10.52 1.96
es2021ureql 2021-10-21 22:51:22.000 28.5652 -17.8362 11.20 1.86
es2021uress 2021-10-21 22:54:02.800 28.5781 -17.8186 35.70 3.20
es2021urfeu 2021-10-21 23:08:05.000 28.5581 -17.8405 11.78 1.77
es2021urfim 2021-10-21 23:12:39.680 28.5643 -17.8388 11.04 2.08
es2021urfkm 2021-10-21 23:15:02.080 28.5637 -17.8398 11.46 2.54
es2021urfqb 2021-10-21 23:21:13.000 28.5538 -17.8381 11.44 1.68
es2021urfyb 2021-10-21 23:30:33.000 28.5650 -17.8360 11.21 1.86
es2021urfzd 2021-10-21 23:31:49.520 28.5657 -17.8343 11.70 1.96
es2021urfzy 2021-10-21 23:32:46.480 28.5561 -17.8423 11.62 1.96
es2021urgzx 2021-10-22 00:03:01.530 28.5595 -17.8413 11.12 1.96
es2021urhas 2021-10-22 00:03:57.000 28.5618 -17.8371 11.21 1.86
es2021urhjf 2021-10-22 00:13:55.760 28.5641 -17.8422 10.91 2.18
es2021urhko 2021-10-22 00:15:26.000 28.5646 -17.8388 10.46 1.68
es2021urhsv 2021-10-22 00:25:03.760 28.5603 -17.8414 11.17 2.05
es2021urhuf 2021-10-22 00:26:41.000 28.5629 -17.8365 10.84 1.86
es2021urhzh 2021-10-22 00:32:37.000 28.5589 -17.8390 11.17 1.77
es2021urias 2021-10-22 00:34:14.000 28.5606 -17.8370 11.56 1.77
es2021urihj 2021-10-22 00:42:03.000 28.5651 -17.8341 11.11 1.77
es2021uriub 2021-10-22 00:56:50.000 28.5637 -17.8353 10.90 1.77
es2021urjdn 2021-10-22 01:07:52.060 28.5644 -17.8371 10.93 2.08
es2021urjfq 2021-10-22 01:10:19.220 28.5640 -17.8375 10.23 2.57
es2021urjir 2021-10-22 01:13:51.370 28.5565 -17.8516 13.21 2.10
es2021urjko 2021-10-22 01:16:04.000 28.5587 -17.8361 11.52 1.68
es2021urkel 2021-10-22 01:39:14.000 28.5649 -17.8379 11.67 1.86
es2021urkpo 2021-10-22 01:51:58.440 28.5798 -17.8201 36.88 1.68
es2021urksa 2021-10-22 01:55:04.770 28.5627 -17.8389 10.95 2.16
es2021urlcl 2021-10-22 02:07:11.810 28.5704 -17.8368 11.81 2.12
es2021urlei 2021-10-22 02:09:26.010 28.5644 -17.8381 11.02 1.96
es2021urlgh 2021-10-22 02:11:42.980 28.5646 -17.8392 11.49 2.09
es2021urljw 2021-10-22 02:15:52.890 28.5651 -17.8395 11.26 2.39
es2021urlsd 2021-10-22 02:26:05.470 28.5622 -17.8378 11.76 2.03
es2021urlyy 2021-10-22 02:33:25.670 28.5622 -17.8387 10.60 2.77
es2021urmnf 2021-10-22 02:50:06.000 28.5598 -17.8373 11.67 1.77
es2021urmyt 2021-10-22 03:03:32.360 28.5607 -17.8316 10.90 2.32
es2021urnhr 2021-10-22 03:14:39.120 28.5575 -17.8433 11.75 2.11
es2021urnom 2021-10-22 03:21:52.000 28.5564 -17.8360 12.55 1.77
es2021uromm 2021-10-22 03:49:49.050 28.5599 -17.8423 11.62 1.96
es2021urplc 2021-10-22 04:18:33.510 28.5586 -17.8423 11.62 2.28
es2021urpmk 2021-10-22 04:20:03.000 28.5607 -17.8430 11.66 1.68
es2021urptv 2021-10-22 04:28:43.000 28.5589 -17.8383 11.71 1.68
es2021urrcw 2021-10-22 05:09:46.530 28.5579 -17.8472 13.02 2.72
es2021urrew 2021-10-22 05:11:53.000 28.5564 -17.8383 10.93 1.86
es2021urrsi 2021-10-22 05:27:34.000 28.5621 -17.8326 11.88 1.77
es2021urtiq 2021-10-22 06:17:21.740 28.5573 -17.8440 12.55 2.05
es2021urtka 2021-10-22 06:18:28.000 28.5637 -17.8351 11.03 1.77
es2021urtpc 2021-10-22 06:24:24.310 28.5641 -17.8390 10.75 1.96
es2021urucl 2021-10-22 06:40:10.600 28.5646 -17.8363 11.10 1.96
es2021urufu 2021-10-22 06:43:54.400 28.5595 -17.8396 11.10 1.96
es2021urupe 2021-10-22 06:54:49.480 28.5812 -17.8235 36.80 3.03
es2021uruyp 2021-10-22 07:05:48.230 28.5613 -17.8434 12.05 2.14
es2021urvuu 2021-10-22 07:31:40.010 28.5625 -17.8406 11.49 2.60
es2021urvwr 2021-10-22 07:33:54.400 28.5621 -17.8435 11.91 2.08
es2021urwml 2021-10-22 07:53:12.140 28.5615 -17.8421 12.10 2.59
es2021urwxa 2021-10-22 08:04:36.580 28.5641 -17.8411 11.00 2.05
es2021urxin 2021-10-22 08:17:57.000 28.5616 -17.8375 10.62 1.86
es2021urxtk 2021-10-22 08:30:39.000 28.5576 -17.8415 11.84 1.77
es2021urybv 2021-10-22 08:40:30.000 28.5645 -17.8320 11.29 1.86
es2021urykt 2021-10-22 08:51:48.060 28.5693 -17.8399 11.83 2.11
es2021uryog 2021-10-22 08:55:18.810 28.5648 -17.8379 10.88 2.13
es2021urysc 2021-10-22 08:59:32.090 28.5632 -17.8381 10.89 2.05
es2021urytd 2021-10-22 09:00:41.060 28.5616 -17.8424 12.02 2.25
es2021urzfp 2021-10-22 09:15:11.230 28.5598 -17.8406 11.53 2.12
es2021urzky 2021-10-22 09:21:25.000 28.5581 -17.8395 11.62 1.77
es2021urzzg 2021-10-22 09:38:04.000 28.5712 -17.8269 11.97 1.77
es2021usaim 2021-10-22 09:49:06.800 28.5612 -17.8420 12.02 2.85
es2021usane 2021-10-22 09:54:19.650 28.5611 -17.8372 10.52 2.16
es2021usbmj 2021-10-22 10:23:39.000 28.5627 -17.8371 11.53 1.59
es2021usbqw 2021-10-22 10:28:55.000 28.5589 -17.8412 11.75 1.77
es2021usbuz 2021-10-22 10:33:45.230 28.5590 -17.8342  9.52 2.14
es2021uscfe 2021-10-22 10:45:40.610 28.5626 -17.8328 11.66 2.18
es2021uscvr 2021-10-22 11:04:53.000 28.5613 -17.8363 11.58 1.86
es2021usdbb 2021-10-22 11:11:07.820 28.5575 -17.8395 11.69 2.51
es2021usduy 2021-10-22 11:34:19.350 28.5588 -17.8209 10.40 3.03
es2021usenx 2021-10-22 11:56:28.790 28.5585 -17.8421 11.60 2.41
es2021useyp 2021-10-22 12:09:04.030 28.5631 -17.8423 11.68 2.49
es2021usfti 2021-10-22 12:33:02.000 28.5594 -17.8384 11.68 1.86
es2021usfvl 2021-10-22 12:35:45.010 28.5632 -17.8399 11.80 2.44
es2021ushlg 2021-10-22 13:24:14.310 28.5573 -17.8460 11.89 2.31
es2021usikr 2021-10-22 13:53:52.740 28.5601 -17.8415 11.64 2.05
es2021usima 2021-10-22 13:55:25.610 28.5569 -17.8329 12.36 2.46
es2021usjao 2021-10-22 14:12:23.990 28.5808 -17.8245 32.82 2.05
es2021usjbm 2021-10-22 14:13:27.760 28.5815 -17.8266 34.77 2.24
es2021usjct 2021-10-22 14:15:06.840 28.5785 -17.8249 33.81 2.14
es2021usjfj 2021-10-22 14:18:00.910 28.5742 -17.8283 33.53 2.33
es2021usjkr 2021-10-22 14:24:10.940 28.5766 -17.8282 34.25 2.14
es2021usjnd 2021-10-22 14:28:47.280 28.5703 -17.8385 11.86 3.15
es2021usjqr 2021-10-22 14:31:11.170 28.5591 -17.8389 11.74 2.05
es2021usjtt 2021-10-22 14:34:45.810 28.5620 -17.8419 10.05 2.14
es2021usjww 2021-10-22 14:38:25.190 28.5553 -17.8426 11.38 2.14
es2021usjyu 2021-10-22 14:40:36.260 28.5607 -17.8478  8.66 1.96
es2021uskal 2021-10-22 14:42:33.000 28.5590 -17.8343 11.73 1.77
es2021uskmq 2021-10-22 14:56:45.000 28.5583 -17.8400 12.01 1.77
es2021uslbg 2021-10-22 15:13:58.350 28.5587 -17.8457 12.05 2.99
es2021uslji 2021-10-22 15:23:14.000 28.5595 -17.8376 11.56 1.68
es2021uslmq 2021-10-22 15:27:05.000 28.5696 -17.8344 11.84 1.86
es2021usltc 2021-10-22 15:34:36.200 28.5818 -17.8218 37.30 2.84
es2021uslup 2021-10-22 15:36:20.760 28.5640 -17.8414 12.21 2.36
es2021usmah 2021-10-22 15:42:59.170 28.5622 -17.8411 11.06 2.21
es2021usmzk 2021-10-22 16:12:18.000 28.5576 -17.8387 11.08 1.77
es2021usnns 2021-10-22 16:29:10.750 28.5643 -17.8348 11.75 2.21
es2021usphg 2021-10-22 17:21:59.000 28.5688 -17.8383 11.86 1.86
es2021usqgj 2021-10-22 17:51:19.000 28.5606 -17.8373 11.17 1.68
es2021usqkt 2021-10-22 17:56:24.000 28.5616 -17.8409 11.72 1.77
es2021usqqs 2021-10-22 18:03:23.960 28.5587 -17.8401 11.61 2.14
es2021usrgv 2021-10-22 18:22:09.000 28.5593 -17.8385 11.47 1.68
es2021usrin 2021-10-22 18:24:09.640 28.5590 -17.8404 11.21 2.21
es2021usrmh 2021-10-22 18:28:32.720 28.5617 -17.8417 11.69 2.98
es2021usrpr 2021-10-22 18:32:28.680 28.5625 -17.8400 11.00 2.01
es2021usrrj 2021-10-22 18:34:24.920 28.5602 -17.8401 11.74 1.96
es2021usskc 2021-10-22 18:54:32.600 28.5629 -17.8450 10.82 2.05
es2021ustkz 2021-10-22 19:27:34.120 28.6068 -17.7922 39.04 2.05
es2021usunq 2021-10-22 20:00:58.740 28.6050 -17.7920 38.94 2.05
es2021usurv 2021-10-22 20:05:55.400 28.5624 -17.8410 11.90 2.93
es2021usvlb 2021-10-22 20:28:18.360 28.5833 -17.8233 38.43 2.49
es2021usvpu 2021-10-22 20:34:11.000 28.5623 -17.8349 10.69 1.77
es2021uswid 2021-10-22 20:55:11.000 28.5645 -17.8362 10.95 1.86
es2021uswqr 2021-10-22 21:05:16.600 28.5657 -17.8367 11.04 2.51
es2021uswrj 2021-10-22 21:05:58.960 28.5638 -17.8378 10.95 2.16
es2021uswuo 2021-10-22 21:09:42.800 28.5630 -17.8381 10.79 2.06
es2021usxbj 2021-10-22 21:17:37.700 28.5644 -17.8372 11.03 2.38
es2021usxbv 2021-10-22 21:18:10.360 28.5632 -17.8391 11.02 2.39
es2021usxeb 2021-10-22 21:21:02.000 28.5614 -17.8378 10.69 1.86
es2021usxgb 2021-10-22 21:23:14.000 28.5637 -17.8357 11.18 1.68
es2021usxir 2021-10-22 21:26:15.320 28.5619 -17.8395 10.23 2.48
es2021usxlu 2021-10-22 21:29:46.000 28.5566 -17.8373 10.95 1.86
es2021usxmv 2021-10-22 21:31:01.000 28.5636 -17.8326 10.91 1.86
es2021usxti 2021-10-22 21:38:35.520 28.5629 -17.8403 11.73 2.05
es2021usxup 2021-10-22 21:40:03.000 28.5664 -17.8348 11.07 1.77
es2021usxws 2021-10-22 21:42:29.960 28.5648 -17.8384 10.60 2.22
es2021usygh 2021-10-22 21:53:39.200 28.5634 -17.8392 11.76 1.96
es2021usywr 2021-10-22 22:12:59.280 28.5652 -17.8353 11.94 2.14
es2021uszeq 2021-10-22 22:22:03.000 28.5624 -17.8382 11.70 1.68
es2021uszjm 2021-10-22 22:27:49.700 28.5555 -17.8356 11.80 2.12
es2021uszyf 2021-10-22 22:44:53.920 28.5631 -17.8380 10.39 2.19
es2021utacx 2021-10-22 22:50:20.000 28.5579 -17.8391 11.83 1.68
es2021utagv 2021-10-22 22:54:57.000 28.5703 -17.8329 12.04 1.77
es2021utahz 2021-10-22 22:56:16.760 28.5622 -17.8355 11.04 2.05
es2021utapo 2021-10-22 23:05:05.000 28.5558 -17.8424 11.41 1.68
es2021utaqn 2021-10-22 23:06:13.760 28.5622 -17.8417 12.05 2.51
es2021utaxq 2021-10-22 23:14:30.000 28.5580 -17.8376 11.77 1.59
es2021utbbt 2021-10-22 23:19:31.920 28.5652 -17.8363 10.53 2.87
es2021utbka 2021-10-22 23:28:58.780 28.5591 -17.8407 12.01 2.14
es2021utbqp 2021-10-22 23:36:38.520 28.5628 -17.8395 10.71 2.76
es2021utbtk 2021-10-22 23:40:05.000 28.5592 -17.8381 11.33 1.68
es2021utbvy 2021-10-22 23:42:49.000 28.5638 -17.8311 11.24 1.68
es2021utcas 2021-10-22 23:48:24.680 28.5675 -17.8421 11.86 2.76
es2021utcil 2021-10-22 23:57:26.440 28.5619 -17.8381 10.20 2.36
es2021utcke 2021-10-23 00:00:20.000 28.5573 -17.8368 11.72 1.86
es2021utcqq 2021-10-23 00:07:10.490 28.5580 -17.8410 12.22 2.05
es2021utctt 2021-10-23 00:10:36.600 28.5628 -17.8343 11.12 1.98
es2021utcyn 2021-10-23 00:16:08.000 28.5585 -17.8398 12.08 1.86
es2021utdbh 2021-10-23 00:19:22.780 28.5590 -17.8419 12.10 2.15
es2021utdea 2021-10-23 00:22:34.730 28.5621 -17.8379 10.25 2.14
es2021utdlu 2021-10-23 00:31:39.000 28.5597 -17.8392 11.50 1.86
es2021utdwp 2021-10-23 00:44:13.850 28.5614 -17.8410 11.72 2.96
es2021utebv 2021-10-23 00:50:19.000 28.5592 -17.8384 11.08 1.86
es2021utetn 2021-10-23 01:10:57.230 28.5543 -17.8539 13.05 2.25
es2021utfpk 2021-10-23 01:36:28.460 28.5565 -17.8515 13.21 2.13
es2021utgdf 2021-10-23 01:52:33.000 28.5758 -17.8355 11.48 1.86
es2021utgjk 2021-10-23 01:59:46.900 28.5646 -17.8385 10.57 2.07
es2021utgty 2021-10-23 02:12:14.000 28.5761 -17.8184 11.68 1.77
es2021uthaq 2021-10-23 02:19:50.810 28.5787 -17.8209 36.29 2.86
es2021uthea 2021-10-23 02:23:48.000 28.5548 -17.8283 10.65 1.68
es2021uthft 2021-10-23 02:25:55.000 28.5619 -17.8313 13.32 1.86
es2021utidj 2021-10-23 02:53:20.350 28.5572 -17.8425 11.59 2.29
es2021utivy 2021-10-23 03:14:59.800 28.5657 -17.8324 12.25 2.27
es2021utkdi 2021-10-23 03:54:02.000 28.5636 -17.8362 11.07 1.86
es2021utkia 2021-10-23 03:59:23.080 28.5590 -17.8345 12.12 1.96
es2021utkjg 2021-10-23 04:00:54.330 28.5819 -17.8196 37.38 2.73
es2021utknq 2021-10-23 04:05:54.000 28.5590 -17.8364 11.53 1.68
es2021utkop 2021-10-23 04:07:38.120 28.5575 -17.8395 11.59 2.87
es2021utkxz 2021-10-23 04:17:57.000 28.5598 -17.8372 11.63 1.68
es2021utlfj 2021-10-23 04:26:37.000 28.5705 -17.8281 11.78 1.86
es2021utlhd 2021-10-23 04:28:38.000 28.5605 -17.8372 11.58 1.77
es2021utlro 2021-10-23 04:40:49.000 28.5693 -17.8349 11.28 1.77
es2021utmwk 2021-10-23 05:17:00.000 28.5593 -17.8373 11.62 1.68
es2021utnkj 2021-10-23 05:33:01.000 28.5598 -17.8375 11.58 1.59
es2021utogi 2021-10-23 05:58:39.590 28.5591 -17.8448 12.51 2.75
es2021utoic 2021-10-23 06:00:43.000 28.5550 -17.8418 11.91 1.68
es2021utonk 2021-10-23 06:07:00.690 28.5571 -17.8423 11.85 2.96
es2021utoqp 2021-10-23 06:10:37.580 28.5591 -17.8414 11.21 1.96
es2021utoxr 2021-10-23 06:18:51.270 28.5584 -17.8328 12.20 2.05
es2021utpjb 2021-10-23 06:32:19.930 28.5625 -17.8415 11.77 2.57
es2021utqsr 2021-10-23 07:13:38.000 28.5568 -17.8451 11.51 1.77
es2021utrag 2021-10-23 07:22:29.380 28.5732 -17.8180 35.50 2.26
es2021utrbo 2021-10-23 07:24:02.650 28.5741 -17.8173 35.68 1.86
es2021utrfj 2021-10-23 07:28:27.890 28.5724 -17.8152 35.27 3.15
es2021utrlq 2021-10-23 07:35:32.740 28.5828 -17.8011 36.66 2.05
es2021utsae 2021-10-23 07:52:54.300 28.5642 -17.8391 11.13 2.28
es2021utskw 2021-10-23 08:05:09.290 28.5567 -17.8376 11.56 1.96
es2021utszw 2021-10-23 08:22:37.350 28.5589 -17.8410 11.76 2.19
es2021uttga 2021-10-23 08:29:49.190 28.5592 -17.8330 12.91 2.14
es2021utunb 2021-10-23 09:08:21.160 28.5584 -17.8432 10.94 1.96
es2021utvcw 2021-10-23 09:27:24.000 28.5506 -17.8350 12.19 1.77
es2021utwjr 2021-10-23 10:04:58.610 28.5824 -17.8224 38.10 2.37
es2021utxgk 2021-10-23 10:31:34.510 28.5632 -17.8302 11.97 2.05
es2021utxku 2021-10-23 10:36:35.860 28.5622 -17.8367 10.88 2.31
es2021utxwg 2021-10-23 10:49:57.100 28.5589 -17.8390 11.82 2.06
es2021utybp 2021-10-23 10:55:59.770 28.5956 -17.8075 38.86 2.37
es2021utyje 2021-10-23 11:05:03.600 28.5571 -17.8501 13.04 2.05
es2021utyuc 2021-10-23 11:18:20.930 28.5613 -17.8376 11.66 2.15
es2021utyyz 2021-10-23 11:23:59.000 28.5593 -17.8324 10.38 1.86
es2021uuagf 2021-10-23 12:02:12.610 28.5574 -17.8396 10.81 1.96
es2021uucdv 2021-10-23 13:00:07.000 28.5629 -17.8414 11.84 1.68
es2021uuciu 2021-10-23 13:05:48.000 28.5586 -17.8439 10.71 1.77
es2021uuclu 2021-10-23 13:09:19.000 28.5647 -17.8362 11.35 1.86
es2021uuctw 2021-10-23 13:18:42.770 28.5580 -17.8398 10.81 1.96
es2021uudol 2021-10-23 13:42:41.300 28.5903 -17.8168 36.72 2.24
es2021uudsk 2021-10-23 13:47:18.000 28.5633 -17.8405 11.84 1.77
es2021uudxc 2021-10-23 13:52:48.030 28.5643 -17.8389 10.88 2.49
es2021uuegl 2021-10-23 14:03:41.000 28.5579 -17.8421 10.91 1.77
es2021uufdy 2021-10-23 14:31:11.000 28.5578 -17.8417 12.14 1.86
es2021uufhk 2021-10-23 14:35:15.000 28.5783 -17.8204 36.67 2.48
es2021uufjp 2021-10-23 14:37:39.930 28.5571 -17.8355 11.84 2.17
es2021uufoo 2021-10-23 14:43:24.000 28.5582 -17.8436 11.19 1.68
es2021uufvq 2021-10-23 14:51:43.810 28.5590 -17.8471 12.19 2.18
es2021uugru 2021-10-23 15:17:32.290 28.5602 -17.8441 12.35 2.56
es2021uuhgq 2021-10-23 15:34:49.730 28.5689 -17.8218 36.87 3.72
es2021uuhwz 2021-10-23 15:54:09.910 28.5621 -17.8357 11.95 1.96
es2021uuihr 2021-10-23 16:06:21.000 28.5683 -17.8295 11.34 1.86
es2021uukod 2021-10-23 17:15:03.700 28.5648 -17.8471 11.77 2.14
es2021uuksp 2021-10-23 17:19:41.000 28.5718 -17.8288 11.94 2.01
es2021uukvs 2021-10-23 17:23:32.200 28.5554 -17.8413 11.88 2.25
es2021uulon 2021-10-23 17:45:15.000 28.5552 -17.8322 12.54 1.77
es2021uumzw 2021-10-23 18:28:47.000 28.5589 -17.8405 11.90 1.86
es2021uunwt 2021-10-23 18:55:37.860 28.5664 -17.8429 12.04 2.50
es2021uuoct 2021-10-23 19:02:27.320 28.5705 -17.8327 12.54 2.25
es2021uuoyf 2021-10-23 19:27:44.000 28.5696 -17.8334 11.85 1.59
es2021uupdv 2021-10-23 19:34:02.240 28.5594 -17.8389 12.37 2.25
es2021uuppg 2021-10-23 19:47:33.000 28.5618 -17.8388 11.41 1.59
es2021uupvv 2021-10-23 19:55:10.240 28.5618 -17.8431 12.08 2.17
es2021uuqhw 2021-10-23 20:09:02.000 28.5587 -17.8388 11.78 1.86
es2021uuqlf 2021-10-23 20:14:25.300 28.5560 -17.8394 11.89 2.14
es2021uuqtr 2021-10-23 20:22:49.320 28.5598 -17.8402 11.82 2.05
es2021uuqwk 2021-10-23 20:25:58.000 28.5600 -17.8409 11.85 1.77
es2021uurbw 2021-10-23 20:32:20.000 28.5596 -17.8397 11.71 1.77
es2021uurft 2021-10-23 20:36:51.000 28.5645 -17.8209 12.56 1.77
es2021uurje 2021-10-23 20:40:53.560 28.5581 -17.8421 11.60 2.44
es2021uurqv 2021-10-23 20:49:48.260 28.5608 -17.8429 11.75 2.14
es2021uurzj 2021-10-23 20:59:46.120 28.5628 -17.8378 11.68 2.33
es2021uusbq 2021-10-23 21:02:33.680 28.5599 -17.8410 11.75 1.96
es2021uusxi 2021-10-23 21:27:40.620 28.5590 -17.8322 11.62 2.22
es2021uutbz 2021-10-23 21:33:01.000 28.5474 -17.8711 14.24 2.05
es2021uutny 2021-10-23 21:47:02.000 28.5583 -17.8339 11.71 1.68
es2021uutrj 2021-10-23 21:51:02.000 28.5474 -17.8711 14.24 2.05
es2021uuuhl 2021-10-23 22:09:47.080 28.5645 -17.8408 12.05 2.79
es2021uuujn 2021-10-23 22:12:12.380 28.5590 -17.8406 11.76 1.96
es2021uuukv 2021-10-23 22:13:44.560 28.5612 -17.8440 12.15 2.60
es2021uuuot 2021-10-23 22:18:17.000 28.5582 -17.8387 11.82 1.77
es2021uuvgj 2021-10-23 22:38:49.000 28.5617 -17.8387 11.62 1.68
es2021uuwzb 2021-10-23 23:30:55.980 28.5570 -17.8397 11.76 2.10
es2021uuxdu 2021-10-23 23:36:25.000 28.5668 -17.8353 11.84 1.86
es2021uuxgq 2021-10-23 23:39:46.420 28.5615 -17.8437 12.20 2.52
es2021uuxvm 2021-10-23 23:57:04.000 28.5667 -17.8281 11.46 1.68
es2021uuxyz 2021-10-24 00:01:08.150 28.5585 -17.8353 12.05 2.02
es2021uuzyk 2021-10-24 01:01:35.630 28.5640 -17.8339 11.83 2.23
es2021uvbmr 2021-10-24 01:48:19.630 28.5539 -17.8351 11.85 2.05
es2021uvbsu 2021-10-24 01:55:20.920 28.5494 -17.8526 12.01 2.44
es2021uvbuv 2021-10-24 01:57:39.040 28.5537 -17.8356 11.76 2.05
es2021uvbzs 2021-10-24 02:03:10.000 28.5643 -17.8395 11.64 1.68
es2021uvckg 2021-10-24 02:15:29.000 28.5611 -17.8392 11.87 1.68
es2021uvcsk 2021-10-24 02:24:59.930 28.5611 -17.8435 12.12 2.73
es2021uvdkm 2021-10-24 02:46:03.000 28.5605 -17.8413 11.86 1.49
es2021uvdsa 2021-10-24 02:54:51.060 28.5746 -17.8188 35.35 2.62
es2021uvedc 2021-10-24 03:07:47.000 28.5573 -17.8387 11.81 1.77
es2021uvehv 2021-10-24 03:13:18.010 28.5587 -17.8425 11.37 1.96
es2021uvejk 2021-10-24 03:15:19.000 28.5615 -17.8404 11.84 1.86
es2021uvelm 2021-10-24 03:17:34.000 28.5574 -17.8390 11.76 1.77
es2021uvepo 2021-10-24 03:22:21.840 28.5611 -17.8441 12.12 2.38
es2021uvesp 2021-10-24 03:25:51.010 28.5539 -17.8455 11.85 2.24
es2021uveuf 2021-10-24 03:27:51.000 28.5594 -17.8330 11.72 1.86
es2021uvezo 2021-10-24 03:34:39.130 28.5616 -17.8409 10.91 2.15
es2021uvfbz 2021-10-24 03:37:30.000 28.5604 -17.8397 11.81 1.86
es2021uvfib 2021-10-24 03:43:51.000 28.5619 -17.8405 11.84 1.77
es2021uvfje 2021-10-24 03:45:10.050 28.5593 -17.8484 11.85 1.96
es2021uvfqh 2021-10-24 03:53:44.980 28.5604 -17.8378  9.93 1.96
es2021uvgeo 2021-10-24 04:10:06.000 28.5614 -17.8393 11.85 1.86
es2021uvghe 2021-10-24 04:13:09.640 28.5654 -17.8328 11.03 2.14
es2021uvgiv 2021-10-24 04:15:06.000 28.5598 -17.8378 11.52 1.77
es2021uvgkr 2021-10-24 04:17:15.000 28.5642 -17.8357 11.30 1.59
es2021uvgms 2021-10-24 04:19:36.870 28.5587 -17.8411 11.52 2.25
es2021uvgro 2021-10-24 04:25:16.810 28.5615 -17.8384 10.08 2.72
es2021uvgua 2021-10-24 04:28:08.510 28.5604 -17.8444 10.82 2.37
es2021uvgzb 2021-10-24 04:34:00.990 28.5614 -17.8382 11.76 2.94
es2021uvhbb 2021-10-24 04:36:19.790 28.5569 -17.8393 11.01 1.96
es2021uvhfi 2021-10-24 04:41:22.230 28.5616 -17.8388 11.23 2.57
es2021uvhik 2021-10-24 04:44:54.090 28.5626 -17.8402 11.87 2.59
es2021uvhjt 2021-10-24 04:46:28.540 28.5798 -17.7936 30.00 2.14
es2021uvhla 2021-10-24 04:48:18.450 28.5626 -17.8385 10.28 1.96
es2021uvhmz 2021-10-24 04:50:22.000 28.5590 -17.8412 11.79 1.77
es2021uvhug 2021-10-24 04:58:56.820 28.5597 -17.8397 11.62 2.14
es2021uvhvx 2021-10-24 05:00:37.210 28.5575 -17.8385 10.85 2.24
es2021uvhxd 2021-10-24 05:02:03.000 28.5636 -17.8349 10.79 1.77
es2021uvhyj 2021-10-24 05:03:44.000 28.5610 -17.8396 11.25 1.77
es2021uvicp 2021-10-24 05:08:24.000 28.5595 -17.8371 11.62 1.68
es2021uvidq 2021-10-24 05:09:37.000 28.5622 -17.8372 11.82 1.77
es2021uvihe 2021-10-24 05:14:12.170 28.5651 -17.8387 11.05 2.99
es2021uviiu 2021-10-24 05:16:25.000 28.5575 -17.8383 11.05 1.68
es2021uviqf 2021-10-24 05:24:18.180 28.5591 -17.8424 12.50 2.69
es2021uviru 2021-10-24 05:26:08.700 28.5631 -17.8412 11.89 2.94
es2021uvitm 2021-10-24 05:28:05.000 28.5596 -17.8361 11.54 1.59
es2021uviuu 2021-10-24 05:29:37.340 28.5616 -17.8394 10.38 3.03
es2021uvixk 2021-10-24 05:32:40.000 28.5638 -17.8330 10.65 1.86
es2021uvjbn 2021-10-24 05:37:27.000 28.5666 -17.8336 11.05 1.77
es2021uvjde 2021-10-24 05:39:58.000 28.5643 -17.8340 11.00 1.86
es2021uvjft 2021-10-24 05:42:25.620 28.5652 -17.8353 12.19 2.05
es2021uvjiv 2021-10-24 05:46:01.000 28.5664 -17.8326 11.84 1.49
es2021uvjjw 2021-10-24 05:47:11.940 28.5649 -17.8389 11.16 2.37
es2021uvjmh 2021-10-24 05:50:02.000 28.5649 -17.8395 11.53 1.68
es2021uvjpb 2021-10-24 05:53:14.910 28.5594 -17.8403 11.45 2.32
es2021uvjpx 2021-10-24 05:54:26.000 28.5655 -17.8339 11.09 1.77
es2021uvjsy 2021-10-24 05:57:45.500 28.5810 -17.8189 36.64 2.86
es2021uvjww 2021-10-24 06:02:49.530 28.5583 -17.8344 11.56 1.96
es2021uvkdg 2021-10-24 06:10:31.990 28.5634 -17.8390 11.05 2.88
es2021uvkfs 2021-10-24 06:12:39.000 28.5653 -17.8329 11.40 1.86
es2021uvkpz 2021-10-24 06:24:44.170 28.5616 -17.8383 10.14 1.96
es2021uvkwn 2021-10-24 06:32:13.000 28.5634 -17.8356 11.04 1.31
es2021uvlcx 2021-10-24 06:39:44.000 28.5569 -17.8367 11.94 1.68
es2021uvlfc 2021-10-24 06:42:15.870 28.5646 -17.8390 10.67 2.07
es2021uvlmc 2021-10-24 06:50:24.000 28.5574 -17.8389 10.93 1.31
es2021uvlnu 2021-10-24 06:53:41.000 28.5611 -17.8316 11.91 1.86
es2021uvlqu 2021-10-24 06:55:54.000 28.5611 -17.8291 12.54 1.68
es2021uvltd 2021-10-24 06:58:38.090 28.5627 -17.8393 10.96 2.54
es2021uvlwm 2021-10-24 07:03:15.360 28.5663 -17.8369 10.63 2.12
es2021uvmcw 2021-10-24 07:10:46.380 28.5576 -17.8403 10.81 2.61
es2021uvmig 2021-10-24 07:16:14.000 28.5594 -17.8377 11.63 1.86
es2021uvmjs 2021-10-24 07:18:51.000 28.5669 -17.8336 11.13 1.68
es2021uvmog 2021-10-24 07:23:15.340 28.5647 -17.8395 11.09 2.14
es2021uvmtx 2021-10-24 07:30:38.000 28.5614 -17.8392 11.33 1.86
es2021uvmzq 2021-10-24 07:36:30.000 28.5601 -17.8360 11.58 1.77
es2021uvnap 2021-10-24 07:37:38.580 28.5630 -17.8374 10.45 2.19
es2021uvnbp 2021-10-24 07:38:47.000 28.5600 -17.8355 11.74 1.77
es2021uvneh 2021-10-24 07:42:20.390 28.5665 -17.8325 11.81 1.96
es2021uvnhj 2021-10-24 07:45:32.640 28.5587 -17.8397 11.69 2.40
es2021uvnql 2021-10-24 07:56:07.360 28.5623 -17.8395 10.70 2.79
es2021uvnth 2021-10-24 08:00:12.690 28.5571 -17.8469 12.25 3.03
es2021uvnvf 2021-10-24 08:01:39.000 28.5623 -17.8390 11.45 1.86
es2021uvnxr 2021-10-24 08:04:30.000 28.5636 -17.8350 11.06 1.59
es2021uvnzc 2021-10-24 08:06:11.000 28.5634 -17.8389 10.46 1.77
es2021uvodv 2021-10-24 08:11:42.000 28.5623 -17.8371 11.43 1.77
es2021uvoic 2021-10-24 08:16:42.300 28.5636 -17.8378 10.52 2.10
es2021uvolp 2021-10-24 08:20:56.000 28.5593 -17.8405 10.57 1.59
es2021uvopz 2021-10-24 08:26:30.820 28.5654 -17.8343 12.09 2.64
es2021uvoxk 2021-10-24 08:34:30.930 28.5596 -17.8354  9.73 1.96
es2021uvpbj 2021-10-24 08:39:26.000 28.5591 -17.8350 10.05 1.68
es2021uvpec 2021-10-24 08:42:19.130 28.5592 -17.8416 11.49 2.08
es2021uvpgo 2021-10-24 08:45:10.000 28.5658 -17.8316 11.30 1.86
es2021uvpok 2021-10-24 08:54:20.000 28.5599 -17.8385 11.69 1.68
es2021uvpqj 2021-10-24 08:56:37.350 28.5542 -17.8434 12.36 2.89
es2021uvprn 2021-10-24 08:57:58.490 28.5582 -17.8422 10.14 2.77
es2021uvpwf 2021-10-24 09:03:28.000 28.5615 -17.8400 10.64 1.59
es2021uvqcb 2021-10-24 09:10:44.700 28.5569 -17.8424 12.24 1.96
es2021uvqgo 2021-10-24 09:15:29.640 28.5618 -17.8387 11.77 2.13
es2021uvqiz 2021-10-24 09:18:20.930 28.5679 -17.8327 12.20 2.05
es2021uvqkg 2021-10-24 09:19:50.500 28.5594 -17.8461 10.47 1.96
es2021uvqte 2021-10-24 09:30:12.940 28.5574 -17.8411 12.64 1.96
es2021uvquh 2021-10-24 09:31:31.960 28.5579 -17.8409 11.70 2.05
es2021uvrcb 2021-10-24 09:40:35.790 28.5657 -17.8358 10.93 2.26
es2021uvrgc 2021-10-24 09:45:54.000 28.5641 -17.8361 11.30 1.68
es2021uvrsg 2021-10-24 09:59:24.000 28.5564 -17.8389 11.04 1.49
es2021uvrzk 2021-10-24 10:07:46.000 28.5579 -17.8382 11.73 1.77
es2021uvsik 2021-10-24 10:18:16.620 28.5609 -17.8401 11.58 2.89
es2021uvsmq 2021-10-24 10:23:12.350 28.5589 -17.8382 11.73 2.12
es2021uvspp 2021-10-24 10:26:38.660 28.5629 -17.8426 11.48 1.96
es2021uvssz 2021-10-24 10:30:37.980 28.5647 -17.8330 11.82 2.24
es2021uvsxv 2021-10-24 10:36:17.680 28.5568 -17.8498 12.53 2.36
es2021uvszb 2021-10-24 10:37:41.030 28.5654 -17.8305 11.79 1.96
es2021uvtsk 2021-10-24 11:01:06.040 28.5579 -17.8374 11.83 1.96
es2021uvtuh 2021-10-24 11:02:26.750 28.5555 -17.8437 11.72 2.05
es2021uvtwb 2021-10-24 11:04:29.200 28.5654 -17.8398 10.88 2.40
es2021uvtwz 2021-10-24 11:05:33.360 28.5580 -17.8420 11.74 2.24
es2021uvtze 2021-10-24 11:08:06.720 28.5581 -17.8357 11.85 2.05
es2021uvuuo 2021-10-24 11:33:49.000 28.5588 -17.8391 11.61 1.86
es2021uvvbj 2021-10-24 11:41:00.290 28.5606 -17.8409 11.85 2.24
es2021uvvig 2021-10-24 11:49:08.740 28.5591 -17.8415 11.81 2.52
es2021uvvom 2021-10-24 11:56:44.000 28.5669 -17.8321 10.23 1.49
es2021uvwax 2021-10-24 12:10:46.150 28.5619 -17.8375 10.41 2.33
es2021uvwbv 2021-10-24 12:11:49.760 28.5595 -17.8396 11.79 2.30
es2021uvwej 2021-10-24 12:14:46.370 28.5650 -17.8405 11.21 2.05
es2021uvwlg 2021-10-24 12:23:26.210 28.5655 -17.8386 10.53 2.49
es2021uvwnd 2021-10-24 12:25:00.910 28.5594 -17.8416 11.81 2.40
es2021uvwor 2021-10-24 12:26:48.820 28.5626 -17.8409 10.55 2.42
es2021uvwrp 2021-10-24 12:30:12.860 28.5634 -17.8403 11.52 1.96
es2021uvwuk 2021-10-24 12:33:30.000 28.5605 -17.8386 11.64 1.86
es2021uvwya 2021-10-24 12:37:43.490 28.5592 -17.8402 11.83 2.80
es2021uvxmd 2021-10-24 12:54:08.550 28.5620 -17.8376 10.28 2.05
es2021uvxpq 2021-10-24 12:58:15.110 28.5654 -17.8375 12.18 2.14
es2021uvxwp 2021-10-24 13:06:20.000 28.5663 -17.8321 11.51 1.77
es2021uvxzy 2021-10-24 13:08:24.740 28.5621 -17.8456 12.08 2.62
es2021uvydr 2021-10-24 13:14:35.000 28.5596 -17.8382 11.23 1.77
es2021uvyix 2021-10-24 13:20:40.620 28.5589 -17.8452 11.80 1.96
es2021uvyte 2021-10-24 13:32:39.150 28.5654 -17.8303 11.77 2.49
es2021uvyur 2021-10-24 13:34:26.480 28.5623 -17.8337 11.10 1.96
es2021uvyxk 2021-10-24 13:37:37.000 28.5657 -17.8335 11.20 1.86
es2021uvyyi 2021-10-24 13:38:40.120 28.5637 -17.8316 11.66 2.05
es2021uvzfo 2021-10-24 13:47:06.180 28.5565 -17.8427 11.83 2.53
es2021uvzhk 2021-10-24 13:50:08.000 28.5670 -17.8343 10.99 1.59
es2021uvziu 2021-10-24 13:51:17.570 28.5621 -17.8385 10.45 2.84
es2021uvzls 2021-10-24 13:54:15.000 28.5570 -17.8382 11.42 1.77
es2021uvzpx 2021-10-24 13:59:11.380 28.5581 -17.8423 11.63 2.24
es2021uvztj 2021-10-24 14:03:12.560 28.5589 -17.8401 11.72 2.33
es2021uvzwx 2021-10-24 14:08:28.170 28.5641 -17.8406 10.83 2.77
es2021uvzza 2021-10-24 14:09:47.500 28.5646 -17.8304 11.11 2.24
es2021uwacw 2021-10-24 14:14:15.710 28.5630 -17.8320 11.72 2.05
es2021uwaeb 2021-10-24 14:15:39.680 28.5566 -17.8409 10.91 1.96
es2021uwala 2021-10-24 14:23:46.090 28.5632 -17.8377 10.93 2.14
es2021uwaoj 2021-10-24 14:27:40.670 28.5550 -17.8377 11.72 1.96
es2021uwasr 2021-10-24 14:32:47.240 28.5641 -17.8396 10.90 1.96
es2021uwato 2021-10-24 14:33:45.000 28.5607 -17.8360 11.60 1.86
es2021uwbbd 2021-10-24 14:42:34.930 28.5623 -17.8389 10.98 2.33
es2021uwbdz 2021-10-24 14:45:54.000 28.5591 -17.8415 11.50 2.24
es2021uwbml 2021-10-24 14:55:44.360 28.5624 -17.8384 11.38 2.80
es2021uwbog 2021-10-24 14:57:52.000 28.5590 -17.8352 10.02 1.86
es2021uwbpx 2021-10-24 15:00:32.240 28.5696 -17.8349 12.26 2.14
es2021uwccy 2021-10-24 15:15:00.120 28.5592 -17.8446 11.76 2.24
es2021uwceg 2021-10-24 15:16:30.090 28.5581 -17.8427 11.53 2.14
es2021uwcgl 2021-10-24 15:19:03.280 28.5600 -17.8398 10.60 1.96
es2021uwcje 2021-10-24 15:22:14.890 28.5582 -17.8431 11.54 1.96
es2021uwclv 2021-10-24 15:25:19.320 28.5599 -17.8403 11.56 1.96
es2021uwddd 2021-10-24 15:45:31.000 28.5641 -17.8376 11.33 1.77
es2021uwdel 2021-10-24 15:47:02.800 28.5646 -17.8407 12.03 2.37
es2021uwdgf 2021-10-24 15:49:06.550 28.5608 -17.8405 11.87 1.96
es2021uwdkw 2021-10-24 15:54:48.160 28.5632 -17.8392 10.34 2.84
es2021uwdpe 2021-10-24 15:59:33.000 28.5578 -17.8403 11.60 1.68
es2021uwdyh 2021-10-24 16:10:09.390 28.5645 -17.8418 11.73 2.63
es2021uwedl 2021-10-24 16:16:09.000 28.5600 -17.8378 11.56 1.77
es2021uwejo 2021-10-24 16:23:19.620 28.5657 -17.8358 10.93 2.05
es2021uwewg 2021-10-24 16:38:06.250 28.5662 -17.8341 11.29 2.14
es2021uwexx 2021-10-24 16:40:01.930 28.5553 -17.8487 12.38 2.51
es2021uwfes 2021-10-24 16:47:59.010 28.5615 -17.8397 11.64 2.18
es2021uwffq 2021-10-24 16:49:01.400 28.5587 -17.8393 11.66 2.33
es2021uwfji 2021-10-24 16:53:21.000 28.5603 -17.8391 11.82 1.86
es2021uwfnt 2021-10-24 16:58:30.640 28.5665 -17.8351 11.19 2.43
es2021uwfxh 2021-10-24 17:09:38.000 28.5606 -17.8372 11.51 1.77
es2021uwgat 2021-10-24 17:13:40.320 28.5590 -17.8401 12.28 2.24
es2021uwgcd 2021-10-24 17:15:17.800 28.5633 -17.8439 10.77 3.10
es2021uwgix 2021-10-24 17:23:08.000 28.5658 -17.8312 11.88 1.68
es2021uwgkm 2021-10-24 17:24:59.920 28.5707 -17.8370 11.57 1.96
es2021uwgne 2021-10-24 17:28:07.000 28.5657 -17.8357 11.17 1.86
es2021uwgpg 2021-10-24 17:30:34.720 28.5616 -17.8389 11.61 1.96
es2021uwgqx 2021-10-24 17:32:27.600 28.5659 -17.8340 11.78 1.96
es2021uwgut 2021-10-24 17:36:58.000 28.5586 -17.8384 11.84 1.86
es2021uwhau 2021-10-24 17:44:24.200 28.5598 -17.8354 10.69 2.05
es2021uwhcx 2021-10-24 17:46:27.500 28.5650 -17.8354 12.00 2.50
es2021uwhit 2021-10-24 17:53:16.280 28.5645 -17.8322 11.62 1.96
es2021uwhzm 2021-10-24 18:13:08.840 28.5704 -17.8385 12.02 2.32
es2021uwidq 2021-10-24 18:17:40.160 28.5662 -17.8336 11.84 1.96
es2021uwimd 2021-10-24 18:27:33.340 28.5559 -17.8400 11.90 2.54
es2021uwirm 2021-10-24 18:33:46.080 28.5641 -17.8411 10.67 2.89
es2021uwitz 2021-10-24 18:36:41.340 28.5652 -17.8460 11.88 1.96
es2021uwiys 2021-10-24 18:42:11.660 28.5650 -17.8356 11.90 2.22
es2021uwjan 2021-10-24 18:44:19.920 28.5625 -17.8386 11.04 1.96
es2021uwjdh 2021-10-24 18:47:37.000 28.5653 -17.8374 11.34 1.86
es2021uwjes 2021-10-24 18:49:12.000 28.5644 -17.8371 11.16 1.86
es2021uwjhp 2021-10-24 18:52:34.920 28.5662 -17.8342 12.11 2.24
es2021uwjjo 2021-10-24 18:54:49.700 28.5600 -17.8519 11.63 1.96
es2021uwjoj 2021-10-24 19:00:26.200 28.5649 -17.8336 26.06 2.14
es2021uwjrh 2021-10-24 19:03:51.880 28.5609 -17.8365 10.96 1.96
es2021uwjwh 2021-10-24 19:09:42.000 28.5575 -17.8344 11.74 1.86
es2021uwkmw 2021-10-24 19:29:02.000 28.5518 -17.8514 12.48 1.86
es2021uwkub 2021-10-24 19:37:24.120 28.5616 -17.8374 10.90 2.05
es2021uwkzu 2021-10-24 19:44:13.880 28.5674 -17.8367 12.43 2.94
es2021uwlgx 2021-10-24 19:52:22.720 28.5599 -17.8420 12.01 1.96
es2021uwlqb 2021-10-24 20:03:03.180 28.5576 -17.8379 11.74 2.22
es2021uwlsf 2021-10-24 20:05:32.560 28.5625 -17.8347 11.13 2.22
es2021uwlvj 2021-10-24 20:09:13.680 28.5558 -17.8395 12.19 2.26
es2021uwlwm 2021-10-24 20:10:28.000 28.5674 -17.8288 11.85 1.77
es2021uwmay 2021-10-24 20:16:10.000 28.5634 -17.8355 11.12 1.86
es2021uwmnv 2021-10-24 20:30:44.580 28.5615 -17.8351 11.86 2.14
es2021uwmrv 2021-10-24 20:35:23.000 28.5612 -17.8383 11.81 1.77
es2021uwmvg 2021-10-24 20:39:24.640 28.5629 -17.8396 10.92 1.96
es2021uwmxx 2021-10-24 20:40:26.960 28.5632 -17.8386 10.79 2.05
es2021uwmxo 2021-10-24 20:42:05.520 28.5632 -17.8405 11.01 2.60
es2021uwmwd 2021-10-24 20:42:30.240 28.5601 -17.8409 12.15 2.70
es2021uwndt 2021-10-24 20:49:19.320 28.5633 -17.8414 11.77 2.34
es2021uwnhz 2021-10-24 20:54:13.240 28.5593 -17.8411 11.61 2.14
es2021uwnjn 2021-10-24 20:56:23.120 28.5589 -17.8407 10.18 2.24
es2021uwnmz 2021-10-24 21:01:51.160 28.5629 -17.8378 10.86 2.05
es2021uwnpd 2021-10-24 21:02:41.000 28.5644 -17.8399 11.88 2.36
es2021uwntf 2021-10-24 21:07:19.460 28.5621 -17.8381 10.22 2.71
es2021uwnxf 2021-10-24 21:12:33.440 28.5539 -17.8429 12.20 2.05
es2021uwoau 2021-10-24 21:16:08.180 28.5591 -17.8407 11.53 2.05
es2021uwobu 2021-10-24 21:17:18.200 28.5550 -17.8409 12.24 1.96
es2021uwoes 2021-10-24 21:20:45.000 28.5627 -17.8347 11.63 1.86
es2021uwofo 2021-10-24 21:21:43.980 28.5631 -17.8393 11.01 1.96
es2021uwogr 2021-10-24 21:22:58.320 28.5573 -17.8450 11.60 1.96
es2021uwoin 2021-10-24 21:25:10.520 28.5594 -17.8373  9.61 1.96
es2021uwojt 2021-10-24 21:26:35.920 28.5665 -17.8308 11.78 2.14
es2021uwomf 2021-10-24 21:29:29.080 28.5600 -17.8397 11.54 1.96
es2021uwonv 2021-10-24 21:31:43.840 28.5599 -17.8404 11.56 2.43
es2021uwozc 2021-10-24 21:45:02.000 28.5687 -17.8283 11.63 1.86
es2021uwozp 2021-10-24 21:45:05.320 28.5658 -17.8307 11.30 2.05
es2021uwpij 2021-10-24 21:55:16.840 28.5674 -17.8219 32.52 2.25
es2021uwplx 2021-10-24 21:59:25.760 28.5624 -17.8386 10.30 2.59
es2021uwpsd 2021-10-24 22:06:39.000 28.5640 -17.8395 11.53 1.86
es2021uwqes 2021-10-24 22:21:21.000 28.5603 -17.8378 11.70 1.68
es2021uwqgm 2021-10-24 22:23:24.000 28.5659 -17.8365 11.27 1.86
es2021uwqmk 2021-10-24 22:30:19.780 28.5587 -17.8431 11.35 2.05
es2021uwqoj 2021-10-24 22:32:34.840 28.5594 -17.8414 11.70 2.17
es2021uwqon 2021-10-24 22:32:46.520 28.5580 -17.8424 11.60 2.14
es2021uwqqd 2021-10-24 22:34:40.080 28.5593 -17.8424 11.61 1.96
es2021uwqvf 2021-10-24 22:40:33.480 28.5671 -17.8312 12.28 1.96
es2021uwqxt 2021-10-24 22:43:33.400 28.5636 -17.8392 11.55 2.20
es2021uwret 2021-10-24 22:52:25.760 28.5632 -17.8366 10.93 2.09
es2021uwrgs 2021-10-24 22:54:00.020 28.5641 -17.8369 10.84 2.53
es2021uwrkf 2021-10-24 22:58:05.120 28.5661 -17.8320 11.88 2.46
es2021uwrlq 2021-10-24 22:59:44.000 28.5692 -17.8375 11.74 1.86
es2021uwryw 2021-10-24 23:15:07.000 28.5592 -17.8353 10.07 1.68
es2021uwsbm 2021-10-24 23:18:10.000 28.5664 -17.8333 11.11 1.68
es2021uwsdy 2021-10-24 23:21:05.160 28.5696 -17.8333 12.45 2.73
es2021uwstq 2021-10-24 23:39:22.520 28.5709 -17.8349 11.82 2.10
es2021uwswb 2021-10-24 23:42:08.920 28.5671 -17.8401 11.21 1.99
es2021uwszq 2021-10-24 23:47:14.000 28.5603 -17.8393 11.49 1.68
es2021uwtnb 2021-10-25 00:01:58.910 28.5603 -17.8336 10.64 2.56
es2021uwtrc 2021-10-25 00:06:41.000 28.5686 -17.8286 11.31 1.68
es2021uwtsj 2021-10-25 00:08:11.170 28.5581 -17.8389 10.81 2.20
es2021uwtts 2021-10-25 00:09:45.000 28.5697 -17.8291 11.52 1.68
es2021uwtxc 2021-10-25 00:13:41.000 28.5560 -17.8317 11.96 1.77
es2021uwuev 2021-10-25 00:22:45.030 28.5608 -17.8421 11.80 2.05
es2021uwuni 2021-10-25 00:33:35.000 28.5575 -17.8378 11.46 1.77
es2021uwuqd 2021-10-25 00:35:53.410 28.5634 -17.8380 11.08 2.22
es2021uwuwr 2021-10-25 00:43:45.530 28.5637 -17.8413 11.69 2.35
es2021uwuzi 2021-10-25 00:46:37.000 28.5791 -17.8133 10.92 2.05
es2021uwvdq 2021-10-25 00:51:37.770 28.5623 -17.8417 10.89 2.05
es2021uwveu 2021-10-25 00:52:57.000 28.5599 -17.8380 11.65 1.77
es2021uwvgf 2021-10-25 00:54:38.000 28.5591 -17.8379 11.52 1.77
es2021uwvjf 2021-10-25 00:58:08.310 28.5616 -17.8415 11.66 2.42
es2021uwvln 2021-10-25 01:00:50.330 28.5608 -17.8372 11.69 1.96
es2021uwvne 2021-10-25 01:02:44.170 28.5606 -17.8426 11.83 2.42
es2021uwvoo 2021-10-25 01:04:20.000 28.5690 -17.8379 10.76 1.77
es2021uwvpm 2021-10-25 01:05:25.780 28.5597 -17.8463 13.66 2.05
es2021uwvup 2021-10-25 01:11:24.280 28.5676 -17.8413 11.25 2.67
es2021uwwcr 2021-10-25 01:20:48.210 28.5574 -17.8438 10.90 2.50
es2021uwweo 2021-10-25 01:23:04.000 28.5673 -17.8299 11.24 1.77
es2021uwwju 2021-10-25 01:29:08.320 28.5619 -17.8414 11.91 2.45
es2021uwwmi 2021-10-25 01:32:02.000 28.5585 -17.8383 10.93 1.77
es2021uwwnt 2021-10-25 01:33:42.000 28.5576 -17.8400 11.69 1.77
es2021uwwwa 2021-10-25 01:43:57.000 28.5628 -17.8368 11.09 1.77
es2021uwxhf 2021-10-25 01:56:24.420 28.5611 -17.8441 10.73 2.05
es2021uwxio 2021-10-25 01:57:59.140 28.5543 -17.8403 12.29 1.96
es2021uwxkk 2021-10-25 02:00:07.340 28.5659 -17.8316 12.11 2.11
es2021uwxmz 2021-10-25 02:03:39.030 28.5626 -17.8342 12.20 2.14
es2021uwxpb 2021-10-25 02:05:41.800 28.5639 -17.8419 11.79 2.71
es2021uwxvm 2021-10-25 02:13:01.560 28.6064 -17.8031 39.04 1.86
es2021uwxzt 2021-10-25 02:18:01.010 28.5616 -17.8414 10.57 2.42
es2021uwyba 2021-10-25 02:19:37.700 28.5610 -17.8441 11.16 2.14
es2021uwygp 2021-10-25 02:25:48.000 28.5658 -17.8321 11.88 1.77
es2021uwylo 2021-10-25 02:31:47.000 28.5692 -17.8354 11.56 1.77
es2021uwynq 2021-10-25 02:34:11.000 28.5687 -17.8322 11.75 1.77
es2021uwytn 2021-10-25 02:41:04.950 28.5644 -17.8392 11.82 2.17
es2021uwzcl 2021-10-25 02:51:29.140 28.5598 -17.8432 11.76 2.04
es2021uwzmp 2021-10-25 03:03:18.450 28.5676 -17.8418 11.60 2.22
es2021uwzmy 2021-10-25 03:03:42.240 28.5688 -17.8351 11.75 2.57
es2021uwznm 2021-10-25 03:04:26.870 28.5623 -17.8407 10.92 2.14
es2021uwzsg 2021-10-25 03:09:55.040 28.5584 -17.8390 10.84 2.12
es2021uwzxk 2021-10-25 03:16:23.000 28.5662 -17.8308 11.76 1.86
es2021uwzzb 2021-10-25 03:18:09.000 28.5561 -17.8381 11.06 1.77
es2021uxaaf 2021-10-25 03:19:10.120 28.5605 -17.8405 11.58 1.96
es2021uxadc 2021-10-25 03:22:48.990 28.5569 -17.8409 12.14 2.09
es2021uxajx 2021-10-25 03:30:27.880 28.5552 -17.8464 11.35 2.34
es2021uxamo 2021-10-25 03:33:32.000 28.5586 -17.8386 11.81 1.68
es2021uxarb 2021-10-25 03:38:49.000 28.5726 -17.8282 11.11 1.86
es2021uxatl 2021-10-25 03:41:21.870 28.5720 -17.8116 37.42 1.96
es2021uxauw 2021-10-25 03:43:42.620 28.5594 -17.8415 12.22 2.16
es2021uxaxv 2021-10-25 03:46:42.000 28.5577 -17.8395 11.85 1.86
es2021uxbbo 2021-10-25 03:51:01.000 28.5624 -17.8360 11.84 1.68
es2021uxbdw 2021-10-25 03:53:45.570 28.5586 -17.8417 11.84 1.97
es2021uxbwl 2021-10-25 04:15:21.000 28.5596 -17.8377 11.48 1.86
es2021uxcgh 2021-10-25 04:26:52.260 28.5652 -17.8330 11.77 1.95
es2021uxcke 2021-10-25 04:31:22.700 28.5622 -17.8387 10.32 2.20
es2021uxcuj 2021-10-25 04:43:16.000 28.5584 -17.8321 10.71 1.68
es2021uxcuu 2021-10-25 04:43:44.000 28.5596 -17.8376 11.81 1.59
es2021uxcwz 2021-10-25 04:46:19.670 28.5634 -17.8339 10.24 2.22
es2021uxdat 2021-10-25 04:50:44.000 28.5565 -17.8379 10.22 1.68
es2021uxdby 2021-10-25 04:52:12.000 28.5622 -17.8291 12.37 1.77
es2021uxdcy 2021-10-25 04:53:16.220 28.5645 -17.8299 11.09 1.96
es2021uxdjc 2021-10-25 05:00:27.000 28.5581 -17.8366 11.71 1.59
es2021uxdkd 2021-10-25 05:01:40.000 28.5580 -17.8366 11.71 1.77
es2021uxdmc 2021-10-25 05:03:56.000 28.5582 -17.8415 11.44 1.77
es2021uxdpc 2021-10-25 05:07:25.000 28.5591 -17.8448 11.91 1.68
es2021uxdqe 2021-10-25 05:08:42.000 28.5670 -17.8290 11.51 1.68
es2021uxdsg 2021-10-25 05:11:07.820 28.5587 -17.8378 11.80 2.05
es2021uxduy 2021-10-25 05:14:26.520 28.5573 -17.8374 12.08 2.14
es2021uxegp 2021-10-25 05:27:49.000 28.5591 -17.8392 11.73 1.86
es2021uxeli 2021-10-25 05:33:21.000 28.5680 -17.8342 11.01 1.86
es2021uxfbi 2021-10-25 05:52:02.120 28.5626 -17.8378 10.34 2.09
es2021uxfcp 2021-10-25 05:53:30.380 28.5583 -17.8406 11.82 2.14
es2021uxfdw 2021-10-25 05:55:03.440 28.5646 -17.8372 10.69 1.96
es2021uxflt 2021-10-25 06:04:08.000 28.5621 -17.8310 11.08 1.77
es2021uxftf 2021-10-25 06:13:49.250 28.5637 -17.8372 11.11 1.96
es2021uxfzu 2021-10-25 06:20:30.000 28.5600 -17.8396 11.75 1.77
es2021uxggh 2021-10-25 06:28:06.830 28.5581 -17.8414 11.83 2.24
es2021uxgtl 2021-10-25 06:43:46.950 28.5622 -17.8386 10.41 1.96
es2021uxguv 2021-10-25 06:45:02.350 28.5574 -17.8368 12.03 2.29
es2021uxgxf 2021-10-25 06:47:50.420 28.5644 -17.8413 11.49 2.77
es2021uxgys 2021-10-25 06:49:33.000 28.5629 -17.8346 11.42 1.68
es2021uxhbm 2021-10-25 06:53:56.000 28.5634 -17.8359 11.03 1.68
es2021uxhgv 2021-10-25 06:59:01.000 28.5614 -17.8390 11.71 1.68
es2021uxhml 2021-10-25 07:05:36.600 28.5668 -17.8316 11.79 2.16
es2021uxhsn 2021-10-25 07:12:40.860 28.5616 -17.8367 10.97 2.29
es2021uxhzy 2021-10-25 07:21:33.010 28.5687 -17.8367 12.15 2.21
es2021uxifx 2021-10-25 07:28:16.000 28.5621 -17.8368 10.69 1.77
es2021uxigy 2021-10-25 07:29:27.870 28.5681 -17.8366 12.00 2.46
es2021uxiis 2021-10-25 07:31:33.730 28.5707 -17.8383 11.94 2.74
es2021uxikr 2021-10-25 07:33:50.800 28.5625 -17.8355 10.37 2.14
es2021uximz 2021-10-25 07:37:13.080 28.5586 -17.8425 11.78 2.46
es2021uxitd 2021-10-25 07:43:41.180 28.5636 -17.8333 10.53 2.05
es2021uxjbt 2021-10-25 07:53:42.780 28.5571 -17.8452 11.91 1.96
es2021uxjer 2021-10-25 07:57:09.690 28.5628 -17.8431 11.83 2.74
es2021uxjgl 2021-10-25 07:59:11.290 28.5576 -17.8414 11.68 2.40
es2021uxjjp 2021-10-25 08:03:11.000 28.5550 -17.8417 11.80 1.77
es2021uxjmd 2021-10-25 08:06:10.000 28.5593 -17.8395 11.69 1.59
es2021uxjnu 2021-10-25 08:08:17.080 28.5604 -17.8410 12.02 1.96
es2021uxjqk 2021-10-25 08:10:52.990 28.5580 -17.8406 11.42 2.66
es2021uxjzh 2021-10-25 08:21:28.000 28.5651 -17.8357 11.35 1.77
es2021uxkhi 2021-10-25 08:30:31.750 28.5660 -17.8429 11.60 2.31
es2021uxkin 2021-10-25 08:32:08.670 28.5615 -17.8404 10.27 2.05
es2021uxkwq 2021-10-25 08:48:23.070 28.5675 -17.8315 11.17 2.95
es2021uxlam 2021-10-25 08:52:53.510 28.5644 -17.8371 11.08 2.24
es2021uxlbx 2021-10-25 08:54:31.940 28.5612 -17.8428 11.67 2.31
es2021uxlef 2021-10-25 08:57:12.000 28.5602 -17.8226 11.74 2.05
es2021uxlpx 2021-10-25 09:10:51.290 28.5621 -17.8380 10.25 2.51
es2021uxlva 2021-10-25 09:16:48.090 28.5621 -17.8393 10.70 1.96
es2021uxlzo 2021-10-25 09:22:06.090 28.5566 -17.8426 11.60 2.57
es2021uxmcb 2021-10-25 09:24:59.000 28.5588 -17.8376 11.63 1.77
es2021uxmdo 2021-10-25 09:26:45.000 28.5582 -17.8378 10.89 1.68
es2021uxmew 2021-10-25 09:28:16.000 28.5673 -17.8298 11.32 1.86
es2021uxmhg 2021-10-25 09:31:04.550 28.5570 -17.8436 12.00 1.99
es2021uxmij 2021-10-25 09:32:59.000 28.5637 -17.8349 11.02 1.86
es2021uxmks 2021-10-25 09:35:38.300 28.5590 -17.8422 11.00 2.61
es2021uxmnf 2021-10-25 09:38:01.810 28.5647 -17.8335 10.84 2.44
es2021uxmuc 2021-10-25 09:46:20.890 28.5628 -17.8360 10.64 2.28
es2021uxmym 2021-10-25 09:51:10.460 28.5608 -17.8350 11.09 2.65
es2021uxmzl 2021-10-25 09:52:16.700 28.5594 -17.8410 11.11 2.05
es2021uxnal 2021-10-25 09:53:25.070 28.5662 -17.8378 11.07 2.06
es2021uxnle 2021-10-25 10:06:26.050 28.5591 -17.8373 11.00 2.14
es2021uxnop 2021-10-25 10:09:55.000 28.5671 -17.8339 11.15 1.77
es2021uxnww 2021-10-25 10:19:35.450 28.5626 -17.8390 10.54 2.35
es2021uxobz 2021-10-25 10:25:52.030 28.5675 -17.8331 11.13 1.96
es2021uxodt 2021-10-25 10:27:36.000 28.5691 -17.8280 11.61 1.86
es2021uxogj 2021-10-25 10:30:39.240 28.5648 -17.8359 11.08 2.14
es2021uxoks 2021-10-25 10:35:42.000 28.5569 -17.8394 12.03 1.86
es2021uxoob 2021-10-25 10:39:37.650 28.5585 -17.8414 10.99 2.03
es2021uxotj 2021-10-25 10:46:16.000 28.5561 -17.8392 10.11 1.86
es2021uxozw 2021-10-25 10:53:21.000 28.5590 -17.8385 10.28 1.68
es2021uxpor 2021-10-25 11:11:01.000 28.5584 -17.8416 11.27 1.86
es2021uxpwi 2021-10-25 11:19:34.850 28.5639 -17.8372 10.43 2.33
es2021uxpxu 2021-10-25 11:21:19.000 28.5637 -17.8374 11.21 1.68
es2021uxrca 2021-10-25 11:56:48.000 28.5569 -17.8385 11.88 1.77
es2021uxrdo 2021-10-25 11:58:19.000 28.5662 -17.8369 11.33 1.86
es2021uxrlq 2021-10-25 12:07:55.440 28.5569 -17.8424 11.55 2.21
es2021uxrpm 2021-10-25 12:12:11.710 28.5601 -17.8433 12.37 2.75
es2021uxrxj 2021-10-25 12:21:23.000 28.5701 -17.8275 11.71 1.59
es2021uxsju 2021-10-25 12:36:03.020 28.5626 -17.8313 11.85 2.26
es2021uxsqi 2021-10-25 12:43:30.400 28.5797 -17.8176 32.88 2.21
es2021uxszo 2021-10-25 12:55:13.100 28.5638 -17.8416 10.72 2.30
es2021uxthf 2021-10-25 13:03:10.640 28.5598 -17.8436 12.28 2.51
es2021uxtrt 2021-10-25 13:15:29.520 28.5622 -17.8382 10.28 2.31
es2021uxtwu 2021-10-25 13:21:20.930 28.5581 -17.8339 12.91 2.24
es2021uxuav 2021-10-25 13:26:04.000 28.5532 -17.8402 11.16 1.86
es2021uxucl 2021-10-25 13:27:55.800 28.5601 -17.8405 11.75 2.33
es2021uxugm 2021-10-25 13:32:36.000 28.5799 -17.8163 33.07 2.05
es2021uxuop 2021-10-25 13:42:04.800 28.5566 -17.8518 13.18 2.14
es2021uxvby 2021-10-25 13:57:40.100 28.5639 -17.8370 10.68 2.05
es2021uxveo 2021-10-25 14:00:41.630 28.5569 -17.8368 12.18 2.24
es2021uxvlb 2021-10-25 14:08:02.700 28.5712 -17.8252 34.19 1.96
es2021uxvru 2021-10-25 14:16:07.810 28.5626 -17.8394 10.50 2.14
es2021uxvwr 2021-10-25 14:22:39.310 28.5621 -17.8393 10.38 2.84
es2021uxvzc 2021-10-25 14:24:36.000 28.5602 -17.8389 11.66 1.86
es2021uxwbr 2021-10-25 14:27:51.140 28.5621 -17.8410 10.52 2.70
es2021uxwcw 2021-10-25 14:29:02.750 28.5752 -17.8125 34.90 2.33
es2021uxwpc 2021-10-25 14:43:18.270 28.5693 -17.8375 11.77 2.05
es2021uxwqn 2021-10-25 14:45:52.650 28.5632 -17.8390 10.67 2.24
es2021uxxcn 2021-10-25 14:59:54.360 28.5630 -17.8352 11.26 2.05
es2021uxxgv 2021-10-25 15:04:12.770 28.5625 -17.8390 10.75 1.96
es2021uxxkd 2021-10-25 15:07:51.370 28.5654 -17.8377 10.93 2.54
es2021uxxwm 2021-10-25 15:22:12.000 28.5619 -17.8392 11.64 1.68
es2021uxxza 2021-10-25 15:25:20.000 28.5665 -17.8338 11.02 1.77
es2021uxyej 2021-10-25 15:31:23.230 28.5601 -17.8406 11.70 2.05
es2021uxyll 2021-10-25 15:39:42.490 28.5617 -17.8405 11.38 1.96
es2021uxymm 2021-10-25 15:40:51.700 28.5666 -17.8389 11.70 2.83
es2021uxypo 2021-10-25 15:44:27.000 28.5589 -17.8386 11.48 1.77
es2021uxzip 2021-10-25 16:06:37.720 28.5639 -17.8297 12.18 2.40
es2021uxzro 2021-10-25 16:17:03.560 28.5557 -17.8474 11.47 2.30
es2021uxzxf 2021-10-25 16:23:41.160 28.5486 -17.8446 12.00 2.23
es2021uxzyo 2021-10-25 16:25:12.000 28.5608 -17.8370 11.50 1.77
es2021uyabz 2021-10-25 16:29:29.930 28.5593 -17.8448 11.83 2.71
es2021uyahl 2021-10-25 16:35:34.340 28.5586 -17.8415 11.55 2.05
es2021uyaiv 2021-10-25 16:37:13.540 28.5559 -17.8519 13.53 2.61
es2021uyaok 2021-10-25 16:43:43.000 28.5656 -17.8242 11.40 1.77
es2021uyaqt 2021-10-25 16:46:28.420 28.5596 -17.8421 11.44 2.82
es2021uyave 2021-10-25 16:51:34.000 28.5593 -17.8389 11.63 1.68
es2021uyayi 2021-10-25 16:55:16.400 28.5598 -17.8394 11.79 2.25
es2021uybde 2021-10-25 17:00:54.640 28.5641 -17.8423 11.16 2.28
es2021uybfc 2021-10-25 17:03:13.940 28.5625 -17.8411 10.82 2.30
es2021uybno 2021-10-25 17:13:01.000 28.5678 -17.8346 10.93 1.68
es2021uybpf 2021-10-25 17:15:53.000 28.5646 -17.8358 11.30 1.86
es2021uybse 2021-10-25 17:18:21.000 28.5621 -17.8382 11.48 1.68
es2021uybua 2021-10-25 17:20:34.000 28.5674 -17.8304 11.82 1.77
es2021uybxl 2021-10-25 17:24:49.800 28.5614 -17.8369 11.76 2.45
es2021uybys 2021-10-25 17:26:03.000 28.5576 -17.8380 11.65 1.68
es2021uycjd 2021-10-25 17:38:09.000 28.5602 -17.8368 11.62 1.68
es2021uyclz 2021-10-25 17:41:55.680 28.5618 -17.8438 11.81 2.76
es2021uycut 2021-10-25 17:51:49.840 28.5664 -17.8332 11.83 1.96
es2021uycxj 2021-10-25 17:54:47.360 28.5628 -17.8408 10.98 2.51
es2021uycyj 2021-10-25 17:55:55.000 28.5692 -17.8244 12.08 1.77
es2021uyczn 2021-10-25 17:57:57.360 28.5603 -17.8390 11.73 2.17
es2021uydcj 2021-10-25 18:00:35.000 28.5587 -17.8428 11.49 1.86
es2021uydiq 2021-10-25 18:07:52.000 28.5557 -17.8341 12.71 1.86
es2021uydkc 2021-10-25 18:09:36.000 28.5661 -17.8326 11.24 1.86
es2021uydnw 2021-10-25 18:13:59.720 28.5621 -17.8427 10.70 2.68
es2021uydpi 2021-10-25 18:15:43.440 28.5591 -17.8422 12.08 2.55
es2021uydtb 2021-10-25 18:20:03.680 28.5622 -17.8438 10.32 1.96
es2021uydzv 2021-10-25 18:27:56.200 28.5650 -17.8360 11.13 2.09
es2021uyeco 2021-10-25 18:31:07.000 28.5602 -17.8398 11.82 1.77
es2021uyedl 2021-10-25 18:32:09.760 28.5648 -17.8312 10.51 1.96
es2021uyeel 2021-10-25 18:33:18.000 28.5653 -17.8330 11.08 1.77
es2021uyefz 2021-10-25 18:35:24.000 28.5650 -17.8365 11.21 1.86
es2021uyejn 2021-10-25 18:39:13.000 28.5593 -17.8383 11.65 1.59
es2021uyeot 2021-10-25 18:45:19.000 28.5606 -17.8374 11.63 1.59
es2021uyeuw 2021-10-25 18:53:10.000 28.5662 -17.8333 10.99 1.77
es2021uyevx 2021-10-25 18:54:13.000 28.5594 -17.8390 11.66 1.59
es2021uyeye 2021-10-25 18:57:17.800 28.5631 -17.8422 10.95 2.28
es2021uyfpa 2021-10-25 19:15:57.740 28.5631 -17.8375 10.72 2.65
es2021uyfuw 2021-10-25 19:22:49.860 28.5641 -17.8392 10.88 2.21
es2021uygaj 2021-10-25 19:29:10.760 28.5622 -17.8413 11.71 2.84
es2021uygcb 2021-10-25 19:31:08.880 28.5607 -17.8417 11.84 2.15
es2021uygfv 2021-10-25 19:35:34.600 28.5618 -17.8384 10.30 2.26
es2021uygod 2021-10-25 19:45:12.000 28.5586 -17.8387 11.74 1.77
es2021uygth 2021-10-25 19:51:13.240 28.5631 -17.8394 11.03 2.24
es2021uygwk 2021-10-25 19:54:54.000 28.5575 -17.8464 10.95 2.05
es2021uyhbs 2021-10-25 20:01:04.920 28.5628 -17.8419 11.63 2.38
es2021uyhmy 2021-10-25 20:14:08.960 28.5623 -17.8407 11.42 2.53
es2021uyhsj 2021-10-25 20:20:29.120 28.5629 -17.8430 10.83 2.22
es2021uyhvq 2021-10-25 20:24:16.120 28.5601 -17.8454 11.78 2.05
es2021uyild 2021-10-25 20:42:21.000 28.5591 -17.8386 11.63 1.86
es2021uyimc 2021-10-25 20:43:27.960 28.5618 -17.8377 12.08 2.23
es2021uyiou 2021-10-25 20:46:37.360 28.5612 -17.8317 11.11 1.96
es2021uyiss 2021-10-25 20:51:12.760 28.5651 -17.8395 11.26 2.50
es2021uyiwo 2021-10-25 20:55:41.380 28.5642 -17.8322 11.86 1.96
es2021uyjbb 2021-10-25 21:00:55.340 28.5630 -17.8374 10.50 2.14
es2021uyjpl 2021-10-25 21:17:40.440 28.5578 -17.8364 11.90 1.96
es2021uyjvr 2021-10-25 21:25:32.520 28.5701 -17.8400 11.73 1.96
es2021uyjyv 2021-10-25 21:28:46.440 28.5617 -17.8407 11.89 2.34
es2021uykbe 2021-10-25 21:31:22.400 28.5655 -17.8409 10.81 2.58
es2021uykde 2021-10-25 21:33:39.720 28.5652 -17.8301 11.10 2.13
es2021uykfr 2021-10-25 21:36:36.000 28.5583 -17.8399 11.43 1.86
es2021uykkp 2021-10-25 21:42:19.040 28.5593 -17.8318 12.01 2.14
es2021uyklv 2021-10-25 21:43:47.000 28.5667 -17.8321 11.88 1.96
es2021uykyl 2021-10-25 21:58:28.200 28.5638 -17.8316 11.04 2.14
es2021uylci 2021-10-25 22:02:58.000 28.5642 -17.8352 11.13 1.68
es2021uymta 2021-10-25 22:52:45.000 28.5620 -17.8372 11.84 1.77
es2021uymud 2021-10-25 22:54:04.700 28.5582 -17.8365 12.30 1.95
es2021uynjd 2021-10-25 23:11:33.360 28.5580 -17.8389 12.20 1.96
es2021uynma 2021-10-25 23:14:55.800 28.5603 -17.8383 12.03 1.96
es2021uynzb 2021-10-25 23:30:12.920 28.5609 -17.8379 12.16 1.96
es2021uyoix 2021-10-25 23:41:36.100 28.5605 -17.8430 11.88 2.05
es2021uyolg 2021-10-25 23:44:20.500 28.5663 -17.8330 11.77 2.14
es2021uyoob 2021-10-25 23:47:37.000 28.5611 -17.8378 11.81 1.77
es2021uypeb 2021-10-26 00:06:13.000 28.5577 -17.8446 11.80 1.68
es2021uypim 2021-10-26 00:11:49.210 28.5645 -17.8384 11.80 2.96
es2021uyqej 2021-10-26 00:36:57.000 28.5716 -17.8337 11.47 1.77
es2021uyqha 2021-10-26 00:40:01.000 28.5731 -17.8343 11.37 1.77
es2021uyqrg 2021-10-26 00:51:54.550 28.5637 -17.8312 10.52 1.96
es2021uyqvs 2021-10-26 00:57:09.960 28.5659 -17.8340 11.72 2.22
es2021uyrgw 2021-10-26 01:10:07.000 28.5626 -17.8367 10.66 1.86
es2021uyslh 2021-10-26 01:45:36.000 28.5645 -17.8366 11.25 1.77
es2021uysrl 2021-10-26 01:52:46.000 28.5576 -17.8380 11.11 1.68
es2021uytjz 2021-10-26 02:15:36.640 28.5663 -17.8438 11.82 2.43
es2021uytmo 2021-10-26 02:17:25.070 28.5633 -17.8379 10.57 2.88
es2021uyttc 2021-10-26 02:25:00.000 28.5604 -17.8342 11.76 1.86
es2021uyugf 2021-10-26 02:40:18.990 28.5648 -17.8364 11.90 2.18
es2021uyuso 2021-10-26 02:54:48.920 28.5626 -17.8295 11.48 2.24
es2021uyuus 2021-10-26 02:57:12.000 28.5580 -17.8411 11.98 1.77
es2021uyuxx 2021-10-26 03:00:57.580 28.5562 -17.8376 12.40 2.41
es2021uyvca 2021-10-26 03:05:44.100 28.5608 -17.8375 10.43 2.83
es2021uyvfw 2021-10-26 03:10:11.590 28.5567 -17.8427 10.90 2.07
es2021uyvin 2021-10-26 03:13:16.920 28.5590 -17.8430 11.89 2.17
es2021uyvoe 2021-10-26 03:19:54.460 28.5584 -17.8390 11.82 2.19
es2021uyvrl 2021-10-26 03:23:43.000 28.5567 -17.8379 11.00 1.77
es2021uywjk 2021-10-26 03:45:23.070 28.5570 -17.8379 12.22 2.39
es2021uywot 2021-10-26 03:51:19.580 28.5625 -17.8387 10.44 2.20
es2021uywrx 2021-10-26 03:54:32.700 28.5642 -17.8391 11.39 1.96
es2021uyxjg 2021-10-26 04:15:00.450 28.5611 -17.8309 11.01 2.19
es2021uyxtb 2021-10-26 04:26:23.180 28.5631 -17.8388 10.92 1.96
es2021uyyqr 2021-10-26 04:53:44.050 28.5699 -17.8374 11.87 2.14
es2021uyysp 2021-10-26 04:55:59.370 28.5636 -17.8395 11.85 2.69
es2021uyzrp 2021-10-26 05:25:06.560 28.5628 -17.8389 10.78 2.22
es2021uzahr 2021-10-26 05:43:50.070 28.5638 -17.8378 10.93 2.21
es2021uzapn 2021-10-26 05:53:28.220 28.5593 -17.8450 12.03 2.82
es2021uzazw 2021-10-26 06:05:14.180 28.5811 -17.8206 36.48 3.18
es2021uzcri 2021-10-26 06:55:44.840 28.5583 -17.8462 11.95 2.21
es2021uzdqj 2021-10-26 07:24:54.000 28.5620 -17.8406 11.83 1.86
es2021uzegp 2021-10-26 07:43:49.000 28.5605 -17.8415 11.70 1.68
es2021uzezv 2021-10-26 08:06:14.620 28.5655 -17.8240 11.61 2.17
es2021uzicy 2021-10-26 09:40:46.000 28.5657 -17.8374 11.72 1.49
es2021uzjlu 2021-10-26 10:21:24.410 28.5678 -17.8389 12.05 2.91
es2021uzkmv 2021-10-26 10:52:55.020 28.5539 -17.8472 12.77 2.14
es2021uzlqe 2021-10-26 11:27:08.840 28.5673 -17.8370 12.09 2.23
es2021uzlxt 2021-10-26 11:35:59.490 28.5579 -17.8454 12.70 2.46
es2021uznhf 2021-10-26 12:17:19.730 28.5670 -17.8380 11.69 2.05
es2021uzpqb 2021-10-26 13:28:14.900 28.5638 -17.8406 11.65 2.29
es2021uzpzz 2021-10-26 13:40:11.640 28.5741 -17.8317 11.97 2.87
es2021uzqdy 2021-10-26 13:44:25.780 28.5688 -17.8400 12.10 2.07
es2021uzrqi 2021-10-26 14:29:02.000 28.5844 -17.8164 34.11 2.05
es2021uzsed 2021-10-26 14:45:13.000 28.5583 -17.8399 11.84 1.86
es2021uzsja 2021-10-26 14:50:57.500 28.5750 -17.8186 35.42 2.49
es2021uztcx 2021-10-26 15:14:21.670 28.5558 -17.8499 13.47 1.96
es2021uzuka 2021-10-26 15:52:46.400 28.5966 -17.8142 37.32 2.14
es2021uzvby 2021-10-26 16:13:37.130 28.5937 -17.8084 34.51 2.05
es2021uzvhe 2021-10-26 16:19:41.980 28.5862 -17.8130 33.90 2.05
es2021uzvmf 2021-10-26 16:25:37.330 28.5735 -17.8091 32.82 3.94
es2021uzvpu 2021-10-26 16:29:32.470 28.5726 -17.8007 38.28 2.05
es2021uzvud 2021-10-26 16:34:50.940 28.5857 -17.8148 35.10 2.16
es2021uzwab 2021-10-26 16:41:44.560 28.5867 -17.8141 35.22 2.24
es2021uzwjq 2021-10-26 16:52:46.350 28.5922 -17.8156 36.75 1.86
es2021uzwpm 2021-10-26 16:59:35.740 28.5845 -17.8144 34.68 2.33
es2021uzwqi 2021-10-26 17:00:47.240 28.5847 -17.8146 34.93 2.41
es2021uzwto 2021-10-26 17:05:02.480 28.5625 -17.8403 11.77 2.25
es2021uzxbb 2021-10-26 17:13:11.260 28.5811 -17.8132 33.96 2.49
es2021uzxfe 2021-10-26 17:17:59.160 28.5864 -17.8166 35.71 2.09
es2021uzxrq 2021-10-26 17:32:32.520 28.5613 -17.8411 12.11 2.18
es2021uzxxv 2021-10-26 17:39:45.000 28.5672 -17.8300 11.56 1.68
es2021uzycg 2021-10-26 17:44:56.000 28.5488 -17.8424 12.48 1.77
es2021uzymi 2021-10-26 17:56:37.000 28.5584 -17.8417 12.18 1.86
es2021uzynm 2021-10-26 17:58:00.040 28.5879 -17.8140 34.25 2.10
es2021uzyub 2021-10-26 18:05:53.960 28.5563 -17.8511 13.29 1.96
es2021uzywj 2021-10-26 18:08:20.480 28.5622 -17.8390 11.02 2.24
es2021uzzlp 2021-10-26 18:26:46.040 28.5852 -17.8151 34.88 2.26
es2021vaazj 2021-10-26 19:12:29.000 28.5682 -17.8263 11.40 1.68
es2021vabdr 2021-10-26 19:17:27.480 28.5611 -17.8380 11.20 2.01
es2021vablr 2021-10-26 19:26:47.560 28.5841 -17.8131 34.66 2.14
es2021vabpg 2021-10-26 19:31:00.760 28.5637 -17.8410 11.71 2.37
es2021vabux 2021-10-26 19:37:35.040 28.5679 -17.8401 11.38 2.35
es2021vabxk 2021-10-26 19:40:27.000 28.5613 -17.8385 11.31 1.77
es2021vacbl 2021-10-26 19:45:11.000 28.5558 -17.8406 10.89 1.77
es2021vacga 2021-10-26 19:50:33.000 28.5611 -17.8383 11.27 1.86
es2021vaczf 2021-10-26 20:12:54.040 28.5599 -17.8429 12.21 2.14
es2021vadqv 2021-10-26 20:33:25.600 28.5587 -17.8447 12.10 2.42
es2021vadzh 2021-10-26 20:44:09.580 28.5618 -17.8430 12.04 2.22
es2021vaegb 2021-10-26 20:51:10.000 28.5588 -17.8413 11.90 1.59
es2021vaeza 2021-10-26 21:13:17.120 28.5621 -17.8364 11.77 2.71
es2021vafzm 2021-10-26 21:44:08.240 28.5654 -17.8406 11.30 2.05
es2021vagbo 2021-10-26 21:46:34.800 28.5622 -17.8376 10.25 2.33
es2021vages 2021-10-26 21:50:27.880 28.5652 -17.8352 11.18 2.33
es2021vaggz 2021-10-26 21:52:52.540 28.5553 -17.8465 12.34 2.29
es2021vagjk 2021-10-26 21:55:43.800 28.5630 -17.8339 10.31 1.96
es2021vagus 2021-10-26 22:08:51.000 28.5578 -17.8402 11.75 1.68
es2021vagxp 2021-10-26 22:12:15.000 28.5555 -17.8406 12.69 2.17
es2021vahas 2021-10-26 22:16:02.520 28.5646 -17.8441 11.73 1.96
es2021vahkh 2021-10-26 22:27:02.380 28.5594 -17.8476 12.25 2.25
es2021vahly 2021-10-26 22:29:23.080 28.5639 -17.8356 11.76 2.26
es2021vahrv 2021-10-26 22:35:48.000 28.5607 -17.8401 11.82 1.68
es2021vaifu 2021-10-26 22:52:06.720 28.5607 -17.8366 12.39 1.96
es2021vaiht 2021-10-26 22:55:11.960 28.5643 -17.8326 11.02 2.17
es2021vaipm 2021-10-26 23:03:25.520 28.5642 -17.8323 10.97 2.13
es2021vaiwq 2021-10-26 23:11:44.260 28.5625 -17.8351 11.09 2.25
es2021vaiye 2021-10-26 23:13:33.320 28.5667 -17.8338 11.40 2.14
es2021vaize 2021-10-26 23:14:54.240 28.5574 -17.8489 12.21 2.05
es2021vajjf 2021-10-26 23:26:24.000 28.5594 -17.8399 11.72 1.77
es2021vajls 2021-10-26 23:29:21.340 28.5644 -17.8333 12.10 2.19
es2021vajot 2021-10-26 23:32:52.600 28.5588 -17.8412 11.53 2.27
es2021vajss 2021-10-26 23:37:26.800 28.5659 -17.8402 11.71 1.96
es2021vakgc 2021-10-26 23:53:01.360 28.5760 -17.8203 35.25 3.47
es2021vakix 2021-10-26 23:56:22.060 28.5612 -17.8300  9.87 2.22
es2021vaklc 2021-10-26 23:58:47.000 28.5801 -17.8208 35.80 1.96
es2021vakql 2021-10-27 00:05:05.000 28.5851 -17.8126 35.65 1.77
es2021vakxy 2021-10-27 00:13:53.520 28.5594 -17.8402 11.80 2.21
es2021valbn 2021-10-27 00:18:01.310 28.5865 -17.8150 36.07 1.96
es2021valii 2021-10-27 00:25:59.000 28.5576 -17.8316 12.56 1.86
es2021valjx 2021-10-27 00:28:27.000 28.5575 -17.8372 11.77 1.77
es2021valos 2021-10-27 00:33:19.420 28.5835 -17.8169 35.70 2.29
es2021valqg 2021-10-27 00:35:14.000 28.5616 -17.8344 11.25 1.86
es2021valrj 2021-10-27 00:36:31.570 28.5595 -17.8409 11.68 2.75
es2021valtj 2021-10-27 00:38:50.000 28.5805 -17.8194 35.62 1.59
es2021vamad 2021-10-27 00:46:45.520 28.5599 -17.8335 12.80 2.37
es2021vamcs 2021-10-27 00:49:45.000 28.5649 -17.8328 10.28 1.49
es2021vamdt 2021-10-27 00:50:57.460 28.5590 -17.8328 12.73 2.37
es2021vamgi 2021-10-27 00:54:57.000 28.5571 -17.8312 12.76 1.86
es2021vamin 2021-10-27 00:57:14.440 28.5869 -17.8143 35.20 2.05
es2021vamjn 2021-10-27 00:57:56.050 28.5627 -17.8396 10.65 2.85
es2021vammg 2021-10-27 01:00:52.290 28.5618 -17.8378 10.12 2.40
es2021vanbf 2021-10-27 01:18:18.000 28.5590 -17.8381 11.69 1.86
es2021vangs 2021-10-27 01:24:41.000 28.5574 -17.8372 11.06 1.49
es2021vanrg 2021-10-27 01:37:00.280 28.5595 -17.8402 11.00 2.31
es2021vanve 2021-10-27 01:41:34.510 28.5651 -17.8347 11.08 2.17
es2021vanwz 2021-10-27 01:43:44.340 28.5636 -17.8359 10.98 2.13
es2021vanzq 2021-10-27 01:46:47.900 28.5630 -17.8401 11.01 2.08
es2021vaocg 2021-10-27 01:49:51.360 28.5623 -17.8391 10.97 2.07
es2021vaoem 2021-10-27 01:52:26.000 28.5573 -17.8365 11.06 1.86
es2021vaoun 2021-10-27 02:11:06.000 28.5634 -17.8357 10.94 1.86
es2021vaoyz 2021-10-27 02:16:34.020 28.5640 -17.8384 11.94 3.21
es2021vapcg 2021-10-27 02:20:09.150 28.5631 -17.8385 10.98 2.22
es2021vapfx 2021-10-27 02:24:21.170 28.5808 -17.8193 35.79 2.67
es2021vapha 2021-10-27 02:25:41.000 28.5593 -17.8309 11.80 1.86
es2021vapif 2021-10-27 02:27:07.040 28.5655 -17.8396 10.90 2.30
es2021vapxd 2021-10-27 02:44:28.000 28.5696 -17.8305 12.12 1.86
es2021vaqfs 2021-10-27 02:54:27.430 28.5636 -17.8383 10.89 1.96
es2021vaqhc 2021-10-27 02:56:06.190 28.5637 -17.8346 10.81 2.31
es2021vaqji 2021-10-27 02:58:39.850 28.5635 -17.8385 10.92 2.14
es2021varcv 2021-10-27 03:21:29.470 28.5638 -17.8387 10.32 2.34
es2021varob 2021-10-27 03:34:28.940 28.5649 -17.8387 11.15 2.09
es2021vascd 2021-10-27 03:51:35.000 28.5629 -17.8343 10.68 1.86
es2021vasgb 2021-10-27 03:55:28.000 28.5659 -17.8370 10.92 1.68
es2021vasjm 2021-10-27 03:59:31.020 28.5650 -17.8389 10.97 2.19
es2021vasnf 2021-10-27 04:03:50.540 28.5637 -17.8396 10.76 3.04
es2021vasom 2021-10-27 04:05:17.000 28.5572 -17.8399 11.41 1.86
es2021vastx 2021-10-27 04:11:38.120 28.5615 -17.8391 11.27 2.28
es2021vatak 2021-10-27 04:19:13.030 28.5662 -17.8383 11.05 2.54
es2021vatbr 2021-10-27 04:20:43.370 28.5646 -17.8398 11.23 2.14
es2021vatdl 2021-10-27 04:22:42.790 28.5628 -17.8402 11.05 1.96
es2021vatez 2021-10-27 04:24:32.650 28.5643 -17.8388 11.10 2.05
es2021vatql 2021-10-27 04:38:05.360 28.5631 -17.8382 10.89 2.14
es2021vattd 2021-10-27 04:41:02.000 28.5574 -17.8363 11.34 1.86
es2021vaufn 2021-10-27 04:55:28.690 28.5640 -17.8418 11.35 2.93
es2021vaugk 2021-10-27 04:56:30.760 28.5610 -17.8404 11.35 2.33
es2021vaulu 2021-10-27 05:02:56.780 28.5650 -17.8340 10.86 2.14
es2021vaurl 2021-10-27 05:09:22.360 28.5602 -17.8399 12.00 2.05
es2021vauty 2021-10-27 05:12:18.510 28.5633 -17.8416 10.84 2.81
es2021vauwa 2021-10-27 05:14:42.920 28.5641 -17.8394 10.88 2.14
es2021vavbf 2021-10-27 05:20:44.000 28.5589 -17.8424 11.83 1.77
es2021vavcw 2021-10-27 05:22:40.170 28.5605 -17.8317 11.08 2.57
es2021vavfo 2021-10-27 05:25:48.490 28.5640 -17.8394 10.77 2.05
es2021vavjd 2021-10-27 05:30:04.760 28.5641 -17.8381 10.92 2.05
es2021vavke 2021-10-27 05:31:18.030 28.5598 -17.8405 11.22 2.62
es2021vavto 2021-10-27 05:42:10.330 28.5618 -17.8384 11.38 2.36
es2021vavwd 2021-10-27 05:45:10.800 28.5641 -17.8417 10.19 3.02
es2021vavyk 2021-10-27 05:47:47.620 28.5544 -17.8534 13.04 2.24
es2021vawco 2021-10-27 05:52:37.810 28.5630 -17.8327 11.03 2.14
es2021vawzw 2021-10-27 06:19:49.310 28.5792 -17.8213 36.87 3.51
es2021vawzx 2021-10-27 06:19:56.180 28.5798 -17.8176 36.32 3.53
es2021vaxgc 2021-10-27 06:27:08.800 28.5653 -17.8337 12.01 2.14
es2021vaxlw 2021-10-27 06:33:41.360 28.5748 -17.8303 34.20 2.30
es2021vaymv 2021-10-27 07:06:23.850 28.5661 -17.8328 11.78 2.33
es2021vaytc 2021-10-27 07:12:32.170 28.5681 -17.8402 11.98 2.29
es2021vazim 2021-10-27 07:30:27.020 28.5645 -17.8297 11.19 2.05
es2021vazsi 2021-10-27 07:41:58.050 28.5641 -17.8346 10.92 2.27
es2021vazwg 2021-10-27 07:46:31.730 28.5686 -17.8305 11.88 2.05
es2021vbaex 2021-10-27 07:56:37.790 28.5616 -17.8413 11.58 2.05
es2021vbags 2021-10-27 07:58:46.570 28.5651 -17.8352 11.16 2.19
es2021vbald 2021-10-27 08:03:51.390 28.5663 -17.8403 12.11 2.05
es2021vbaqf 2021-10-27 08:09:46.580 28.5618 -17.8330 11.20 1.96
es2021vbbac 2021-10-27 08:21:18.870 28.5619 -17.8402 10.20 2.72
es2021vbcac 2021-10-27 08:51:36.580 28.5536 -17.8438 13.17 2.14
es2021vbcez 2021-10-27 08:57:24.590 28.5567 -17.8510 12.85 2.17
es2021vbcgb 2021-10-27 08:58:33.280 28.5636 -17.8385 10.92 2.51
es2021vbcoe 2021-10-27 09:08:04.230 28.5600 -17.8480  9.56 2.05
es2021vbcwj 2021-10-27 09:17:38.670 28.5612 -17.8447 10.35 2.25
es2021vbddn 2021-10-27 09:25:56.150 28.5638 -17.8469 11.15 2.31
es2021vbdhh 2021-10-27 09:30:18.560 28.5673 -17.8408 11.44 2.05
es2021vbdqw 2021-10-27 09:41:29.290 28.5668 -17.8381 12.26 2.32
es2021vbebg 2021-10-27 09:53:35.680 28.5603 -17.8396 10.52 2.05
es2021vbeew 2021-10-27 09:57:47.140 28.5641 -17.8405 11.11 2.21
es2021vbekg 2021-10-27 10:04:04.430 28.5633 -17.8416 11.71 2.32
es2021vbeog 2021-10-27 10:09:12.060 28.5629 -17.8397 10.98 2.14
es2021vberw 2021-10-27 10:12:56.530 28.5624 -17.8403 10.95 2.68
es2021vbfwj 2021-10-27 10:48:46.750 28.5648 -17.8395 12.00 2.50
es2021vbgao 2021-10-27 10:53:24.320 28.5640 -17.8292 11.00 2.47
es2021vbgeb 2021-10-27 10:57:27.170 28.5641 -17.8376 10.97 1.96
es2021vbgij 2021-10-27 11:02:38.660 28.5580 -17.8358 12.20 2.24
es2021vbgqt 2021-10-27 11:12:16.700 28.5643 -17.8381 11.10 2.05
es2021vbguk 2021-10-27 11:16:31.800 28.5630 -17.8434 11.66 2.14
es2021vbgwb 2021-10-27 11:18:55.670 28.5646 -17.8346 12.17 2.74
es2021vbhhq 2021-10-27 11:31:57.140 28.5620 -17.8382 10.19 2.36
es2021vbhlb 2021-10-27 11:35:52.110 28.5641 -17.8303 11.83 2.05
es2021vbhqj 2021-10-27 11:42:06.410 28.5648 -17.8402 11.26 2.05
es2021vbigc 2021-10-27 12:00:26.410 28.5661 -17.8390 11.09 2.60
es2021vbiot 2021-10-27 12:10:35.110 28.5626 -17.8429 11.94 1.96
es2021vbird 2021-10-27 12:13:17.000 28.5637 -17.8359 11.22 1.86
es2021vbizk 2021-10-27 12:22:57.330 28.5655 -17.8392 11.54 2.18
es2021vbkex 2021-10-27 12:59:41.000 28.5628 -17.8274 11.41 1.86
es2021vbkum 2021-10-27 13:17:58.000 28.5625 -17.8282 10.38 1.77
es2021vbkwk 2021-10-27 13:20:05.700 28.5631 -17.8406 11.68 2.74
es2021vbkzl 2021-10-27 13:23:36.000 28.5569 -17.8441 11.21 1.77
es2021vbldz 2021-10-27 13:28:53.850 28.5645 -17.8363 10.48 2.31
es2021vblfv 2021-10-27 13:31:10.870 28.5582 -17.8422 11.45 2.50
es2021vblmy 2021-10-27 13:39:21.000 28.5586 -17.8418 11.42 1.86
es2021vblos 2021-10-27 13:41:29.000 28.5550 -17.8428 11.67 1.86
es2021vblsz 2021-10-27 13:46:24.460 28.5516 -17.8408 11.80 2.37
es2021vbmhg 2021-10-27 14:03:03.940 28.5636 -17.8414 11.03 2.22
es2021vbmrx 2021-10-27 14:16:04.990 28.5602 -17.8368  9.64 2.05
es2021vbmvn 2021-10-27 14:20:05.280 28.5639 -17.8400 11.10 2.55
es2021vbmww 2021-10-27 14:21:11.780 28.5757 -17.8247 37.20 3.66
es2021vbncs 2021-10-27 14:28:37.380 28.5655 -17.8360 11.49 1.96
es2021vbnek 2021-10-27 14:30:01.920 28.5670 -17.8421 11.93 2.88
es2021vbngn 2021-10-27 14:32:29.840 28.5585 -17.8435 10.74 2.25
es2021vbnro 2021-10-27 14:45:20.270 28.5634 -17.8362 10.89 2.45
es2021vbnyx 2021-10-27 14:53:54.930 28.5600 -17.8414 11.51 2.94
es2021vbohf 2021-10-27 15:04:09.120 28.5616 -17.8320 11.81 2.41
es2021vbonb 2021-10-27 15:10:25.810 28.5574 -17.8422 11.74 2.19
es2021vbpcx 2021-10-27 15:28:54.730 28.5641 -17.8368 11.04 2.14
es2021vbpiv 2021-10-27 15:35:47.100 28.5596 -17.8417 10.98 2.47
es2021vbplz 2021-10-27 15:39:27.560 28.5627 -17.8348 10.64 1.96
es2021vbpta 2021-10-27 15:47:39.760 28.5635 -17.8373 10.97 2.24
es2021vbpuc 2021-10-27 15:48:55.390 28.5711 -17.8369 11.76 2.31
es2021vbpwv 2021-10-27 15:52:06.070 28.5584 -17.8399 12.76 2.05
es2021vbpyb 2021-10-27 15:53:32.500 28.5634 -17.8375 11.01 2.14
es2021vbpzf 2021-10-27 15:54:56.390 28.5650 -17.8362 10.91 2.29
es2021vbqjg 2021-10-27 16:06:47.330 28.5510 -17.8463 11.92 2.25
es2021vbqor 2021-10-27 16:12:52.930 28.5638 -17.8379 10.91 2.25
es2021vbrqo 2021-10-27 16:45:25.700 28.5628 -17.8387 10.60 2.35
es2021vbrti 2021-10-27 16:48:38.780 28.5631 -17.8392 11.09 2.30
es2021vbsja 2021-10-27 17:06:56.000 28.5602 -17.8382 10.98 1.86
es2021vbstw 2021-10-27 17:19:36.040 28.5703 -17.8364 11.80 2.14
es2021vbsvf 2021-10-27 17:21:08.420 28.5632 -17.8380 10.90 2.29
es2021vbsyv 2021-10-27 17:25:23.320 28.5656 -17.8374 10.66 2.20
es2021vbtka 2021-10-27 17:38:25.960 28.5624 -17.8391 10.80 2.31
es2021vbtmw 2021-10-27 17:41:42.520 28.5548 -17.8449 11.90 2.19
es2021vbtod 2021-10-27 17:43:11.660 28.5559 -17.8449 11.79 2.90
es2021vbtpu 2021-10-27 17:45:07.960 28.5577 -17.8402 11.81 2.14
es2021vbtsg 2021-10-27 17:48:00.840 28.5584 -17.8412 12.09 1.96
es2021vbtxb 2021-10-27 17:53:36.940 28.5600 -17.8419 10.96 2.05
es2021vbucs 2021-10-27 18:00:12.360 28.5642 -17.8429 11.66 2.96
es2021vbuex 2021-10-27 18:02:49.460 28.5572 -17.8402 11.77 2.49
es2021vbuja 2021-10-27 18:07:56.720 28.5594 -17.8376  9.55 2.05
es2021vbuqd 2021-10-27 18:15:35.520 28.5822 -17.8205 33.37 1.96
es2021vburh 2021-10-27 18:17:10.640 28.5615 -17.8396 10.55 2.75
es2021vbuvm 2021-10-27 18:22:08.720 28.5781 -17.8545 34.02 2.33
es2021vbuxn 2021-10-27 18:24:13.360 28.5736 -17.8262 33.57 2.24
es2021vbuyz 2021-10-27 18:26:10.080 28.5742 -17.8299 33.42 2.05
es2021vbvsv 2021-10-27 18:49:15.320 28.5647 -17.8411 11.18 2.17
es2021vbwcw 2021-10-27 19:01:01.000 28.5587 -17.8391 11.59 1.86
es2021vbwfo 2021-10-27 19:04:09.040 28.5566 -17.8404 11.91 2.05
es2021vbwhh 2021-10-27 19:06:07.000 28.5567 -17.8384 11.51 1.86
es2021vbwin 2021-10-27 19:07:34.000 28.5620 -17.8321 11.73 1.86
es2021vbwlx 2021-10-27 19:11:31.320 28.5610 -17.8404 11.68 2.05
es2021vbwnc 2021-10-27 19:12:54.760 28.5593 -17.8410 11.62 2.35
es2021vbwwr 2021-10-27 19:24:16.000 28.5575 -17.8355 11.06 1.86
es2021vbwzy 2021-10-27 19:27:52.960 28.5595 -17.8403 11.56 2.28
es2021vbxcv 2021-10-27 19:31:26.880 28.5601 -17.8367 11.84 3.15
es2021vbxtx 2021-10-27 19:51:08.000 28.5565 -17.8235 15.35 1.86
es2021vbylr 2021-10-27 20:11:53.000 28.5584 -17.8369 11.62 1.86
es2021vbytw 2021-10-27 20:21:25.400 28.5803 -17.8155 35.32 2.53
es2021vbywb 2021-10-27 20:23:59.140 28.5627 -17.8397 10.62 3.11
es2021vbyzs 2021-10-27 20:28:16.040 28.5631 -17.8389 10.91 2.47
es2021vbziq 2021-10-27 20:38:39.480 28.5639 -17.8384 10.98 2.17
es2021vbzyi 2021-10-27 20:57:01.760 28.5649 -17.8308 12.06 2.10
es2021vcaar 2021-10-27 21:00:18.140 28.5622 -17.8393 11.01 2.48
es2021vcaeo 2021-10-27 21:04:13.000 28.5603 -17.8403 10.46 1.96
es2021vcajb 2021-10-27 21:09:26.720 28.5635 -17.8384 10.99 2.39
es2021vcalt 2021-10-27 21:12:36.420 28.5640 -17.8338 10.71 2.18
es2021vcarp 2021-10-27 21:19:30.240 28.5641 -17.8345 10.93 2.13
es2021vcbah 2021-10-27 21:29:31.900 28.5600 -17.8346 10.76 2.60
es2021vcbup 2021-10-27 21:54:03.200 28.5548 -17.8445 11.71 2.44
es2021vcbzl 2021-10-27 21:58:48.000 28.5688 -17.8313 11.70 1.68
es2021vccaj 2021-10-27 21:59:54.000 28.5581 -17.8381 11.63 1.86
es2021vccyd 2021-10-27 22:27:38.000 28.5568 -17.8355 11.71 1.86
es2021vcczk 2021-10-27 22:29:06.180 28.5578 -17.8371 11.85 2.49
es2021vcdyi 2021-10-27 22:58:09.000 28.5566 -17.8369 11.81 1.77
es2021vcebj 2021-10-27 23:01:56.620 28.5597 -17.8467 11.87 2.28
es2021vcedh 2021-10-27 23:03:57.880 28.5683 -17.8393 11.47 1.96
es2021vcely 2021-10-27 23:14:01.000 28.5646 -17.8362 11.11 1.86
es2021vcenn 2021-10-27 23:15:53.040 28.5599 -17.8364 11.29 2.15
es2021vceqw 2021-10-27 23:19:46.000 28.5625 -17.8313 11.10 1.77
es2021vcfcu 2021-10-27 23:34:13.060 28.5619 -17.8374 10.62 2.10
es2021vcfld 2021-10-27 23:43:24.240 28.5577 -17.8407 11.69 2.37
es2021vcftu 2021-10-27 23:53:30.380 28.5581 -17.8416 10.56 2.56
es2021vcgvf 2021-10-28 00:25:49.340 28.5663 -17.8400 11.75 2.81
es2021vchbn 2021-10-28 00:32:46.000 28.5588 -17.8407 11.69 1.68
es2021vchez 2021-10-28 00:36:51.030 28.5604 -17.8349  9.37 1.96
es2021vchhp 2021-10-28 00:39:53.000 28.5627 -17.8288 10.41 1.86
es2021vchqq 2021-10-28 00:50:29.000 28.5633 -17.8390 10.88 2.18
es2021vchso 2021-10-28 00:52:39.000 28.5601 -17.8367 10.77 1.68
es2021vchuc 2021-10-28 00:54:28.870 28.5608 -17.8425 11.62 2.05
es2021vchwk 2021-10-28 00:57:16.940 28.5611 -17.8387 11.70 2.34
es2021vcibd 2021-10-28 01:03:22.600 28.5543 -17.8405 11.87 2.05
es2021vcioo 2021-10-28 01:19:21.000 28.5634 -17.8345 10.62 1.86
es2021vcizz 2021-10-28 01:32:15.620 28.5621 -17.8330 11.01 2.22
es2021vcjgv 2021-10-28 01:39:36.350 28.5606 -17.8400 10.21 2.09
es2021vcjip 2021-10-28 01:43:17.030 28.5598 -17.8404 11.04 2.05
es2021vcjlh 2021-10-28 01:44:48.550 28.5621 -17.8383 10.31 2.35
es2021vcjxh 2021-10-28 01:58:47.370 28.5648 -17.8360  9.96 2.32
es2021vckhe 2021-10-28 02:10:28.020 28.5641 -17.8387 11.13 2.50
es2021vcklu 2021-10-28 02:15:42.920 28.5590 -17.8429 11.77 2.14
es2021vckto 2021-10-28 02:24:46.730 28.5672 -17.8298 12.18 2.05
es2021vclmr 2021-10-28 02:47:04.000 28.5656 -17.8364 11.83 1.77
es2021vclqp 2021-10-28 02:51:36.560 28.5619 -17.8423 11.70 2.83
es2021vclro 2021-10-28 02:52:41.400 28.5651 -17.8399 11.05 1.96
es2021vcmbx 2021-10-28 03:05:05.320 28.5686 -17.8307 11.89 1.96
es2021vcmlv 2021-10-28 03:16:45.450 28.5632 -17.8407 10.99 2.22
es2021vcmqv 2021-10-28 03:22:11.000 28.5636 -17.8311 10.99 1.86
es2021vcnak 2021-10-28 03:33:22.000 28.5641 -17.8349 10.71 1.68
es2021vcnpf 2021-10-28 03:50:37.300 28.5632 -17.8390 11.03 2.19
es2021vcoao 2021-10-28 04:04:01.560 28.5617 -17.8409 11.78 3.03
es2021vcocf 2021-10-28 04:05:52.660 28.5621 -17.8416 11.76 2.29
es2021vcokw 2021-10-28 04:16:04.630 28.5647 -17.8425 10.53 2.43
es2021vcomf 2021-10-28 04:17:24.620 28.5638 -17.8384 10.89 2.23
es2021vcorv 2021-10-28 04:23:56.000 28.5639 -17.8360 10.94 1.59
es2021vcovd 2021-10-28 04:28:52.460 28.5654 -17.8385 11.25 2.66
es2021vcppq 2021-10-28 04:51:44.020 28.5625 -17.8384 10.33 2.74
es2021vcpsz 2021-10-28 04:55:41.000 28.5647 -17.8323 11.22 1.77
es2021vcpxg 2021-10-28 05:00:37.000 28.5564 -17.8364  9.30 1.68
es2021vcqle 2021-10-28 05:16:49.000 28.5660 -17.8259 11.59 1.86
es2021vcqmx 2021-10-28 05:18:49.000 28.5653 -17.8273 11.64 1.86
es2021vcqoc 2021-10-28 05:20:15.000 28.5553 -17.8403 11.64 1.77
es2021vcrar 2021-10-28 05:34:53.000 28.5609 -17.8369 10.41 1.86
es2021vcrlv 2021-10-28 05:47:54.380 28.5646 -17.8381 11.02 2.05
es2021vcrym 2021-10-28 06:02:38.490 28.5652 -17.8316 11.80 1.96
es2021vcsoc 2021-10-28 06:20:49.000 28.5640 -17.8359 10.98 1.86
es2021vcsqt 2021-10-28 06:23:55.000 28.5621 -17.8295 11.36 1.86
es2021vcsuh 2021-10-28 06:28:04.160 28.5663 -17.8337 12.27 2.29
es2021vctaq 2021-10-28 06:35:27.000 28.5575 -17.8306 11.79 1.77
es2021vctcf 2021-10-28 06:37:15.330 28.5544 -17.8463 12.71 2.09
es2021vcthw 2021-10-28 06:43:54.420 28.5585 -17.8322 12.29 2.23
es2021vctng 2021-10-28 06:50:09.540 28.5742 -17.8285 33.17 2.24
es2021vctog 2021-10-28 06:51:37.290 28.5624 -17.8391 10.98 2.20
es2021vctqk 2021-10-28 06:53:49.080 28.5849 -17.8156 31.65 1.86
es2021vctvc 2021-10-28 06:59:11.700 28.5836 -17.8185 32.32 2.05
es2021vcuaa 2021-10-28 07:05:01.980 28.5613 -17.8385 12.14 1.96
es2021vcubx 2021-10-28 07:07:35.880 28.5507 -17.8542 12.82 2.57
es2021vcufo 2021-10-28 07:11:31.600 28.5640 -17.8379 10.90 2.01
es2021vcujc 2021-10-28 07:15:35.850 28.5622 -17.8406 10.76 1.99
es2021vcumw 2021-10-28 07:20:00.280 28.5631 -17.8371 10.88 2.05
es2021vcuou 2021-10-28 07:22:33.050 28.5638 -17.8389 10.40 2.94
es2021vcutr 2021-10-28 07:28:21.440 28.5663 -17.8362 12.08 2.21
es2021vcuvh 2021-10-28 07:29:49.000 28.5608 -17.8375 11.82 1.77
es2021vcvby 2021-10-28 07:37:36.340 28.5643 -17.8371 11.70 2.05
es2021vcvdw 2021-10-28 07:40:02.130 28.5593 -17.8415 12.12 2.68
es2021vcvmb 2021-10-28 07:49:22.960 28.5561 -17.8410 11.85 2.28
es2021vcvno 2021-10-28 07:51:09.450 28.5642 -17.8402 11.79 2.81
es2021vcvqp 2021-10-28 07:54:41.230 28.5608 -17.8406 11.88 2.40
es2021vcwag 2021-10-28 08:05:55.640 28.5611 -17.8454 12.57 2.53
es2021vcwcn 2021-10-28 08:09:08.980 28.5631 -17.8439 10.63 2.05
es2021vcwhv 2021-10-28 08:14:48.250 28.5624 -17.8376 11.09 2.33
es2021vcwoo 2021-10-28 08:22:39.000 28.5583 -17.8408 11.60 1.77
es2021vcwqv 2021-10-28 08:25:16.650 28.5556 -17.8450 11.75 2.06
es2021vcwwm 2021-10-28 08:31:49.780 28.5624 -17.8439 11.96 2.26
es2021vcwxy 2021-10-28 08:33:33.500 28.5618 -17.8441 11.96 2.79
es2021vcwyy 2021-10-28 08:34:42.000 28.5615 -17.8260 11.90 1.77
es2021vcxbg 2021-10-28 08:37:25.760 28.5626 -17.8500 11.85 2.05
es2021vcxdv 2021-10-28 08:40:27.970 28.5628 -17.8329 10.65 2.05
es2021vcxgd 2021-10-28 08:43:04.250 28.5584 -17.8409 12.16 1.96
es2021vcxhs 2021-10-28 08:44:55.590 28.5595 -17.8429 11.86 1.96
es2021vcxlq 2021-10-28 08:49:30.570 28.5617 -17.8332 10.90 2.05
es2021vcxmc 2021-10-28 08:50:03.670 28.5610 -17.8446 12.10 2.07
es2021vcxri 2021-10-28 08:56:08.390 28.5619 -17.8315 12.62 1.96
es2021vcxrp 2021-10-28 08:56:26.000 28.5665 -17.8262 11.41 1.86
es2021vcxxc 2021-10-28 09:03:09.430 28.5695 -17.8329 12.38 2.52
es2021vcyau 2021-10-28 09:07:11.070 28.5653 -17.8368 11.19 1.96
es2021vcygb 2021-10-28 09:13:20.280 28.5610 -17.8405 11.79 2.90
es2021vcyhl 2021-10-28 09:14:55.000 28.5560 -17.8388 11.86 1.77
es2021vcyji 2021-10-28 09:17:07.820 28.5636 -17.8383 11.74 1.96
es2021vcynt 2021-10-28 09:22:16.530 28.5600 -17.8405 11.94 2.17
es2021vcypg 2021-10-28 09:24:02.550 28.5605 -17.8409 11.88 2.14
es2021vcyqw 2021-10-28 09:25:54.220 28.5611 -17.8365 12.06 1.96
es2021vcyub 2021-10-28 09:30:23.000 28.5623 -17.8276 10.37 2.12
es2021vcyxq 2021-10-28 09:33:47.880 28.5579 -17.8425 12.21 2.23
es2021vczga 2021-10-28 09:43:35.080 28.5606 -17.8417 11.95 1.96
es2021vczit 2021-10-28 09:46:44.710 28.5590 -17.8443 12.34 2.92
es2021vczrf 2021-10-28 09:56:39.140 28.5658 -17.8333 12.29 2.93
es2021vczwu 2021-10-28 10:03:07.890 28.5588 -17.8407 12.01 1.96
es2021vczzv 2021-10-28 10:06:41.580 28.5656 -17.8368 12.06 2.05
es2021vdabd 2021-10-28 10:09:14.580 28.5661 -17.8316 12.05 2.14
es2021vdadk 2021-10-28 10:11:12.080 28.5630 -17.8378 10.85 2.05
es2021vdalo 2021-10-28 10:20:47.960 28.5699 -17.8390 11.88 2.16
es2021vdasp 2021-10-28 10:28:32.370 28.5654 -17.8342 12.20 2.38
es2021vdawc 2021-10-28 10:32:53.170 28.5587 -17.8492 12.17 2.08
es2021vdazd 2021-10-28 10:36:09.560 28.5650 -17.8395 10.91 2.05
es2021vdcdr 2021-10-28 11:11:59.410 28.5652 -17.8397 12.62 2.33
es2021vdckt 2021-10-28 11:20:24.480 28.5591 -17.8401 12.25 2.43
es2021vdcvr 2021-10-28 11:32:46.000 28.5563 -17.8387 11.83 1.86
es2021vdczw 2021-10-28 11:37:39.140 28.5604 -17.8439 11.80 2.12
es2021vddax 2021-10-28 11:38:51.120 28.5583 -17.8449 10.94 2.21
es2021vddhl 2021-10-28 11:46:27.200 28.5657 -17.8397 11.66 2.03
es2021vddsf 2021-10-28 11:59:15.690 28.5663 -17.8331 11.87 2.14
es2021vdemf 2021-10-28 12:22:19.980 28.5647 -17.8401 12.01 2.77
es2021vdfac 2021-10-28 12:38:31.640 28.5639 -17.8425 11.49 2.57
es2021vdfci 2021-10-28 12:41:35.000 28.5553 -17.8412 11.68 1.86
es2021vdfnd 2021-10-28 12:53:40.000 28.5588 -17.8451 11.88 1.77
es2021vdfqi 2021-10-28 12:57:25.880 28.5597 -17.8441 12.55 2.35
es2021vdfwu 2021-10-28 13:04:59.000 28.5575 -17.8316 12.55 1.86
es2021vdfxs 2021-10-28 13:06:02.000 28.5574 -17.8434 11.55 2.03
es2021vdfzy 2021-10-28 13:08:37.000 28.5639 -17.8361 11.46 1.77
es2021vdgla 2021-10-28 13:21:34.150 28.5586 -17.8403 11.75 2.23
es2021vdgqj 2021-10-28 13:27:48.210 28.5660 -17.8400 11.84 2.91
es2021vdgsa 2021-10-28 13:29:47.060 28.5575 -17.8431 11.79 1.96
es2021vdgtj 2021-10-28 13:31:16.000 28.5572 -17.8363 11.87 1.77
es2021vdhfl 2021-10-28 13:45:22.000 28.5614 -17.8326 11.84 1.86
es2021vdhgi 2021-10-28 13:46:38.000 28.5577 -17.8375 12.00 1.86
es2021vdhhj 2021-10-28 13:47:33.760 28.5692 -17.8522 12.86 2.05
es2021vdhiw 2021-10-28 13:49:22.060 28.5631 -17.8425 11.68 2.16
es2021vdhvd 2021-10-28 14:03:40.760 28.5586 -17.8405 12.01 2.40
es2021vdiei 2021-10-28 14:14:22.900 28.5646 -17.8375 11.33 1.96
es2021vdiwt 2021-10-28 14:35:51.200 28.5624 -17.8392 11.86 2.39
es2021vdiyz 2021-10-28 14:38:40.330 28.5573 -17.8484 12.64 2.19
es2021vdjam 2021-10-28 14:40:09.870 28.5578 -17.8415 12.18 2.05
es2021vdjcr 2021-10-28 14:43:06.340 28.5630 -17.8319 11.91 2.59
es2021vdjem 2021-10-28 14:44:52.000 28.5593 -17.8378 11.87 1.68
es2021vdjhe 2021-10-28 14:47:59.570 28.5637 -17.8323 11.79 2.27
es2021vdjnh 2021-10-28 14:55:06.000 28.5668 -17.8382 11.76 1.77
es2021vdkhm 2021-10-28 15:18:39.420 28.5632 -17.8319 11.78 2.02
es2021vdkjh 2021-10-28 15:20:47.000 28.5579 -17.8327 11.78 1.77
es2021vdlcy 2021-10-28 15:43:38.000 28.5647 -17.8338 11.72 1.86
es2021vdlqu 2021-10-28 16:00:08.570 28.5566 -17.8420 12.57 2.11
es2021vdmlz 2021-10-28 16:24:40.010 28.5683 -17.8369 11.88 2.80
es2021vdmso 2021-10-28 16:32:12.190 28.5615 -17.8306 12.14 1.96
es2021vdnah 2021-10-28 16:41:11.030 28.5664 -17.8330 12.68 1.96
es2021vdnda 2021-10-28 16:44:25.000 28.5647 -17.8353 11.21 1.86
es2021vdnel 2021-10-28 16:46:02.520 28.5627 -17.8446 11.92 2.80
es2021vdnnz 2021-10-28 16:57:14.290 28.5608 -17.8418 12.00 2.05
es2021vdnup 2021-10-28 17:05:01.520 28.5622 -17.8382 10.84 2.41
es2021vdong 2021-10-28 17:26:38.000 28.5597 -17.8429 12.19 2.43
es2021vdozt 2021-10-28 17:41:11.900 28.5590 -17.8407 12.04 2.31
es2021vdpbh 2021-10-28 17:42:58.580 28.5527 -17.8487 12.59 2.55
es2021vdpii 2021-10-28 17:51:12.580 28.5595 -17.8432 12.31 3.15
es2021vdpvc 2021-10-28 18:06:05.440 28.5631 -17.8387 10.88 1.96
es2021vdpym 2021-10-28 18:10:02.000 28.5648 -17.8350 10.94 1.86
es2021vdqcj 2021-10-28 18:14:32.640 28.5656 -17.8378 11.00 2.30
es2021vdqef 2021-10-28 18:16:41.000 28.5609 -17.8404 11.83 1.96
es2021vdqlz 2021-10-28 18:25:44.960 28.5562 -17.8446 12.89 1.96
es2021vdqrr 2021-10-28 18:32:22.400 28.5582 -17.8420 11.92 1.96
es2021vdrvx 2021-10-28 19:07:37.640 28.5548 -17.8400 12.39 2.17
es2021vdugv 2021-10-28 20:21:00.760 28.5843 -17.8108 36.06 3.10
es2021vduip 2021-10-28 20:23:02.000 28.5690 -17.8262 12.41 1.77
es2021vduli 2021-10-28 20:26:01.000 28.5742 -17.8236 32.75 1.86
es2021vdupo 2021-10-28 20:31:28.320 28.5658 -17.8458 12.48 2.05
es2021vdvbc 2021-10-28 20:44:36.360 28.5518 -17.8395 11.40 2.01
es2021vdvdh 2021-10-28 20:47:08.340 28.5648 -17.8305 11.20 1.96
es2021vdvlf 2021-10-28 20:56:22.940 28.5600 -17.8338 10.72 2.10
es2021vdvof 2021-10-28 20:59:51.000 28.5863 -17.8244 35.28 2.05
es2021vdvrb 2021-10-28 21:03:12.000 28.5554 -17.8270 13.26 1.77
es2021vdwaw 2021-10-28 21:14:38.460 28.5709 -17.8318 11.98 2.13
es2021vdwkh 2021-10-28 21:25:51.980 28.5650 -17.8328 11.90 1.96
es2021vdwoz 2021-10-28 21:31:04.000 28.5596 -17.8276 12.74 1.86
es2021vdwsa 2021-10-28 21:34:41.000 28.5580 -17.8418 11.01 1.86
es2021vdxct 2021-10-28 21:47:09.000 28.5610 -17.8322  9.84 1.77
es2021vdxiu 2021-10-28 21:54:10.000 28.5540 -17.8384 11.73 1.68
es2021vdxpd 2021-10-28 22:01:33.800 28.5544 -17.8308 13.14 2.11
es2021vdxrc 2021-10-28 22:04:11.000 28.5553 -17.8279 13.20 1.68
es2021vdxxw 2021-10-28 22:11:45.260 28.5665 -17.8402 11.82 1.96
es2021vdyaj 2021-10-28 22:14:42.000 28.5527 -17.8278 13.32 1.77
es2021vdyfx 2021-10-28 22:21:07.080 28.5551 -17.8349 11.92 2.35
es2021vdypi 2021-10-28 22:32:21.000 28.5570 -17.8290 13.03 1.77
es2021vdyqn 2021-10-28 22:33:27.000 28.5640 -17.8383 11.66 1.77
es2021vdyti 2021-10-28 22:37:04.280 28.5673 -17.8333 12.31 1.96
es2021vdyvw 2021-10-28 22:39:43.000 28.5584 -17.8367 11.14 1.77
es2021vdzrl 2021-10-28 23:04:53.000 28.5646 -17.8444 11.69 2.88
es2021vdzzs 2021-10-28 23:14:40.920 28.5590 -17.8389 10.99 2.05
es2021veakb 2021-10-28 23:26:36.020 28.5798 -17.8300 33.53 2.17
es2021vealu 2021-10-28 23:28:35.900 28.5597 -17.8436 11.89 2.05
es2021veapk 2021-10-28 23:32:47.920 28.5668 -17.8416 11.13 2.96
es2021veaug 2021-10-28 23:38:29.300 28.5615 -17.8370 10.74 2.05
es2021veayc 2021-10-28 23:42:58.000 28.5655 -17.8341 11.02 2.95
es2021veazu 2021-10-28 23:45:00.000 28.5642 -17.8381 10.75 1.77
es2021vebax 2021-10-28 23:46:13.680 28.5636 -17.8388 10.96 2.12
es2021vebkl 2021-10-28 23:57:20.000 28.5604 -17.8378 11.77 1.86
es2021vebxe 2021-10-29 00:12:09.000 28.5584 -17.8417 11.55 1.86
es2021vebyg 2021-10-29 00:13:25.960 28.5661 -17.8395 11.26 2.27
es2021vecfx 2021-10-29 00:22:22.470 28.5641 -17.8386 11.04 1.96
es2021vecis 2021-10-29 00:25:39.150 28.5648 -17.8398 11.52 1.96
es2021vecng 2021-10-29 00:31:00.710 28.5630 -17.8411 10.94 2.98
es2021vecws 2021-10-29 00:41:57.000 28.5626 -17.8336 10.74 1.86
es2021vedaa 2021-10-29 00:46:30.780 28.5608 -17.8421 12.16 2.73
es2021vedcv 2021-10-29 00:49:05.220 28.5638 -17.8336 10.96 2.06
es2021vedgl 2021-10-29 00:53:42.460 28.5595 -17.8479 11.80 1.96
es2021vedjl 2021-10-29 00:56:46.000 28.5568 -17.8293 12.97 1.86
es2021vedro 2021-10-29 01:06:14.000 28.5571 -17.8286 12.92 1.86
es2021veduv 2021-10-29 01:10:04.850 28.5651 -17.8388 11.08 1.96
es2021vedxx 2021-10-29 01:13:37.630 28.5572 -17.8418 11.81 2.60
es2021veebq 2021-10-29 01:17:58.000 28.5537 -17.8413 12.04 1.77
es2021veeed 2021-10-29 01:20:54.000 28.5669 -17.8289 12.25 1.86
es2021veefw 2021-10-29 01:22:54.520 28.5586 -17.8406 11.40 2.05
es2021veens 2021-10-29 01:32:05.000 28.5616 -17.8280 11.01 1.77
es2021veert 2021-10-29 01:37:12.000 28.5626 -17.8281 10.41 1.86
es2021veeum 2021-10-29 01:39:58.000 28.5598 -17.8348 10.33 1.77
es2021vefmh 2021-10-29 02:00:45.000 28.5531 -17.8494 13.14 1.86
es2021vefru 2021-10-29 02:07:07.750 28.5545 -17.8401 12.66 2.20
es2021veftz 2021-10-29 02:09:41.000 28.5575 -17.8289 12.89 1.86
es2021vefvp 2021-10-29 02:11:48.000 28.5634 -17.8364 11.46 1.77
es2021vefzj 2021-10-29 02:15:58.000 28.5532 -17.8352 11.83 1.77
es2021vegaj 2021-10-29 02:17:07.340 28.5620 -17.8379 10.31 2.02
es2021vegng 2021-10-29 02:32:07.690 28.5597 -17.8343 12.85 1.96
es2021vegpr 2021-10-29 02:34:58.000 28.5577 -17.8310 12.72 1.86
es2021vegqs 2021-10-29 02:36:11.240 28.5576 -17.8396 12.58 1.96
es2021vegry 2021-10-29 02:37:35.000 28.5596 -17.8379 11.37 1.59
es2021vehau 2021-10-29 02:47:55.290 28.5599 -17.8435 11.64 2.86
es2021vehdf 2021-10-29 02:50:45.410 28.5583 -17.8326 12.90 2.67
es2021vehnf 2021-10-29 03:02:24.000 28.5586 -17.8365 11.86 1.86
es2021vehwo 2021-10-29 03:13:19.340 28.5660 -17.8306 12.87 2.79
es2021veiox 2021-10-29 03:34:44.000 28.5629 -17.8364 11.11 1.77
es2021vejgi 2021-10-29 03:54:59.000 28.5676 -17.8298 11.76 1.96
es2021vejtq 2021-10-29 04:10:31.000 28.5625 -17.8256 11.43 1.68
es2021vekbq 2021-10-29 04:19:51.000 28.5646 -17.8310 11.78 1.86
es2021vekct 2021-10-29 04:21:58.190 28.5520 -17.8441 11.91 2.16
es2021vekvk 2021-10-29 04:42:53.100 28.5610 -17.8393 10.60 2.72
es2021vekwy 2021-10-29 04:44:40.000 28.5610 -17.8341  9.60 1.68
es2021vekxu 2021-10-29 04:45:38.600 28.5517 -17.8504 11.86 1.96
es2021velei 2021-10-29 04:53:57.010 28.5539 -17.8462 12.81 2.44
es2021velic 2021-10-29 04:57:41.000 28.5505 -17.8430 11.42 1.68
es2021veljm 2021-10-29 04:59:17.330 28.5625 -17.8389 10.33 2.71
es2021velno 2021-10-29 05:04:15.550 28.5687 -17.8345 12.43 2.73
es2021velxc 2021-10-29 05:15:09.000 28.5637 -17.8326 11.13 1.86
es2021vemhf 2021-10-29 05:27:09.000 28.5639 -17.8351 11.39 1.86
es2021vemiz 2021-10-29 05:29:02.000 28.5642 -17.8356 11.18 1.77
es2021vemty 2021-10-29 05:41:49.550 28.5653 -17.8448 11.80 2.02
es2021vemyv 2021-10-29 05:47:31.000 28.5588 -17.8409 11.67 1.86
es2021veneu 2021-10-29 05:54:26.000 28.5566 -17.8288 12.89 1.68
es2021venhj 2021-10-29 05:57:26.510 28.5614 -17.8408 11.57 2.58
es2021venip 2021-10-29 05:58:53.000 28.5627 -17.8281 10.36 1.59
es2021vensq 2021-10-29 06:10:36.000 28.5564 -17.8289 12.80 1.77
es2021ventz 2021-10-29 06:12:08.870 28.5672 -17.8341 12.00 2.05
es2021venxp 2021-10-29 06:16:24.850 28.5652 -17.8330 11.40 1.96
es2021venzn 2021-10-29 06:18:34.520 28.5612 -17.8301 12.38 1.96
es2021veoll 2021-10-29 06:32:29.060 28.5642 -17.8374 11.74 2.45
es2021veomt 2021-10-29 06:34:01.680 28.5561 -17.8400 12.03 2.54
es2021veooj 2021-10-29 06:36:08.080 28.5586 -17.8374 11.72 1.96
es2021veorn 2021-10-29 06:39:36.000 28.5645 -17.8289 11.55 1.49
es2021veoxu 2021-10-29 06:46:54.000 28.5655 -17.8316 10.98 1.59
es2021vepcs 2021-10-29 06:52:38.000 28.5573 -17.8352 11.77 1.86
es2021vephj 2021-10-29 06:58:03.000 28.5541 -17.8349 11.84 1.77
es2021vepls 2021-10-29 07:03:09.220 28.5559 -17.8413 11.78 2.05
es2021veqcn 2021-10-29 07:22:43.530 28.5585 -17.8384 11.76 1.96
es2021veqem 2021-10-29 07:25:12.560 28.5610 -17.8335 11.85 2.09
es2021veqik 2021-10-29 07:29:33.000 28.5681 -17.8313 12.13 1.86
es2021veqra 2021-10-29 07:39:37.000 28.5648 -17.8328 10.61 1.59
es2021vercb 2021-10-29 07:52:29.620 28.5655 -17.8394 11.71 2.09
es2021vercj 2021-10-29 07:52:50.040 28.5584 -17.8559 14.39 2.05
es2021vercq 2021-10-29 07:53:08.000 28.5572 -17.8381 11.80 1.68
es2021verct 2021-10-29 07:53:17.000 28.5572 -17.8377 11.70 1.86
es2021vernc 2021-10-29 08:05:20.000 28.5570 -17.8373 10.91 1.77
es2021verrb 2021-10-29 08:09:58.000 28.5576 -17.8397 11.48 1.68
es2021versm 2021-10-29 08:11:37.320 28.5563 -17.8387 12.05 1.96
es2021verwi 2021-10-29 08:16:06.000 28.5577 -17.8367 11.74 1.86
es2021vesab 2021-10-29 08:20:27.000 28.5572 -17.8399 11.84 1.86
es2021vesdt 2021-10-29 08:24:47.400 28.5709 -17.8370 12.14 2.73
es2021vesfg 2021-10-29 08:26:31.480 28.5579 -17.8392 11.89 1.96
es2021veska 2021-10-29 08:32:02.000 28.5580 -17.8379 11.69 1.86
es2021veslh 2021-10-29 08:33:35.150 28.5631 -17.8413 11.83 2.51
es2021vespk 2021-10-29 08:38:19.430 28.5676 -17.8425 11.93 2.82
es2021vesqo 2021-10-29 08:39:53.700 28.5583 -17.8427 11.89 2.74
es2021vesxm 2021-10-29 08:47:58.170 28.5604 -17.8399 11.74 2.39
es2021vetct 2021-10-29 08:53:57.260 28.5605 -17.8454 11.76 2.14
es2021vetmk 2021-10-29 09:05:42.000 28.5597 -17.8379 11.64 1.86
es2021vetuh 2021-10-29 09:14:20.000 28.5649 -17.8330 10.24 1.86
es2021vetvz 2021-10-29 09:16:19.700 28.5595 -17.8401 11.81 2.14
es2021veuch 2021-10-29 09:23:40.820 28.5602 -17.8420 11.74 2.14
es2021veugp 2021-10-29 09:28:40.000 28.5585 -17.8394 11.65 1.86
es2021veukr 2021-10-29 09:33:27.460 28.5539 -17.8399 11.80 2.26
es2021veumn 2021-10-29 09:35:36.370 28.5564 -17.8455 11.83 2.27
es2021veupy 2021-10-29 09:39:36.610 28.5587 -17.8404 11.82 1.96
es2021veusa 2021-10-29 09:43:14.710 28.5700 -17.8367 11.96 2.75
es2021vevfa 2021-10-29 09:57:10.950 28.5554 -17.8525 13.48 2.72
es2021vevpj 2021-10-29 10:09:14.000 28.5633 -17.8324 11.85 1.77
es2021vewaj 2021-10-29 10:22:02.000 28.5585 -17.8391 11.90 1.86
es2021vewfp 2021-10-29 10:28:09.000 28.5587 -17.8396 11.61 1.86
es2021vewnu 2021-10-29 10:37:43.060 28.5613 -17.8413 11.66 2.05
es2021vexmz 2021-10-29 11:07:03.820 28.5657 -17.8378 11.00 2.21
es2021vexrv 2021-10-29 11:12:42.160 28.5614 -17.8325 11.09 2.25
es2021vexxd 2021-10-29 11:18:54.570 28.5674 -17.8403 11.90 1.96
es2021veyhn 2021-10-29 11:30:59.000 28.5588 -17.8377 11.63 1.77
es2021vezbb 2021-10-29 11:53:47.000 28.5600 -17.8416 11.43 1.77
es2021vezdf 2021-10-29 11:56:16.140 28.5610 -17.8341 11.05 2.14
es2021vezgx 2021-10-29 12:00:36.000 28.5643 -17.8277 11.31 1.86
es2021vezxd 2021-10-29 12:19:29.390 28.5644 -17.8427 11.10 2.16
es2021vezzp 2021-10-29 12:22:22.000 28.5592 -17.8427 12.25 2.05
es2021vfacf 2021-10-29 12:25:25.330 28.5646 -17.8319 11.16 2.11
es2021vfadn 2021-10-29 12:27:08.690 28.5654 -17.8351 12.53 2.24
es2021vfafd 2021-10-29 12:28:47.600 28.5651 -17.8303 12.49 1.96
es2021vfaxu 2021-10-29 12:50:33.000 28.5608 -17.8381 11.86 1.77
es2021vfbcj 2021-10-29 12:55:56.000 28.5620 -17.8323  9.86 2.05
es2021vfbpz 2021-10-29 13:11:47.940 28.5612 -17.8390 11.77 1.96
es2021vfbrh 2021-10-29 13:13:20.800 28.5607 -17.8492 12.50 2.14
es2021vfcbe 2021-10-29 13:25:13.910 28.5637 -17.8320 11.76 2.11
es2021vfceg 2021-10-29 13:28:25.810 28.5606 -17.8321 12.94 2.33
es2021vfchw 2021-10-29 13:32:39.260 28.5637 -17.8358 11.20 2.05
es2021vfcov 2021-10-29 13:40:48.040 28.5661 -17.8353 11.15 1.96
es2021vfcqz 2021-10-29 13:43:14.420 28.5609 -17.8442 10.34 2.17
es2021vfdcg 2021-10-29 13:56:24.060 28.5598 -17.8345 12.46 2.24
es2021vfduv 2021-10-29 14:18:15.950 28.5650 -17.8396 10.99 2.14
es2021vfeih 2021-10-29 14:33:45.200 28.5593 -17.8420 11.80 2.37
es2021vfekj 2021-10-29 14:36:10.510 28.5485 -17.8437 11.66 1.96
es2021vfepo 2021-10-29 14:42:13.590 28.5576 -17.8419 11.73 2.33
es2021vfexr 2021-10-29 14:51:40.000 28.5540 -17.8386 11.78 1.86
es2021vffpe 2021-10-29 15:12:05.500 28.5543 -17.8549 13.00 2.38
es2021vffsb 2021-10-29 15:15:29.090 28.5607 -17.8325  9.61 2.05
es2021vffzu 2021-10-29 15:24:26.000 28.5615 -17.8377 11.79 1.68
es2021vfglw 2021-10-29 15:38:30.890 28.5549 -17.8529 13.18 2.33
es2021vfgvb 2021-10-29 15:49:15.000 28.5652 -17.8286 11.32 1.86
es2021vfhcm 2021-10-29 15:57:53.070 28.5635 -17.8331 11.84 1.96
es2021vfhlq 2021-10-29 16:08:40.900 28.5582 -17.8408 11.71 2.79
es2021vfhnn 2021-10-29 16:10:45.000 28.5594 -17.8393 11.44 1.86
es2021vfhoi 2021-10-29 16:11:42.630 28.5584 -17.8415 11.42 2.42
es2021vfhpq 2021-10-29 16:13:12.000 28.5577 -17.8364 11.70 1.77
es2021vfibj 2021-10-29 16:26:53.380 28.5592 -17.8407 12.39 2.65
es2021vfidf 2021-10-29 16:28:59.920 28.5828 -17.8209 37.75 2.14
es2021vfjck 2021-10-29 16:58:23.710 28.5587 -17.8392 11.78 2.14
es2021vfkwc 2021-10-29 17:51:57.680 28.5547 -17.8399 11.82 1.96
es2021vfkyx 2021-10-29 17:54:57.960 28.5654 -17.8346 11.83 2.05
es2021vflbm 2021-10-29 17:57:57.860 28.5638 -17.8397 11.77 2.67
es2021vflfw 2021-10-29 18:03:05.080 28.5645 -17.8343 11.92 1.96
es2021vflpg 2021-10-29 18:14:01.000 28.5581 -17.8402 11.43 1.77
es2021vflvt 2021-10-29 18:21:35.000 28.5629 -17.8361 10.52 1.77
es2021vfmdw 2021-10-29 18:31:03.000 28.5633 -17.8371 11.02 1.77
es2021vfmso 2021-10-29 18:48:24.900 28.5597 -17.8399 11.70 2.57
es2021vfnqa 2021-10-29 19:15:33.400 28.5592 -17.8464 11.90 2.34
es2021vfnyr 2021-10-29 19:25:36.660 28.5616 -17.8372 12.08 2.38
es2021vfohc 2021-10-29 19:35:24.000 28.5621 -17.8326  9.83 1.77
es2021vfovg 2021-10-29 19:51:56.000 28.5568 -17.8366 11.87 1.86
es2021vfoxt 2021-10-29 19:54:51.540 28.5630 -17.8358 11.82 1.96
es2021vfpag 2021-10-29 19:57:44.880 28.5641 -17.8420 10.58 2.05
es2021vfpbi 2021-10-29 19:59:17.240 28.5627 -17.8418 11.50 2.24
es2021vfpqj 2021-10-29 20:16:33.480 28.5630 -17.8306 11.27 2.14
es2021vfqda 2021-10-29 20:31:18.360 28.5665 -17.8338 11.67 1.96
es2021vfqnt 2021-10-29 20:43:47.000 28.5541 -17.8386 11.80 1.86
es2021vfqua 2021-10-29 20:51:07.640 28.5625 -17.8395 11.49 2.32
es2021vfrgu 2021-10-29 21:05:59.720 28.5582 -17.8424 11.64 2.14
es2021vfrmf 2021-10-29 21:12:18.800 28.5629 -17.8393 12.12 2.24
es2021vfrne 2021-10-29 21:14:27.280 28.5630 -17.8370 11.00 1.96
es2021vfrsi 2021-10-29 21:19:27.820 28.5623 -17.8411 11.69 2.79
es2021vfrwq 2021-10-29 21:24:27.240 28.5605 -17.8451 12.05 2.13
es2021vfsbi 2021-10-29 21:29:53.000 28.5592 -17.8393 11.38 1.59
es2021vfswj 2021-10-29 21:54:27.720 28.5625 -17.8393 10.47 2.88
es2021vftcm 2021-10-29 22:01:35.460 28.5623 -17.8384 10.78 2.05
es2021vftkq 2021-10-29 22:11:04.100 28.5575 -17.8396 12.09 2.05
es2021vfton 2021-10-29 22:15:37.000 28.5573 -17.8322 11.70 1.86
es2021vfukn 2021-10-29 22:41:14.360 28.5746 -17.8208 37.91 2.05
es2021vfusq 2021-10-29 22:50:43.000 28.5662 -17.8288 11.84 1.77
es2021vfvhk 2021-10-29 23:07:55.000 28.5581 -17.8369 11.22 1.86
es2021vfvkc 2021-10-29 23:11:04.960 28.5641 -17.8361 11.70 2.26
es2021vfwfb 2021-10-29 23:35:30.000 28.5563 -17.8361 11.76 1.68
es2021vfwhu 2021-10-29 23:39:46.640 28.5605 -17.8496 12.56 2.14
es2021vfwkx 2021-10-29 23:42:19.000 28.5660 -17.8396 11.73 1.86
es2021vfwua 2021-10-29 23:53:01.000 28.5561 -17.8366 11.85 1.86
es2021vfwvq 2021-10-29 23:55:08.920 28.5670 -17.8338 11.92 2.14
es2021vfxcu 2021-10-30 00:03:11.000 28.5598 -17.8370 10.94 1.77
es2021vfxib 2021-10-30 00:09:19.000 28.5646 -17.8385 11.15 1.86
es2021vfxvi 2021-10-30 00:24:46.000 28.5601 -17.8356 10.88 1.86
es2021vfyry 2021-10-30 00:51:10.010 28.5589 -17.8431 11.46 2.69
es2021vfzbu 2021-10-30 01:02:38.110 28.5636 -17.8376 10.45 2.24
es2021vfziq 2021-10-30 01:10:38.370 28.5644 -17.8434 11.67 2.51
es2021vgacg 2021-10-30 01:33:27.000 28.5588 -17.8404 11.61 1.77
es2021vgawk 2021-10-30 01:56:57.000 28.5580 -17.8385 11.63 1.86
es2021vgbtt 2021-10-30 02:24:10.400 28.5624 -17.8336 11.72 1.96
es2021vgbxm 2021-10-30 02:28:30.050 28.5680 -17.8400 11.70 2.36
es2021vgbyo 2021-10-30 02:30:00.570 28.5599 -17.8454 11.75 2.26
es2021vgcam 2021-10-30 02:32:01.120 28.5635 -17.8362 11.70 2.07
es2021vgcng 2021-10-30 02:46:53.460 28.5587 -17.8428 11.74 2.14
es2021vgctk 2021-10-30 02:54:04.740 28.5657 -17.8318 12.15 2.68
es2021vgcvm 2021-10-30 02:56:43.920 28.5688 -17.8338 12.46 1.96
es2021vgdht 2021-10-30 03:10:48.000 28.5563 -17.8391 11.66 1.86
es2021vgdno 2021-10-30 03:17:34.660 28.5594 -17.8434 12.39 2.55
es2021vgedm 2021-10-30 03:36:06.790 28.5807 -17.8211 36.96 2.97
es2021vgetj 2021-10-30 03:54:39.000 28.5590 -17.8413 11.65 1.86
es2021vgfhx 2021-10-30 04:11:36.000 28.5589 -17.8400 11.58 1.77
es2021vgfnl 2021-10-30 04:18:03.000 28.5580 -17.8425 11.98 1.96
es2021vgfwz 2021-10-30 04:29:11.490 28.5655 -17.8383 11.08 1.96
es2021vgfye 2021-10-30 04:30:33.000 28.5660 -17.8334 11.26 1.77
es2021vgfzm 2021-10-30 04:32:17.530 28.5627 -17.8304 11.01 2.16
es2021vggjj 2021-10-30 04:43:36.900 28.5591 -17.8362 11.21 2.17
es2021vggnq 2021-10-30 04:48:33.990 28.5610 -17.8395 11.78 1.96
es2021vggww 2021-10-30 04:59:20.000 28.5586 -17.8383 11.27 1.77
es2021vghkl 2021-10-30 05:15:10.000 28.5606 -17.8303 12.71 1.77
es2021vghlf 2021-10-30 05:16:03.960 28.5636 -17.8352 11.23 2.26
es2021vghzg 2021-10-30 05:32:24.810 28.5728 -17.8353 11.64 1.96
es2021vgiae 2021-10-30 05:33:31.310 28.5641 -17.8354 11.24 2.05
es2021vgicw 2021-10-30 05:36:38.320 28.5623 -17.8503 11.72 1.96
es2021vgieq 2021-10-30 05:38:44.150 28.5626 -17.8429 12.13 2.44
es2021vgilf 2021-10-30 05:46:21.040 28.5643 -17.8394 10.92 2.60
es2021vgiqd 2021-10-30 05:52:07.000 28.5645 -17.8337 10.94 2.05
es2021vgiuh 2021-10-30 05:56:57.000 28.5623 -17.8360 11.65 1.86
es2021vgjif 2021-10-30 06:13:10.440 28.5605 -17.8438 11.98 2.65
es2021vgjlh 2021-10-30 06:16:46.000 28.5643 -17.8327 11.68 1.77
es2021vgjln 2021-10-30 06:17:01.240 28.5511 -17.8501 11.71 1.96
es2021vgjpl 2021-10-30 06:21:37.150 28.5632 -17.8381 11.16 2.39
es2021vgjrv 2021-10-30 06:24:23.510 28.5694 -17.8228 35.28 3.81
es2021vgkfq 2021-10-30 06:40:29.000 28.5640 -17.8317 11.26 1.77
es2021vgkvw 2021-10-30 06:59:25.900 28.5548 -17.8411 11.91 2.21
es2021vgljx 2021-10-30 07:16:24.830 28.5586 -17.8388 11.87 2.30
es2021vglzf 2021-10-30 07:33:36.920 28.5631 -17.8394 10.87 2.15
es2021vgmzk 2021-10-30 08:04:09.850 28.5551 -17.8455 12.29 2.05
es2021vgnns 2021-10-30 08:21:01.000 28.5651 -17.8314 11.21 1.86
es2021vgnrx 2021-10-30 08:25:44.310 28.5631 -17.8393 11.00 2.14
es2021vgobj 2021-10-30 08:36:44.000 28.5673 -17.8318 11.78 1.86
es2021vgoiy 2021-10-30 08:45:34.180 28.5595 -17.8457 12.74 2.05
es2021vgome 2021-10-30 08:49:35.700 28.5631 -17.8395 11.00 2.14
es2021vgpah 2021-10-30 09:05:46.780 28.5657 -17.8344 11.32 2.08
es2021vgppp 2021-10-30 09:23:39.400 28.5630 -17.8393 10.94 2.14
es2021vgqtc 2021-10-30 09:57:57.990 28.5653 -17.8344 11.19 1.96
es2021vgqvw 2021-10-30 10:01:14.040 28.5578 -17.8442 12.57 2.29
es2021vgrmm 2021-10-30 10:20:38.000 28.5629 -17.8380 10.87 2.05
es2021vgrpq 2021-10-30 10:24:19.940 28.5577 -17.8418 11.73 1.96
es2021vgtbk 2021-10-30 11:08:20.060 28.5656 -17.8388 10.99 2.22
es2021vguag 2021-10-30 11:37:16.270 28.5658 -17.8413 11.81 2.37
es2021vgugg 2021-10-30 11:44:16.510 28.5645 -17.8340 11.84 2.24
es2021vgvdg 2021-10-30 12:11:04.940 28.5592 -17.8478 11.85 1.96
es2021vgvfy 2021-10-30 12:14:22.710 28.5628 -17.8407 11.79 2.14
es2021vgvot 2021-10-30 12:24:30.000 28.5652 -17.8349 10.64 1.77
es2021vgwav 2021-10-30 12:38:35.000 28.5646 -17.8358 10.90 1.86
es2021vgxgg 2021-10-30 13:15:10.320 28.5664 -17.8447 12.06 1.96
es2021vgxih 2021-10-30 13:17:38.840 28.5672 -17.8301 11.82 2.24
es2021vgxrg 2021-10-30 13:27:58.410 28.5673 -17.8313 11.82 2.10
es2021vgxuu 2021-10-30 13:32:16.000 28.5639 -17.8358 10.89 2.13
es2021vgyan 2021-10-30 13:39:00.430 28.5659 -17.8417 12.07 2.93
es2021vgysd 2021-10-30 13:59:21.000 28.5582 -17.8391 11.33 1.77
es2021vgyvf 2021-10-30 14:02:57.000 28.5622 -17.8326  9.83 2.05
es2021vgzyj 2021-10-30 14:36:53.000 28.5626 -17.8353 10.67 1.77
es2021vhaeo 2021-10-30 14:44:09.000 28.5645 -17.8358 10.96 1.86
es2021vhane 2021-10-30 14:54:11.430 28.5571 -17.8400 11.15 1.96
es2021vhaog 2021-10-30 14:55:27.000 28.5644 -17.8371 10.97 2.14
es2021vhbza 2021-10-30 15:38:17.410 28.5613 -17.8399 11.43 1.96
es2021vhbzs 2021-10-30 15:39:07.540 28.5566 -17.8518 13.22 2.14
es2021vhddt 2021-10-30 16:14:07.480 28.5583 -17.8427 12.15 1.96
es2021vhdij 2021-10-30 16:19:30.130 28.5655 -17.8383 10.85 2.12
es2021vhdnt 2021-10-30 16:25:46.990 28.5632 -17.8391 10.63 2.16
es2021vhedt 2021-10-30 16:44:28.070 28.5603 -17.8347  9.38 1.96
es2021vhegg 2021-10-30 16:47:19.710 28.5572 -17.8443 11.62 1.96
es2021vhekn 2021-10-30 16:52:20.690 28.5643 -17.8314 11.31 2.04
es2021vhevf 2021-10-30 17:04:44.000 28.5641 -17.8387 11.71 1.68
es2021vhfdg 2021-10-30 17:14:10.000 28.5584 -17.8398 12.27 1.77
es2021vhfsx 2021-10-30 17:32:25.000 28.5562 -17.8417 11.70 1.86
es2021vhguv 2021-10-30 18:04:55.840 28.5549 -17.8407 12.02 2.05
es2021vhgyg 2021-10-30 18:08:56.000 28.5584 -17.8344 11.93 1.86
es2021vhhei 2021-10-30 18:16:01.000 28.5624 -17.8284 10.36 1.59
es2021vhhme 2021-10-30 18:25:12.000 28.5626 -17.8279 10.35 1.77
es2021vhhyz 2021-10-30 18:40:06.080 28.5599 -17.8414 11.64 2.19
es2021vhizu 2021-10-30 19:11:19.440 28.5828 -17.8172 38.71 2.14
es2021vhjid 2021-10-30 19:21:05.160 28.5641 -17.8294 12.97 2.05
es2021vhjli 2021-10-30 19:24:46.600 28.5610 -17.8284 11.12 1.96
es2021vhjrz 2021-10-30 19:33:03.000 28.5568 -17.8386 11.78 1.77
es2021vhkel 2021-10-30 19:47:07.140 28.5571 -17.8294 12.49 2.21
es2021vhlgf 2021-10-30 20:19:26.000 28.5564 -17.8377 11.33 1.86
es2021vhmix 2021-10-30 20:52:54.000 28.5882 -17.8206 37.04 2.14
es2021vhmla 2021-10-30 20:55:22.640 28.5561 -17.8528 12.85 2.14
es2021vhmrw 2021-10-30 21:03:18.840 28.5609 -17.8450 11.94 2.16
es2021vhpjx 2021-10-30 22:24:58.480 28.5609 -17.8408 12.26 2.34
es2021vhqcw 2021-10-30 22:47:04.320 28.5625 -17.8421 11.75 2.24
es2021vhsrq 2021-10-31 00:04:53.000 28.5618 -17.8391 11.52 1.86
es2021vhtpc 2021-10-31 00:32:05.300 28.5559 -17.7876 32.47 1.86
es2021vhtqx 2021-10-31 00:34:21.800 28.5536 -17.8405 13.10 2.05
es2021vhubn 2021-10-31 00:46:43.430 28.5635 -17.8414 11.74 2.73
es2021vhvhc 2021-10-31 01:23:33.000 28.5600 -17.8305  9.59 1.86
es2021vhvis 2021-10-31 01:25:42.000 28.5627 -17.8334 11.53 1.86
es2021vhvoe 2021-10-31 01:32:33.000 28.5662 -17.8287 11.80 1.86
es2021vhwqd 2021-10-31 02:04:25.390 28.5668 -17.8416 11.73 1.96
es2021vhwyv 2021-10-31 02:14:32.000 28.5606 -17.8334 12.03 1.86
es2021vhygu 2021-10-31 02:54:07.790 28.5622 -17.8421 12.12 2.05
es2021vhyta 2021-10-31 03:08:21.000 28.5537 -17.8365 12.39 1.68
es2021vhyyd 2021-10-31 03:14:18.000 28.5583 -17.8402 11.32 1.86
es2021vhyzx 2021-10-31 03:16:27.420 28.5571 -17.8370 12.11 1.99
es2021vhziq 2021-10-31 03:27:11.610 28.5553 -17.8527 13.49 2.62
es2021viagt 2021-10-31 03:54:40.520 28.5761 -17.8165 35.19 2.38
es2021viakm 2021-10-31 03:59:03.800 28.5647 -17.8433 12.54 2.17
es2021vicdh 2021-10-31 04:51:16.000 28.5621 -17.8401 11.70 1.86
es2021vicye 2021-10-31 05:15:39.370 28.5603 -17.8238 10.16 2.05
es2021viexs 2021-10-31 06:15:40.000 28.5533 -17.8496 13.16 1.77
es2021vifgs 2021-10-31 06:26:09.010 28.5551 -17.8477 11.76 2.05
es2021vifjt 2021-10-31 06:29:43.620 28.5548 -17.8518 13.43 2.05
es2021vigaq 2021-10-31 06:50:21.150 28.5623 -17.8425 11.91 1.96
es2021vigdc 2021-10-31 06:52:16.910 28.5634 -17.8425 11.81 2.24
es2021vigun 2021-10-31 07:12:34.910 28.5568 -17.8516 13.07 2.33
es2021vihwb 2021-10-31 07:44:40.180 28.5606 -17.8398 11.70 2.14
es2021viiix 2021-10-31 07:59:39.580 28.5608 -17.8407 11.66 1.96
es2021vijlh 2021-10-31 08:32:45.200 28.5592 -17.8399 11.78 1.96
es2021vijmx 2021-10-31 08:35:14.590 28.5561 -17.8442 12.55 2.41
es2021viksl 2021-10-31 09:11:34.900 28.5595 -17.8403 11.79 2.32
es2021vilaq 2021-10-31 09:20:56.470 28.5615 -17.8401 11.65 2.24
es2021villu 2021-10-31 09:35:29.740 28.5638 -17.8421 12.28 2.73
es2021vilqy 2021-10-31 09:39:56.000 28.5577 -17.8400 11.61 1.86
es2021vimhu 2021-10-31 09:59:43.000 28.5591 -17.8386 11.65 1.86
es2021vingk 2021-10-31 10:28:16.180 28.5609 -17.8408 11.80 2.24
es2021vinyc 2021-10-31 10:48:55.880 28.5627 -17.8358 12.05 2.18
es2021vioso 2021-10-31 11:12:55.030 28.5639 -17.8388 11.52 2.37
es2021virvg 2021-10-31 12:46:48.240 28.5604 -17.8389 11.81 1.96
es2021visac 2021-10-31 12:52:28.340 28.5632 -17.8381 11.76 1.96
es2021visdw 2021-10-31 12:56:51.000 28.5594 -17.8394 11.63 1.86
es2021visgy 2021-10-31 13:00:27.000 28.5598 -17.8172 10.31 1.68
es2021visms 2021-10-31 13:07:10.000 28.5584 -17.8376 11.61 1.68
es2021visnp 2021-10-31 13:08:14.400 28.5601 -17.8410 11.74 1.96
es2021visob 2021-10-31 13:08:44.000 28.5593 -17.8359 11.69 1.77
es2021visoq 2021-10-31 13:09:26.000 28.5669 -17.8326 10.22 1.68
es2021visov 2021-10-31 13:09:38.490 28.5611 -17.8409 11.74 1.96
es2021vitep 2021-10-31 13:28:01.750 28.5607 -17.8396 11.77 2.05
es2021vitpj 2021-10-31 13:41:10.600 28.5595 -17.8399 11.72 2.15
es2021vitst 2021-10-31 13:44:33.000 28.5589 -17.8396 11.60 1.77
es2021vitua 2021-10-31 13:46:01.000 28.5612 -17.8312 10.30 1.68
es2021vitwv 2021-10-31 13:49:30.000 28.5589 -17.8381 11.58 1.86
es2021viued 2021-10-31 13:57:47.470 28.5613 -17.8402 11.68 2.87
es2021vivjg 2021-10-31 14:34:04.000 28.5525 -17.8382 11.86 1.59
es2021vivqq 2021-10-31 14:42:41.080 28.5642 -17.8325 11.33 2.05
es2021vivro 2021-10-31 14:43:43.790 28.5592 -17.8415 11.80 2.24
es2021viwdo 2021-10-31 14:57:45.000 28.5578 -17.8379 11.78 1.77
es2021viwft 2021-10-31 15:00:17.000 28.5603 -17.8393 11.86 1.77
es2021viwnu 2021-10-31 15:09:39.900 28.5540 -17.8522 13.26 2.42
es2021viwpz 2021-10-31 15:12:34.000 28.5579 -17.8395 11.53 1.59
es2021vixwv 2021-10-31 15:50:30.000 28.5626 -17.8285 10.29 1.68
es2021viyal 2021-10-31 15:54:42.000 28.5538 -17.8495 12.91 1.77
es2021viypw 2021-10-31 16:12:42.000 28.5637 -17.8364 11.26 1.86
es2021vizkh 2021-10-31 16:36:39.120 28.5587 -17.8427 11.63 2.24
es2021vizqk 2021-10-31 16:43:38.220 28.5600 -17.8336 12.62 2.24
es2021vizrz 2021-10-31 16:45:27.560 28.5596 -17.8331 12.90 2.34
es2021vizur 2021-10-31 16:48:36.000 28.5564 -17.8317 12.70 1.86
es2021vjadx 2021-10-31 16:59:20.000 28.5570 -17.8313 12.70 1.86
es2021vjaij 2021-10-31 17:04:34.000 28.5567 -17.8310 12.80 1.77
es2021vjakp 2021-10-31 17:07:10.000 28.5492 -17.8282 13.79 1.77
es2021vjakq 2021-10-31 17:07:34.000 28.5631 -17.8358 10.97 1.86
es2021vjawh 2021-10-31 17:20:47.000 28.5599 -17.8317  9.52 1.68
es2021vjbbt 2021-10-31 17:27:11.360 28.5586 -17.8364  9.23 1.96
es2021vjbxs 2021-10-31 17:52:51.700 28.5686 -17.8216 37.34 3.79
es2021vjcig 2021-10-31 18:05:02.640 28.5592 -17.8451 13.56 1.96
es2021vjcod 2021-10-31 18:11:53.000 28.5640 -17.8170 10.87 1.40
es2021vjcqc 2021-10-31 18:14:12.000 28.5639 -17.8365 11.19 1.86
es2021vjcsz 2021-10-31 18:17:29.280 28.5634 -17.7727 14.72 2.05
es2021vjcua 2021-10-31 18:18:46.260 28.5617 -17.8442 11.93 2.41
es2021vjcsy 2021-10-31 18:19:58.580 28.5612 -17.8417 11.66 2.05
es2021vjdga 2021-10-31 18:32:58.920 28.5603 -17.8414 11.62 2.14
es2021vjdnq 2021-10-31 18:41:37.840 28.5618 -17.8414 11.93 2.21
es2021vjdyb 2021-10-31 18:52:11.000 28.5591 -17.8370 11.61 1.86
es2021vjdws 2021-10-31 18:53:47.000 28.5601 -17.8350  9.52 2.38
es2021vjejr 2021-10-31 19:07:18.000 28.5587 -17.8367 11.61 1.77
es2021vjepe 2021-10-31 19:13:44.000 28.5589 -17.8376 11.64 1.68
es2021vjeqh 2021-10-31 19:15:01.000 28.5554 -17.8435 11.60 1.77
es2021vjfpw 2021-10-31 19:44:50.000 28.5593 -17.8410 11.56 1.96
es2021vjfwt 2021-10-31 19:52:52.000 28.5585 -17.8446 11.76 1.59
es2021vjgcw 2021-10-31 19:59:59.000 28.5559 -17.8377 11.79 1.77
es2021vjgrx 2021-10-31 20:17:30.900 28.5627 -17.8408 11.84 2.05
es2021vjimc 2021-10-31 21:11:50.180 28.5592 -17.8421 11.65 2.35
es2021vjksl 2021-10-31 22:19:23.000 28.5551 -17.8318 12.04 1.68
es2021vjlcq 2021-10-31 22:31:15.500 28.5661 -17.8346 11.72 1.96
es2021vjlvd 2021-10-31 22:52:48.000 28.5657 -17.8313 11.21 1.86
es2021vjmfn 2021-10-31 23:04:55.840 28.5835 -17.8160 38.70 2.24
es2021vjngp 2021-10-31 23:36:30.200 28.5609 -17.8389 11.88 1.96
es2021vjnmi 2021-10-31 23:43:10.000 28.5532 -17.8383 11.87 1.49
es2021vjnrf 2021-10-31 23:48:45.520 28.5761 -17.8245 37.50 2.31
es2021vjonq 2021-11-01 00:15:35.590 28.5622 -17.8383 10.50 1.96
es2021vjote 2021-11-01 00:21:28.370 28.5689 -17.8107 35.14 2.14
es2021vjqtd 2021-11-01 01:22:34.930 28.5625 -17.8375 10.38 2.43
es2021vjrbg 2021-11-01 01:31:31.140 28.5602 -17.8430 11.56 2.24
es2021vjruf 2021-11-01 01:53:35.000 28.5582 -17.8379 11.38 1.77
es2021vjrxl 2021-11-01 01:57:46.060 28.5620 -17.8397 11.00 2.52
es2021vjsna 2021-11-01 02:15:32.000 28.5621 -17.8326  9.83 1.77
es2021vjsow 2021-11-01 02:17:40.350 28.5658 -17.8373 11.16 2.05
es2021vjsxg 2021-11-01 02:27:26.000 28.5629 -17.8330 11.28 1.86
es2021vjtex 2021-11-01 02:36:23.520 28.5612 -17.8474 11.13 1.96
es2021vjthv 2021-11-01 02:39:44.000 28.5714 -17.8211 32.60 2.14
es2021vjtls 2021-11-01 02:44:17.640 28.5643 -17.8391 11.71 2.94
es2021vjtwb 2021-11-01 02:56:22.000 28.5577 -17.8368 11.12 1.77
es2021vjtzz 2021-11-01 03:00:57.450 28.5632 -17.8412 11.30 2.72
es2021vjuwd 2021-11-01 03:26:45.670 28.5659 -17.8348 11.50 1.96
es2021vjuxo 2021-11-01 03:28:25.130 28.5616 -17.8405 11.59 2.38
es2021vjvcs 2021-11-01 03:34:25.940 28.5561 -17.8532 12.95 2.23
es2021vjvei 2021-11-01 03:36:18.930 28.5641 -17.8347 11.33 1.96
es2021vjvim 2021-11-01 03:41:10.050 28.5577 -17.8496 13.39 2.15
es2021vjvtc 2021-11-01 03:53:33.060 28.5574 -17.8456 11.97 2.70
es2021vjvyz 2021-11-01 04:00:28.780 28.5681 -17.8385 12.02 2.94
es2021vjwcb 2021-11-01 04:03:59.310 28.5685 -17.8403 12.08 2.24
es2021vjwji 2021-11-01 04:12:26.310 28.5610 -17.8305  9.99 2.32
es2021vjwrm 2021-11-01 04:21:58.160 28.5626 -17.8379 10.24 2.29
es2021vjxdx 2021-11-01 04:36:26.000 28.5627 -17.8273 10.39 1.86
es2021vjxse 2021-11-01 04:53:03.000 28.5600 -17.8381 11.22 1.68
es2021vjxuf 2021-11-01 04:55:25.000 28.5612 -17.8323  9.98 1.86
es2021vjxve 2021-11-01 04:56:33.000 28.5769 -17.8276 37.94 2.05
es2021vjyfb 2021-11-01 05:08:05.990 28.5602 -17.8395 11.50 2.09
es2021vjygy 2021-11-01 05:10:16.000 28.5577 -17.8428 11.09 1.59
es2021vjyiy 2021-11-01 05:12:36.620 28.5606 -17.8413 11.57 2.14
es2021vjyrc 2021-11-01 05:22:06.900 28.5602 -17.8385 11.51 2.36
es2021vjyso 2021-11-01 05:23:48.000 28.5586 -17.8361 11.38 1.77
es2021vjzcb 2021-11-01 05:34:52.000 28.5639 -17.8295 11.20 1.77
es2021vjzdk 2021-11-01 05:36:29.000 28.5670 -17.8393  9.80 1.59
es2021vjzgi 2021-11-01 05:40:24.080 28.5596 -17.8450 11.86 2.05
es2021vjzjl 2021-11-01 05:43:30.000 28.5584 -17.8369 10.90 1.77
es2021vjzmb 2021-11-01 05:46:33.140 28.5600 -17.8393 11.39 2.82
es2021vjzpj 2021-11-01 05:50:23.640 28.5649 -17.8398 11.15 2.08
es2021vjzqd 2021-11-01 05:51:18.110 28.5590 -17.8403 11.51 2.14
es2021vjztf 2021-11-01 05:54:52.000 28.5643 -17.8366 11.09 1.86
es2021vjzvg 2021-11-01 05:57:22.150 28.5617 -17.8396 11.41 2.96
es2021vjzxc 2021-11-01 05:59:25.710 28.5578 -17.8398 10.90 2.17
es2021vjzzx 2021-11-01 06:02:41.000 28.5591 -17.8400 11.43 1.77
es2021vkacb 2021-11-01 06:05:10.000 28.5577 -17.8368 11.05 1.59
es2021vkaqz 2021-11-01 06:23:16.460 28.5656 -17.8391 10.78 2.54
es2021vkats 2021-11-01 06:25:57.390 28.5650 -17.8391 11.11 2.34
es2021vkbas 2021-11-01 06:34:14.680 28.5642 -17.8367 10.75 1.96
es2021vkbgw 2021-11-01 06:41:05.390 28.5606 -17.8398 10.98 2.64
es2021vkbjd 2021-11-01 06:44:46.000 28.5649 -17.8360 11.09 1.86
es2021vkbnw 2021-11-01 06:49:13.000 28.5609 -17.8335 11.75 1.59
es2021vkbzo 2021-11-01 07:02:53.000 28.5586 -17.8388 11.49 1.86
es2021vkctr 2021-11-01 07:26:36.210 28.5623 -17.8385 11.01 2.13
es2021vkcvb 2021-11-01 07:27:58.730 28.5620 -17.8400 10.50 2.14
es2021vkcwb 2021-11-01 07:29:05.000 28.5607 -17.8331 10.01 1.86
es2021vkcym 2021-11-01 07:31:56.900 28.5620 -17.8380 10.22 2.41
es2021vkdbf 2021-11-01 07:35:10.000 28.5649 -17.8341 10.59 1.77
es2021vkdee 2021-11-01 07:38:34.980 28.5587 -17.8422 11.59 2.14
es2021vkdip 2021-11-01 07:43:48.740 28.5573 -17.8404 10.82 2.26
es2021vkdks 2021-11-01 07:46:11.150 28.5639 -17.8393 11.03 2.28
es2021vkduz 2021-11-01 07:58:10.360 28.5582 -17.8500 12.97 2.30
es2021vkdwv 2021-11-01 08:00:20.000 28.5600 -17.8352 10.51 1.86
es2021vkefz 2021-11-01 08:11:00.750 28.5659 -17.8373 10.99 2.19
es2021vkejr 2021-11-01 08:15:17.790 28.5641 -17.8384 10.51 1.96
es2021vkerp 2021-11-01 08:24:41.000 28.5643 -17.8319 10.98 1.77
es2021vkess 2021-11-01 08:25:50.000 28.5622 -17.8326  9.82 1.59
es2021vkeux 2021-11-01 08:28:24.630 28.5576 -17.8392 11.62 2.30
es2021vkfem 2021-11-01 08:39:37.980 28.5644 -17.8358 10.63 2.36
es2021vkflg 2021-11-01 08:47:27.860 28.5594 -17.8400 11.51 1.96
es2021vkfsn 2021-11-01 08:56:03.000 28.5590 -17.8376 11.27 1.86
es2021vkfzb 2021-11-01 09:03:34.150 28.5595 -17.8421 11.74 2.56
es2021vkgbb 2021-11-01 09:05:52.080 28.5591 -17.8465 11.77 2.75
es2021vkgcd 2021-11-01 09:07:08.150 28.5638 -17.7745 14.46 2.38
es2021vkgrl 2021-11-01 09:24:58.300 28.5589 -17.8397 11.62 2.05
es2021vkgvv 2021-11-01 09:31:11.410 28.5628 -17.8359 10.51 2.19
es2021vkhfk 2021-11-01 09:42:00.760 28.5638 -17.8377 11.12 2.25
es2021vkhhy 2021-11-01 09:44:51.180 28.5645 -17.8345 11.06 1.96
es2021vkhlz 2021-11-01 09:48:56.800 28.5668 -17.8344 11.21 2.05
es2021vkhpv 2021-11-01 09:53:25.110 28.5648 -17.8346 11.04 2.17
es2021vkhrp 2021-11-01 09:55:45.230 28.5664 -17.8399 10.67 2.79
es2021vkidu 2021-11-01 10:09:41.060 28.5617 -17.8321 11.14 2.60
es2021vkifc 2021-11-01 10:11:23.000 28.5611 -17.8350 10.35 1.86
es2021vkigu 2021-11-01 10:13:44.110 28.5666 -17.8373 11.15 2.25
es2021vkiju 2021-11-01 10:17:26.850 28.5563 -17.8416 11.04 2.75
es2021vkisd 2021-11-01 10:27:02.000 28.5627 -17.8362 11.09 1.86
es2021vkits 2021-11-01 10:28:15.350 28.5590 -17.8398 11.52 2.37
es2021vkjac 2021-11-01 10:35:41.030 28.5604 -17.8365 11.63 2.12
es2021vkjdr 2021-11-01 10:40:05.560 28.5523 -17.8473 12.97 2.21
es2021vkjgg 2021-11-01 10:43:46.500 28.5594 -17.8399 11.46 2.14
es2021vkjjl 2021-11-01 10:46:34.670 28.5661 -17.8374 11.37 2.60
es2021vkjlm 2021-11-01 10:48:59.160 28.5610 -17.8385 10.68 3.06
es2021vkjrf 2021-11-01 10:56:28.010 28.5628 -17.8337 10.63 2.54
es2021vkjul 2021-11-01 11:00:02.000 28.5544 -17.8472 11.96 1.86
es2021vkkgh 2021-11-01 11:13:12.120 28.5648 -17.8413 11.01 2.61
es2021vkkku 2021-11-01 11:18:40.500 28.5622 -17.8396 10.33 1.96
es2021vkknc 2021-11-01 11:21:10.390 28.5675 -17.8352 11.02 2.13
es2021vkkpc 2021-11-01 11:23:29.230 28.5631 -17.8371 10.79 2.30
es2021vkksz 2021-11-01 11:28:35.000 28.5577 -17.8401 11.59 1.59
es2021vkkvm 2021-11-01 11:30:52.000 28.5647 -17.8355 10.62 1.59
es2021vklfe 2021-11-01 11:42:26.590 28.5684 -17.8352 11.48 2.05
es2021vklge 2021-11-01 11:43:21.280 28.5629 -17.8427 11.06 2.24
es2021vklkg 2021-11-01 11:48:21.530 28.5589 -17.8419 11.65 2.35
es2021vkloi 2021-11-01 11:52:54.000 28.5628 -17.8360 10.73 1.86
es2021vkltm 2021-11-01 11:58:53.040 28.5633 -17.8397 10.95 2.40
es2021vkmed 2021-11-01 12:11:18.080 28.5633 -17.8393 11.04 2.75
es2021vkmft 2021-11-01 12:13:10.410 28.5626 -17.8370 11.26 2.26
es2021vknau 2021-11-01 12:37:43.000 28.5644 -17.8315 11.54 1.77
es2021vknkz 2021-11-01 12:49:33.000 28.5635 -17.8365 11.13 1.86
es2021vknnp 2021-11-01 12:52:40.000 28.5589 -17.8326 11.89 1.86
es2021vknwa 2021-11-01 13:03:06.750 28.5625 -17.8379 10.21 3.07
es2021vkocb 2021-11-01 13:10:28.030 28.5630 -17.8390 10.92 2.05
es2021vkofb 2021-11-01 13:13:00.970 28.5637 -17.8401 10.86 2.57
es2021vkojl 2021-11-01 13:18:10.740 28.5625 -17.8388 10.46 1.96
es2021vkonl 2021-11-01 13:22:46.900 28.5634 -17.8390 10.86 1.96
es2021vkoui 2021-11-01 13:30:47.020 28.5563 -17.8432 13.04 2.58
es2021vkoxp 2021-11-01 13:34:36.670 28.5548 -17.8386 11.85 2.24
es2021vkpeh 2021-11-01 13:42:26.000 28.5633 -17.8353 10.69 1.77
es2021vkqaj 2021-11-01 14:08:09.830 28.5636 -17.8388 10.85 2.05
es2021vkqds 2021-11-01 14:12:04.050 28.5751 -17.8275 37.89 2.43
es2021vkqky 2021-11-01 14:20:28.000 28.5534 -17.8494 13.14 1.77
es2021vkqsz 2021-11-01 14:29:50.000 28.5595 -17.8399 11.62 1.86
es2021vkqwi 2021-11-01 14:33:46.000 28.5625 -17.8329 11.73 1.77
es2021vkqwv 2021-11-01 14:34:20.000 28.5587 -17.8428 10.73 1.31
es2021vkrjm 2021-11-01 14:49:04.020 28.5696 -17.8108 35.28 2.42
es2021vkrln 2021-11-01 14:51:30.000 28.5622 -17.8324  9.81 1.68
es2021vkrvc 2021-11-01 15:02:51.130 28.5627 -17.8402 11.77 2.40
es2021vkrys 2021-11-01 15:06:49.360 28.5571 -17.8473 11.42 1.96
es2021vksgo 2021-11-01 15:15:56.940 28.5590 -17.8445 11.74 2.05
es2021vksrv 2021-11-01 15:29:22.000 28.5606 -17.8384 11.66 1.86
es2021vktcx 2021-11-01 15:42:01.000 28.5624 -17.8286 10.35 1.86
es2021vkukp 2021-11-01 16:21:18.000 28.5578 -17.8358 11.18 1.59
es2021vkuuq 2021-11-01 16:33:08.630 28.5667 -17.8315 11.84 1.96
es2021vkvjd 2021-11-01 16:49:55.400 28.5703 -17.8362 12.20 2.05
es2021vkvka 2021-11-01 16:50:56.000 28.5664 -17.8293 11.87 1.77
es2021vkvny 2021-11-01 16:55:31.000 28.5671 -17.8285 11.86 1.77
es2021vkwdy 2021-11-01 17:14:10.280 28.5574 -17.8434 11.59 2.30
es2021vkwkj 2021-11-01 17:21:38.000 28.5665 -17.8307 11.82 1.86
es2021vkxho 2021-11-01 17:48:39.000 28.5700 -17.8267 11.67 1.68
es2021vkxvc 2021-11-01 18:04:25.460 28.5577 -17.8395 11.44 1.96
es2021vkxvz 2021-11-01 18:05:30.640 28.5592 -17.8381  9.57 2.30
es2021vkycz 2021-11-01 18:13:39.000 28.5685 -17.8314 11.90 1.68
es2021vkydp 2021-11-01 18:14:21.880 28.5645 -17.8401 10.95 2.28
es2021vkyii 2021-11-01 18:19:54.000 28.5533 -17.8488 13.13 1.77
es2021vkynu 2021-11-01 18:26:16.000 28.5562 -17.8472 12.04 1.86
es2021vkyql 2021-11-01 18:29:20.920 28.5627 -17.8391 11.47 2.24
es2021vkzde 2021-11-01 18:44:12.720 28.5604 -17.8364  9.52 2.14
es2021vkzpb 2021-11-01 18:58:01.700 28.5627 -17.8369 11.72 2.23
es2021vkzsq 2021-11-01 19:02:13.240 28.5544 -17.8534 13.05 2.14
es2021vlagr 2021-11-01 19:18:34.000 28.5663 -17.8379 11.04 2.61
es2021vlalx 2021-11-01 19:24:40.820 28.5621 -17.8346 11.12 2.05
es2021vlaud 2021-11-01 19:34:16.000 28.5575 -17.8387 11.32 1.77
es2021vlaxy 2021-11-01 19:38:42.480 28.5627 -17.8391 10.30 2.50
es2021vlbaf 2021-11-01 19:41:22.160 28.5627 -17.8385 10.60 2.05
es2021vlbma 2021-11-01 19:55:08.920 28.5606 -17.8404 12.14 2.54
es2021vlbpv 2021-11-01 19:59:33.920 28.5649 -17.8391 10.98 1.96
es2021vlbup 2021-11-01 20:05:06.000 28.5630 -17.8345 10.81 1.68
es2021vlccd 2021-11-01 20:13:53.840 28.5609 -17.8418 12.02 2.33
es2021vlcig 2021-11-01 20:21:01.000 28.5659 -17.8383 11.95 1.68
es2021vlcky 2021-11-01 20:24:11.100 28.5791 -17.8250 36.61 3.46
es2021vlcxf 2021-11-01 20:38:27.600 28.5621 -17.8378 10.23 1.96
es2021vldlj 2021-11-01 20:55:09.620 28.5618 -17.8377 10.16 2.24
es2021vldpc 2021-11-01 21:00:19.800 28.5632 -17.8417 11.86 2.57
es2021vldvk 2021-11-01 21:06:39.140 28.5651 -17.8391 10.95 1.96
es2021vldpz 2021-11-01 21:09:49.340 28.5630 -17.8350 10.96 2.05
es2021vleef 2021-11-01 21:16:56.980 28.5591 -17.8397 11.79 2.14
es2021vlema 2021-11-01 21:26:01.000 28.5564 -17.8398 10.97 1.68
es2021vlenk 2021-11-01 21:27:40.780 28.5562 -17.8387 11.89 1.96
es2021vleps 2021-11-01 21:30:20.000 28.5619 -17.8322  9.89 1.40
es2021vleyw 2021-11-01 21:41:01.140 28.5617 -17.8357  9.43 1.96
es2021vlfbr 2021-11-01 21:44:16.000 28.5598 -17.8365 10.09 1.86
es2021vlfvl 2021-11-01 22:07:21.560 28.5619 -17.8339  9.65 1.96
es2021vlfyr 2021-11-01 22:11:06.000 28.5622 -17.8329 10.69 1.77
es2021vlgal 2021-11-01 22:13:09.960 28.5640 -17.8386 10.93 2.05
es2021vlghs 2021-11-01 22:21:37.200 28.5618 -17.8411 11.12 1.96
es2021vlgxd 2021-11-01 22:39:38.580 28.5635 -17.8380 10.85 2.14
es2021vlheu 2021-11-01 22:48:30.320 28.5628 -17.8386 10.88 1.96
es2021vlhwd 2021-11-01 23:08:44.400 28.5846 -17.8158 38.81 2.22
es2021vlild 2021-11-01 23:26:14.460 28.5654 -17.8402 10.96 2.35
es2021vlimu 2021-11-01 23:28:08.720 28.5621 -17.8377 10.23 2.05
es2021vljnq 2021-11-01 23:59:28.040 28.5915 -17.8104 36.41 1.68
es2021vlklv 2021-11-02 00:27:39.430 28.5660 -17.8396 11.68 2.24
es2021vlkvf 2021-11-02 00:39:01.410 28.5620 -17.8381 10.21 2.34
es2021vlkzu 2021-11-02 00:43:56.000 28.5634 -17.8304 11.75 1.86
es2021vllcj 2021-11-02 00:47:27.820 28.5621 -17.8337  9.73 1.96
es2021vlllm 2021-11-02 00:57:38.780 28.5622 -17.8390 11.01 2.14
es2021vlmib 2021-11-02 01:23:50.680 28.5621 -17.8368 11.00 2.05
es2021vlmuq 2021-11-02 01:38:31.220 28.5650 -17.8396 11.01 2.41
es2021vlmyp 2021-11-02 01:43:43.760 28.5631 -17.8390 11.67 1.96
es2021vlnng 2021-11-02 02:00:41.770 28.5631 -17.8418 10.94 2.24
es2021vloms 2021-11-02 02:29:54.680 28.5658 -17.8345 11.25 2.83
es2021vlpdc 2021-11-02 02:49:01.510 28.5582 -17.8418 11.46 1.96
es2021vlpeu 2021-11-02 02:51:01.320 28.5629 -17.8422 12.15 2.96
es2021vlqbt 2021-11-02 03:17:46.000 28.5628 -17.8282 11.28 1.86
es2021vlqfk 2021-11-02 03:22:00.630 28.5650 -17.8405 11.25 2.05
es2021vlqre 2021-11-02 03:35:43.070 28.5591 -17.8382 10.08 1.96
es2021vlqsl 2021-11-02 03:37:13.660 28.5593 -17.8358 10.41 2.42
es2021vlrao 2021-11-02 03:46:51.350 28.5626 -17.8384 10.36 2.74
es2021vlrws 2021-11-02 04:12:30.090 28.5625 -17.8398 10.30 1.96
es2021vlsee 2021-11-02 04:21:11.840 28.5594 -17.8443 12.52 3.00
es2021vlsgl 2021-11-02 04:23:50.880 28.5605 -17.8417 12.24 2.05
es2021vlswo 2021-11-02 04:42:36.350 28.5812 -17.8225 36.56 2.05
es2021vltis 2021-11-02 04:56:48.000 28.5598 -17.8414 11.87 1.77
es2021vludv 2021-11-02 05:21:23.700 28.5593 -17.8449 11.58 2.05
es2021vluov 2021-11-02 05:34:13.120 28.5620 -17.8425 11.84 1.96
es2021vlupw 2021-11-02 05:35:27.480 28.5572 -17.8361 11.75 2.05
es2021vluwp 2021-11-02 05:43:16.000 28.5652 -17.8332 10.38 1.86
es2021vlvek 2021-11-02 05:52:22.570 28.5585 -17.8463 11.81 1.96
es2021vlvrp 2021-11-02 06:07:46.570 28.5660 -17.8374 11.02 2.32
es2021vlwdj 2021-11-02 06:21:33.300 28.5644 -17.8282 11.53 1.96
es2021vlwvu 2021-11-02 06:43:03.930 28.5567 -17.8517 13.15 2.14
es2021vlwyc 2021-11-02 06:45:51.400 28.5561 -17.8390 12.24 1.96
es2021vlxqt 2021-11-02 07:07:21.270 28.5767 -17.8086 33.35 2.14
es2021vlydq 2021-11-02 07:22:27.940 28.5551 -17.8407 12.47 2.24
es2021vlyfw 2021-11-02 07:25:01.220 28.5605 -17.8344 11.71 2.14
es2021vlzcg 2021-11-02 07:51:07.000 28.5603 -17.8366 10.92 1.77
es2021vmbet 2021-11-02 08:54:38.440 28.5620 -17.8357 11.88 2.19
es2021vmbit 2021-11-02 08:59:16.000 28.5561 -17.8382 11.02 1.86
es2021vmbnx 2021-11-02 09:05:27.670 28.5607 -17.8300 10.89 2.31
es2021vmbrb 2021-11-02 09:09:11.900 28.5537 -17.8385 12.38 2.19
es2021vmbvh 2021-11-02 09:14:07.180 28.5706 -17.8363 12.29 2.14
es2021vmcbx 2021-11-02 09:21:37.870 28.5614 -17.8357  9.46 1.96
es2021vmcgj 2021-11-02 09:27:08.000 28.5649 -17.8325 10.27 1.77
es2021vmdgf 2021-11-02 09:56:57.980 28.5594 -17.8375 11.70 1.96
es2021vmdmy 2021-11-02 10:04:48.590 28.5625 -17.8413 11.76 2.26
es2021vmgeu 2021-11-02 11:26:11.410 28.5637 -17.8416 11.39 2.88
es2021vmgpv 2021-11-02 11:39:22.810 28.5650 -17.8397 11.21 1.96
es2021vmhew 2021-11-02 11:56:38.120 28.5636 -17.8380 10.81 2.33
es2021vmhyl 2021-11-02 12:19:40.920 28.5620 -17.8381 10.23 2.47
es2021vmiyg 2021-11-02 12:49:29.000 28.5529 -17.8319 11.90 1.59
es2021vmjij 2021-11-02 13:01:19.000 28.5573 -17.8397 11.53 1.68
es2021vmktu 2021-11-02 13:44:55.000 28.5587 -17.8426 12.04 1.77
es2021vmkwl 2021-11-02 13:48:19.000 28.5554 -17.8420 11.66 2.08
es2021vmlic 2021-11-02 14:01:37.000 28.5581 -17.8355 11.15 1.68
es2021vmlnf 2021-11-02 14:08:04.140 28.5652 -17.8341 10.95 1.96
es2021vmluj 2021-11-02 14:15:52.290 28.5755 -17.8185 35.43 2.44
es2021vmmhh 2021-11-02 14:30:59.000 28.5641 -17.8361 10.97 1.77
es2021vmmkc 2021-11-02 14:34:16.500 28.5629 -17.8387 10.84 2.08
es2021vmnay 2021-11-02 14:53:53.610 28.5642 -17.8410 11.79 2.34
es2021vmnkp 2021-11-02 15:05:07.040 28.5583 -17.8332 12.24 2.19
es2021vmnvf 2021-11-02 15:17:29.000 28.5568 -17.8314 12.57 1.86
es2021vmnxb 2021-11-02 15:19:40.000 28.5584 -17.8367 11.84 1.77
es2021vmpbv 2021-11-02 15:55:33.340 28.5540 -17.8429 11.93 2.56
es2021vmpuc 2021-11-02 16:16:49.300 28.5634 -17.8406 11.46 2.63
es2021vmqcc 2021-11-02 16:26:11.730 28.5646 -17.8424 11.92 2.73
es2021vmqds 2021-11-02 16:27:57.650 28.5619 -17.8351 11.88 2.05
es2021vmqig 2021-11-02 16:33:21.000 28.5606 -17.8349 11.84 1.86
es2021vmqvy 2021-11-02 16:49:16.000 28.5650 -17.8324 10.24 1.59
es2021vmran 2021-11-02 16:54:35.920 28.5666 -17.8356 12.14 2.14
es2021vmrsu 2021-11-02 17:15:55.360 28.5633 -17.8427 11.81 2.98
es2021vmsaw 2021-11-02 17:26:21.280 28.5616 -17.8389 11.50 2.91
es2021vmspv 2021-11-02 17:42:45.200 28.5657 -17.8399 11.41 2.14
es2021vmtfj 2021-11-02 18:00:52.920 28.5657 -17.8341 12.21 2.67
es2021vmtro 2021-11-02 18:15:05.660 28.5588 -17.8330 12.87 2.65
es2021vmukl 2021-11-02 18:37:05.480 28.5577 -17.8423 11.74 2.80
es2021vmupa 2021-11-02 18:42:27.000 28.5626 -17.8284 10.40 1.77
es2021vmveg 2021-11-02 19:00:11.680 28.5674 -17.8325 11.80 1.96
es2021vmwbs 2021-11-02 19:27:31.000 28.5609 -17.8391 11.83 1.59
es2021vmwpy 2021-11-02 19:44:09.020 28.5623 -17.8394 10.36 2.97
es2021vmwzv 2021-11-02 19:55:38.000 28.5606 -17.8324 10.63 1.77
es2021vmxbo 2021-11-02 19:57:40.000 28.5629 -17.8345 10.53 2.02
es2021vmxgt 2021-11-02 20:03:55.000 28.5593 -17.8340 10.34 1.86
es2021vmxll 2021-11-02 20:09:09.600 28.5628 -17.8380 10.85 2.12
es2021vmxtv 2021-11-02 20:18:58.380 28.5593 -17.8408 12.09 2.15
es2021vmxzr 2021-11-02 20:25:45.000 28.5588 -17.8387 11.92 1.68
es2021vmzfm 2021-11-02 21:02:50.520 28.5652 -17.8343 11.31 2.47
es2021vmzzh 2021-11-02 21:26:06.000 28.5594 -17.8392 11.61 1.86
es2021vnagn 2021-11-02 21:34:22.000 28.5656 -17.8353 10.93 1.68
es2021vnalr 2021-11-02 21:40:23.000 28.5650 -17.8371 10.78 1.77
es2021vnatz 2021-11-02 21:50:32.000 28.5627 -17.8351 10.58 1.68
es2021vnazk 2021-11-02 21:56:24.000 28.5551 -17.8387 11.82 1.68
es2021vnbbj 2021-11-02 21:58:41.000 28.5649 -17.8335 10.44 1.95
es2021vnbda 2021-11-02 22:00:36.000 28.5621 -17.8324  9.81 1.68
es2021vnbdx 2021-11-02 22:01:39.000 28.5638 -17.8362 11.23 1.77
es2021vnbgp 2021-11-02 22:04:46.000 28.5635 -17.8298 11.59 1.86
es2021vnbmc 2021-11-02 22:11:12.000 28.5635 -17.8321 10.10 1.68
es2021vnbtq 2021-11-02 22:20:00.420 28.5610 -17.8416 11.94 1.96
es2021vncge 2021-11-02 22:34:34.000 28.5581 -17.8371 11.29 1.40
es2021vnchl 2021-11-02 22:36:04.000 28.5642 -17.8362 11.27 1.86
es2021vnckr 2021-11-02 22:39:50.760 28.5589 -17.8411 12.15 2.01
es2021vncpf 2021-11-02 22:45:46.760 28.5624 -17.8395 11.00 2.28
es2021vncpz 2021-11-02 22:46:02.020 28.5666 -17.8385 11.25 2.33
es2021vncqw 2021-11-02 22:47:04.000 28.5588 -17.8368 11.89 1.86
es2021vncvp 2021-11-02 22:52:33.980 28.5633 -17.8343 10.95 2.11
es2021vnczu 2021-11-02 22:57:46.000 28.5633 -17.8359 10.62 1.68
es2021vnddk 2021-11-02 23:01:39.020 28.5637 -17.8341 11.07 2.42
es2021vndfi 2021-11-02 23:03:55.080 28.5593 -17.8403 12.01 2.24
es2021vndjx 2021-11-02 23:09:15.000 28.5612 -17.8299 12.11 1.68
es2021vndpn 2021-11-02 23:15:47.000 28.5645 -17.8340 10.87 1.77
es2021vndsg 2021-11-02 23:18:58.000 28.5578 -17.8442 12.03 1.68
es2021vndvq 2021-11-02 23:22:55.000 28.5591 -17.8360 11.87 1.68
es2021vndyv 2021-11-02 23:26:41.000 28.5583 -17.8384 11.89 1.77
es2021vnedo 2021-11-02 23:32:08.000 28.5646 -17.8348 10.96 1.68
es2021vnedt 2021-11-02 23:32:42.000 28.5585 -17.8396 11.72 1.59
es2021vnegt 2021-11-02 23:35:53.000 28.5607 -17.8395 11.76 1.77
es2021vneoc 2021-11-02 23:44:26.000 28.5647 -17.8322 11.13 1.86
es2021vnexn 2021-11-02 23:55:25.000 28.5651 -17.8357 10.88 1.68
es2021vnfha 2021-11-03 00:06:31.820 28.5649 -17.8383 10.50 1.92
es2021vnfin 2021-11-03 00:08:14.020 28.5632 -17.8382 10.55 1.94
es2021vnfnd 2021-11-03 00:13:38.290 28.5584 -17.8413 12.19 2.15
es2021vnfoc 2021-11-03 00:14:44.250 28.5602 -17.8428 12.13 2.06
es2021vngmg 2021-11-03 00:42:55.130 28.5631 -17.8377 10.41 2.20
es2021vngta 2021-11-03 00:50:46.000 28.5612 -17.8322 10.08 1.96
es2021vnguc 2021-11-03 00:52:02.000 28.5634 -17.8365 11.71 1.77
es2021vnhpz 2021-11-03 01:18:18.660 28.5665 -17.8395 11.70 2.76
es2021vnhxo 2021-11-03 01:26:28.820 28.5585 -17.8442 11.58 2.77
es2021vnhyi 2021-11-03 01:27:16.980 28.5635 -17.8402 11.82 2.49
es2021vnifw 2021-11-03 01:36:05.000 28.5579 -17.8422 11.15 1.77
es2021vninx 2021-11-03 01:45:24.520 28.5659 -17.8391 11.74 1.96
es2021vniqo 2021-11-03 01:48:33.670 28.5621 -17.8378 11.10 2.76
es2021vnivq 2021-11-03 01:54:27.000 28.5593 -17.8351 12.11 1.86
es2021vnixu 2021-11-03 01:57:48.670 28.5616 -17.8421 11.92 2.06
es2021vnjcm 2021-11-03 02:02:25.870 28.5605 -17.8392 10.29 2.08
es2021vnjhk 2021-11-03 02:08:13.410 28.5579 -17.8409 12.24 1.98
es2021vnjnj 2021-11-03 02:15:08.000 28.5538 -17.8387 11.79 1.86
es2021vnjrf 2021-11-03 02:19:34.000 28.5547 -17.8397 11.77 1.49
es2021vnkbe 2021-11-03 02:31:12.000 28.5607 -17.8319 11.80 1.68
es2021vnklv 2021-11-03 02:43:37.770 28.5610 -17.8400 11.91 2.07
es2021vnkpw 2021-11-03 02:48:20.000 28.5611 -17.8332 10.35 1.59
es2021vnkus 2021-11-03 02:53:58.950 28.5648 -17.8401 11.54 2.21
es2021vnkxz 2021-11-03 02:57:46.770 28.5570 -17.8411 10.88 2.45
es2021vnlbe 2021-11-03 03:01:30.000 28.5594 -17.8392 11.92 1.77
es2021vnmbh 2021-11-03 03:31:57.970 28.5649 -17.8359 11.73 2.16
es2021vnmdt 2021-11-03 03:34:51.000 28.5608 -17.8320 11.86 1.77
es2021vnmkh 2021-11-03 03:42:27.000 28.5664 -17.8380 11.30 1.68
es2021vnmkm 2021-11-03 03:42:40.000 28.5606 -17.8359 10.41 1.77
es2021vnmld 2021-11-03 03:43:51.000 28.5626 -17.8280 10.33 1.86
es2021vnmwt 2021-11-03 03:56:59.000 28.5601 -17.8352 10.43 1.59
es2021vnoga 2021-11-03 04:38:07.000 28.5652 -17.8318 10.49 1.59
es2021vnori 2021-11-03 04:51:23.890 28.5660 -17.8347 12.91 1.96
es2021vnoty 2021-11-03 04:54:19.000 28.5631 -17.8367 10.89 1.68
es2021vnoyo 2021-11-03 04:59:54.580 28.5794 -17.8225 37.27 2.76
es2021vnpeo 2021-11-03 05:06:48.000 28.5639 -17.8277 11.15 1.86
es2021vnprg 2021-11-03 05:21:39.360 28.5620 -17.8420 11.80 2.57
es2021vnqgq 2021-11-03 05:39:26.770 28.5586 -17.8463 12.82 2.49
es2021vnqti 2021-11-03 05:54:15.000 28.5579 -17.8390 11.64 1.59
es2021vnsfq 2021-11-03 06:38:51.000 28.5663 -17.8301 11.80 1.68
es2021vntaa 2021-11-03 07:02:41.120 28.5623 -17.8373 10.20 2.14
es2021vntmz 2021-11-03 07:18:06.000 28.5641 -17.8319 11.64 1.86
es2021vntvk 2021-11-03 07:27:36.830 28.5765 -17.8200 34.94 3.93
es2021vntvm 2021-11-03 07:27:39.150 28.5679 -17.8209 34.19 3.90
es2021vnuad 2021-11-03 07:33:20.000 28.5616 -17.8375 11.32 1.99
es2021vnuwe 2021-11-03 07:58:45.710 28.5648 -17.8409 11.24 2.38
es2021vnvjx 2021-11-03 08:14:47.320 28.5642 -17.8363 10.42 2.13
es2021vnvoj 2021-11-03 08:19:56.000 28.5649 -17.8339 10.76 1.68
es2021vnvrp 2021-11-03 08:23:44.000 28.5626 -17.8369 10.71 1.86
es2021vnwla 2021-11-03 08:46:39.000 28.5626 -17.8347 10.51 1.86
es2021vnwyh 2021-11-03 09:01:50.000 28.5531 -17.8496 13.12 1.77
es2021vnxhi 2021-11-03 09:12:23.410 28.5743 -17.8292 33.10 2.11
es2021vnxjq 2021-11-03 09:15:02.610 28.5747 -17.8285 33.20 2.35
es2021vnxni 2021-11-03 09:19:23.930 28.5838 -17.8448 36.05 2.14
es2021vnxoh 2021-11-03 09:20:30.270 28.5746 -17.8286 33.19 2.49
es2021vnxrg 2021-11-03 09:23:56.360 28.5768 -17.8282 33.26 2.27
es2021vnxtd 2021-11-03 09:26:10.490 28.5745 -17.8290 33.19 2.25
es2021vnybx 2021-11-03 09:36:21.110 28.5652 -17.8393 11.20 2.06
es2021vnyxn 2021-11-03 10:01:43.000 28.5624 -17.8358 11.07 1.68
es2021vnzmq 2021-11-03 10:19:11.020 28.5566 -17.8517 13.21 1.96
es2021voabo 2021-11-03 10:37:59.850 28.5569 -17.8511 13.08 2.18
es2021voahp 2021-11-03 10:43:37.540 28.5606 -17.8470 12.51 3.01
es2021voaqh 2021-11-03 10:53:52.420 28.5583 -17.8460 10.93 2.25
es2021voblj 2021-11-03 11:18:17.990 28.5544 -17.8508 13.43 2.52
es2021vobmh 2021-11-03 11:19:25.290 28.5622 -17.8326 11.02 2.05
es2021vochl 2021-11-03 11:44:04.640 28.5687 -17.8307 12.93 1.96
es2021vocos 2021-11-03 11:52:31.000 28.5577 -17.8379 11.82 1.68
es2021voddk 2021-11-03 12:09:42.000 28.5536 -17.8389 11.84 1.68
es2021voehl 2021-11-03 12:44:39.180 28.5665 -17.8348 11.85 1.98
es2021voerd 2021-11-03 12:55:57.000 28.5636 -17.8362 11.68 1.68
es2021voeym 2021-11-03 13:04:32.000 28.5621 -17.8324  9.84 1.68
es2021vofgv 2021-11-03 13:14:16.500 28.5633 -17.8396 11.83 2.87
es2021vofrr 2021-11-03 13:26:53.790 28.5516 -17.8400 12.52 2.18
es2021vofyz 2021-11-03 13:35:23.680 28.5614 -17.8417 12.18 2.11
es2021vogpx 2021-11-03 13:55:16.550 28.5665 -17.8318 11.90 2.05
es2021voguk 2021-11-03 14:00:40.900 28.5667 -17.8428 12.15 2.90
es2021vohun 2021-11-03 14:30:51.000 28.5663 -17.8358 11.86 2.01
es2021voidj 2021-11-03 14:41:14.310 28.5645 -17.8367  9.83 1.96
es2021vojel 2021-11-03 15:12:42.710 28.5598 -17.8418 12.33 2.81
es2021vojsv 2021-11-03 15:29:38.140 28.5691 -17.8381 12.05 2.31
es2021vokkd 2021-11-03 15:49:38.760 28.5654 -17.8409 11.69 1.99
es2021vombc 2021-11-03 16:39:45.000 28.5611 -17.8410 11.92 1.86
es2021vomlh 2021-11-03 16:51:42.000 28.5636 -17.8309 11.15 1.77
es2021vonyx 2021-11-03 17:37:50.000 28.5565 -17.8417 11.74 1.68
es2021voojq 2021-11-03 17:50:19.000 28.5660 -17.8297 11.78 1.77
es2021vooks 2021-11-03 17:51:35.000 28.5624 -17.8338 11.36 1.92
es2021voqjj 2021-11-03 18:50:34.700 28.5642 -17.8390 11.53 2.38
es2021vorkb 2021-11-03 19:21:42.000 28.5584 -17.8422 10.95 1.86
es2021vorob 2021-11-03 19:26:22.480 28.5651 -17.8399 11.30 2.27
es2021vothn 2021-11-03 20:19:21.000 28.5604 -17.8333 11.88 1.86
es2021votsw 2021-11-03 20:33:12.820 28.5619 -17.8344  9.64 1.96
es2021voubk 2021-11-03 20:42:31.000 28.5650 -17.8351 10.97 1.86
es2021vouiz 2021-11-03 20:51:24.480 28.5577 -17.8370 10.93 1.96
es2021vouny 2021-11-03 20:57:09.840 28.5633 -17.8324 11.12 1.96
es2021vouoy 2021-11-03 20:58:25.460 28.5629 -17.8408 11.52 2.37
es2021vousw 2021-11-03 21:02:54.520 28.5629 -17.8346 11.45 2.09
es2021vouvs 2021-11-03 21:06:12.900 28.5624 -17.8390 11.01 2.14
es2021vovbq 2021-11-03 21:13:06.000 28.5575 -17.8385 11.27 1.77
es2021vovnx 2021-11-03 21:27:25.000 28.5626 -17.8369 10.99 1.97
es2021vovtf 2021-11-03 21:33:38.320 28.5639 -17.8387 10.89 2.14
es2021vowry 2021-11-03 22:02:27.000 28.5592 -17.8459 11.87 2.31
es2021vowsx 2021-11-03 22:03:32.000 28.5614 -17.8265 11.62 1.86
es2021vowuk 2021-11-03 22:05:20.160 28.5633 -17.8311 11.77 2.25
es2021voxxn 2021-11-03 22:39:14.000 28.5642 -17.8363 11.23 2.08
es2021voycu 2021-11-03 22:45:23.000 28.5569 -17.8376 11.07 1.77
es2021voyhe 2021-11-03 22:50:30.160 28.5622 -17.8391 11.08 2.65
es2021voyjs 2021-11-03 22:53:28.000 28.5644 -17.8366 11.11 1.77
es2021voykz 2021-11-03 22:54:56.000 28.5629 -17.8344 10.63 1.77
es2021voynu 2021-11-03 22:58:15.180 28.5624 -17.8394 10.99 2.17
es2021voyow 2021-11-03 22:58:56.000 28.5623 -17.8398 10.93 1.93
es2021voyvo 2021-11-03 23:07:17.000 28.5572 -17.8362 11.02 1.77
es2021voyvs 2021-11-03 23:07:29.840 28.5620 -17.8392 11.30 2.10
es2021voyzi 2021-11-03 23:11:40.000 28.5603 -17.8374 10.90 1.86
es2021vozby 2021-11-03 23:14:42.860 28.5575 -17.8395 10.97 1.96
es2021vozev 2021-11-03 23:19:00.000 28.5554 -17.8403 11.74 1.86
es2021vozlm 2021-11-03 23:25:51.000 28.5655 -17.8310 11.76 1.86
es2021vozvq 2021-11-03 23:37:53.000 28.5639 -17.8365 11.51 1.68
es2021vozyv 2021-11-03 23:41:23.220 28.5644 -17.8384 10.94 2.28
es2021vpaap 2021-11-03 23:43:27.000 28.5621 -17.8324 11.75 1.77
es2021vpagx 2021-11-03 23:50:47.000 28.5576 -17.8377 11.34 1.68
es2021vpakc 2021-11-03 23:54:30.000 28.5579 -17.8429 11.72 1.77
es2021vpakk 2021-11-03 23:54:53.000 28.5629 -17.8401 10.90 1.96
es2021vpakr 2021-11-03 23:55:12.000 28.5612 -17.8316 12.03 1.86
es2021vpalb 2021-11-03 23:55:40.000 28.5581 -17.8457 11.91 1.86
es2021vpaph 2021-11-04 00:00:34.750 28.5642 -17.8422 11.67 2.58
es2021vpatv 2021-11-04 00:05:52.800 28.5631 -17.8329 11.69 1.96
es2021vpaxz 2021-11-04 00:10:42.830 28.5632 -17.8423 10.62 2.77
es2021vpbjb 2021-11-04 00:23:38.000 28.5649 -17.8267 10.53 1.68
es2021vpbjr 2021-11-04 00:24:20.000 28.5611 -17.8307 10.38 1.59
es2021vpbye 2021-11-04 00:41:51.700 28.5670 -17.8334 11.81 1.96
es2021vpcap 2021-11-04 00:44:04.000 28.5625 -17.8355 10.80 1.86
es2021vpcem 2021-11-04 00:48:51.000 28.5540 -17.8436 11.61 1.49
es2021vpcfp 2021-11-04 00:49:54.000 28.5618 -17.8349 11.64 1.86
es2021vpcmq 2021-11-04 00:58:06.530 28.5616 -17.8386 10.06 2.44
es2021vpcns 2021-11-04 00:59:20.000 28.5573 -17.8368 11.25 1.77
es2021vpdps 2021-11-04 01:31:58.000 28.5624 -17.8284 10.37 1.77
es2021vpdud 2021-11-04 01:37:17.000 28.5649 -17.8371 10.69 1.68
es2021vpece 2021-11-04 01:46:29.450 28.5635 -17.8347 11.23 2.05
es2021vpehw 2021-11-04 01:53:08.000 28.5685 -17.8368 11.77 1.86
es2021vpept 2021-11-04 02:02:20.000 28.5730 -17.8473 10.31 1.68
es2021vpexn 2021-11-04 02:11:24.500 28.5634 -17.8391 10.41 2.94
es2021vpezx 2021-11-04 02:14:10.000 28.5615 -17.8354 12.01 2.12
es2021vpfpp 2021-11-04 02:32:48.330 28.5632 -17.8387 10.89 2.07
es2021vpftx 2021-11-04 02:37:43.000 28.5550 -17.8448 11.84 1.77
es2021vpfvm 2021-11-04 02:39:21.160 28.5670 -17.8385 11.16 2.86
es2021vpfws 2021-11-04 02:40:46.530 28.5620 -17.8434 11.85 2.06
es2021vpfxq 2021-11-04 02:41:49.610 28.5632 -17.8393 11.01 2.05
es2021vpggk 2021-11-04 02:52:05.080 28.5630 -17.8417 11.01 2.96
es2021vpghj 2021-11-04 02:53:12.840 28.5626 -17.8390 10.93 1.96
es2021vpgjz 2021-11-04 02:56:14.000 28.5576 -17.8399 10.87 2.21
es2021vpgsf 2021-11-04 03:04:38.000 28.5604 -17.8380 10.68 1.77
es2021vpgre 2021-11-04 03:06:02.910 28.5596 -17.8407 10.95 2.46
es2021vpgxi 2021-11-04 03:11:47.110 28.5595 -17.8430 11.64 2.41
es2021vphch 2021-11-04 03:17:34.000 28.5591 -17.8306 10.11 1.59
es2021vphjh 2021-11-04 03:25:43.170 28.5679 -17.8344 11.83 1.96
es2021vphvm 2021-11-04 03:40:00.360 28.5631 -17.8407 11.58 2.11
es2021vphya 2021-11-04 03:42:54.650 28.5656 -17.8371 11.07 2.20
es2021vpibi 2021-11-04 03:46:44.570 28.5653 -17.8377 10.96 2.35
es2021vpixv 2021-11-04 04:12:59.670 28.5516 -17.8462 13.60 2.11
es2021vpizx 2021-11-04 04:15:25.250 28.5546 -17.8348 12.63 1.96
es2021vpjtk 2021-11-04 04:38:08.000 28.5622 -17.8323  9.81 1.86
es2021vpjxl 2021-11-04 04:42:50.670 28.5607 -17.8433 11.99 1.97
es2021vpkcs 2021-11-04 04:49:01.000 28.5548 -17.8366 12.27 1.68
es2021vpkdq 2021-11-04 04:50:03.000 28.5597 -17.8327 11.12 1.68
es2021vpknp 2021-11-04 05:01:41.840 28.5597 -17.8407 27.36 2.10
es2021vpkty 2021-11-04 05:09:19.300 28.5607 -17.8407 11.75 2.66
es2021vplcs 2021-11-04 05:19:17.940 28.5672 -17.8351 12.01 2.40
es2021vpluq 2021-11-04 05:40:09.290 28.5544 -17.8544 13.68 1.96
es2021vplup 2021-11-04 05:40:36.050 28.5601 -17.8444 12.46 2.37
es2021vpmjw 2021-11-04 05:57:57.310 28.5622 -17.8423 12.18 2.75
es2021vpndn 2021-11-04 06:20:58.390 28.5597 -17.8388 11.84 2.25
es2021vpnly 2021-11-04 06:30:41.500 28.5552 -17.8526 13.50 2.64
es2021vpsws 2021-11-04 09:14:45.000 28.5571 -17.8345 11.37 1.49
es2021vpudt 2021-11-04 09:53:15.000 28.5636 -17.8363 11.68 1.77
es2021vpujx 2021-11-04 10:01:04.000 28.5640 -17.8378 11.68 1.86
es2021vpuqs 2021-11-04 10:09:03.000 28.5633 -17.8296 11.88 1.86
es2021vpvnp 2021-11-04 10:35:04.070 28.5597 -17.8379 11.87 2.05
es2021vpzfs 2021-11-04 12:27:06.590 28.5661 -17.8402 11.74 1.95
es2021vpzof 2021-11-04 12:37:15.760 28.5625 -17.8359 11.86 2.21
es2021vpzqz 2021-11-04 12:40:15.500 28.5706 -17.8328 34.57 2.10
es2021vqbdr 2021-11-04 13:25:35.550 28.5596 -17.8365 12.00 2.02
es2021vqftb 2021-11-04 15:44:30.350 28.5542 -17.8521 13.23 2.19
es2021vqfyt 2021-11-04 15:51:44.260 28.5562 -17.8518 13.16 2.37
es2021vqgih 2021-11-04 16:02:13.910 28.5685 -17.7845 33.63 1.96
es2021vqgnf 2021-11-04 16:08:00.370 28.5624 -17.8415 11.84 2.61
es2021vqgry 2021-11-04 16:13:31.000 28.5535 -17.8393  9.27 1.86
es2021vqguu 2021-11-04 16:16:49.610 28.5645 -17.8367  9.96 1.96
es2021vqivw 2021-11-04 17:18:42.000 28.5599 -17.8408 11.70 1.77
es2021vqkri 2021-11-04 18:14:02.000 28.5541 -17.8449 11.93 1.68
es2021vqmdb 2021-11-04 18:58:01.720 28.5553 -17.8408 11.82 2.14
es2021vqmwv 2021-11-04 19:21:02.160 28.5527 -17.8460 13.18 2.07
es2021vqmyf 2021-11-04 19:22:56.220 28.5561 -17.8423 11.89 2.05
es2021vqnkp 2021-11-04 19:37:24.080 28.5622 -17.8404 11.35 2.20
es2021vqnpp 2021-11-04 19:42:55.440 28.5601 -17.8287 11.64 2.55
es2021vqnul 2021-11-04 19:48:33.000 28.5554 -17.8401 11.37 1.77
es2021vqopa 2021-11-04 20:12:33.040 28.5621 -17.8405 11.42 2.61
es2021vqous 2021-11-04 20:19:29.000 28.5612 -17.8397 11.69 1.68
es2021vqqeu 2021-11-04 21:01:14.760 28.5605 -17.8431 11.81 1.93
es2021vqqgy 2021-11-04 21:03:46.280 28.5635 -17.8437 11.85 2.73
es2021vqqpg 2021-11-04 21:13:25.000 28.5595 -17.8369 11.57 1.68
es2021vqqxt 2021-11-04 21:23:21.980 28.5607 -17.8397 11.57 1.94
es2021vqsjy 2021-11-04 22:07:52.000 28.5663 -17.8308 11.64 1.84
es2021vqswk 2021-11-04 22:22:20.000 28.5688 -17.8308 11.69 1.59
es2021vqudw 2021-11-04 23:01:24.000 28.5628 -17.8279 11.06 1.59
es2021vqugy 2021-11-04 23:05:29.400 28.5876 -17.8038 35.45 3.30
es2021vqvks 2021-11-04 23:39:39.000 28.5537 -17.8386 11.86 1.77
es2021vqvxj 2021-11-04 23:54:27.000 28.5568 -17.8413 11.56 1.59
es2021vqyzm 2021-11-05 01:27:49.000 28.5597 -17.8408 11.70 1.96
es2021vqzgu 2021-11-05 01:36:30.910 28.5615 -17.8318 11.02 2.63
es2021vraab 2021-11-05 01:58:47.000 28.5608 -17.8401 11.58 1.86
es2021vraqc 2021-11-05 02:17:42.760 28.5520 -17.8471 13.25 2.38
es2021vrbuu 2021-11-05 02:53:16.150 28.5619 -17.8430 11.81 2.83
es2021vrcbb 2021-11-05 03:00:32.000 28.5657 -17.8272 11.27 1.59
es2021vrcdq 2021-11-05 03:03:34.000 28.5672 -17.8302 11.73 1.86
es2021vrcqj 2021-11-05 03:18:27.000 28.5623 -17.8272 11.01 1.86
es2021vrdfj 2021-11-05 03:35:56.450 28.5616 -17.8422 11.80 2.12
es2021vrdux 2021-11-05 03:54:02.000 28.5535 -17.8431 11.71 1.68
es2021vresa 2021-11-05 04:21:21.560 28.5653 -17.8412 11.84 2.59
es2021vrflp 2021-11-05 04:44:49.860 28.5638 -17.8412 11.69 2.26
es2021vrfnk 2021-11-05 04:45:55.720 28.5654 -17.8413 11.84 2.01
es2021vrgql 2021-11-05 05:19:51.000 28.5632 -17.8359 11.56 1.68
es2021vrhka 2021-11-05 05:42:34.000 28.5570 -17.8468 11.54 1.49
es2021vrhvg 2021-11-05 05:55:43.480 28.5764 -17.8195 38.38 2.49
es2021vricq 2021-11-05 06:04:16.000 28.5586 -17.8388 11.66 1.86
es2021vriym 2021-11-05 06:29:44.620 28.5605 -17.8454 12.25 2.43
es2021vrjhu 2021-11-05 06:40:35.000 28.5600 -17.8408 11.69 1.77
es2021vrkyb 2021-11-05 07:29:47.000 28.5570 -17.8356 11.84 1.59
es2021vrlnl 2021-11-05 07:47:45.940 28.5615 -17.8436 12.12 2.07
es2021vrnac 2021-11-05 08:32:57.500 28.5607 -17.8406 11.78 1.96
es2021vrnyy 2021-11-05 09:01:51.710 28.5565 -17.8523 13.12 2.35
es2021vrojx 2021-11-05 09:14:35.000 28.5602 -17.8359 10.41 1.77
es2021vrpbk 2021-11-05 09:35:24.610 28.5649 -17.8344 11.71 1.96
es2021vrslh 2021-11-05 11:17:33.060 28.5657 -17.8406 11.64 1.97
es2021vrteg 2021-11-05 11:39:32.400 28.5598 -17.8420 12.24 2.39
es2021vrvqo 2021-11-05 12:54:28.000 28.5576 -17.8365 11.73 1.68
es2021vrvwd 2021-11-05 13:00:59.120 28.5582 -17.8427 11.86 2.18
es2021vrwcq 2021-11-05 13:08:33.260 28.5607 -17.8424 11.79 1.96
es2021vrxxx 2021-11-05 14:03:41.370 28.5624 -17.8355 11.91 2.14
es2021vrzvt 2021-11-05 15:02:01.130 28.5620 -17.8406 11.28 2.34
es2021vsbhb 2021-11-05 15:45:16.570 28.5794 -17.8124 32.84 2.14
es2021vsemf 2021-11-05 17:22:13.000 28.5648 -17.8337 10.95 1.77
es2021vsgyy 2021-11-05 18:37:38.000 28.5596 -17.8378 11.46 1.77
es2021vsmwb 2021-11-05 21:36:08.680 28.5614 -17.8364  9.40 1.96
es2021vsnil 2021-11-05 21:50:33.760 28.5612 -17.8416 12.18 1.96
es2021vssvg 2021-11-06 00:37:18.010 28.5574 -17.8426 11.59 2.09
es2021vstua 2021-11-06 01:06:12.470 28.5673 -17.8334 11.57 1.99
es2021vsucn 2021-11-06 01:15:49.680 28.5567 -17.8429 12.12 2.65
es2021vsuwr 2021-11-06 01:39:17.660 28.5662 -17.8348 11.67 2.97
es2021vsvyk 2021-11-06 02:12:01.900 28.5656 -17.8415 11.58 2.12
es2021vsvzt 2021-11-06 02:13:12.920 28.5844 -17.8156 37.05 2.68
es2021vsxzt 2021-11-06 03:14:14.000 28.5664 -17.8310 11.77 1.86
es2021vsyua 2021-11-06 03:38:10.710 28.5558 -17.8511 13.58 2.37
es2021vtdip 2021-11-06 05:55:41.100 28.5555 -17.8519 13.09 2.26
es2021vtgoz 2021-11-06 07:34:02.000 28.5652 -17.8332 10.25 1.68
es2021vtgpn 2021-11-06 07:34:54.280 28.5647 -17.8361  9.90 2.05
es2021vtjwb 2021-11-06 09:13:10.000 28.5583 -17.8397 11.27 1.86
es2021vtkqv 2021-11-06 09:37:25.540 28.5680 -17.8416 11.88 2.05
es2021vtops 2021-11-06 11:37:21.500 28.5626 -17.8357 12.04 2.35
es2021vtqej 2021-11-06 12:24:45.060 28.5568 -17.8517 13.12 2.18
es2021vtqoj 2021-11-06 12:36:23.000 28.5613 -17.8322 10.08 1.68
es2021vtrgc 2021-11-06 12:57:04.800 28.5622 -17.8422 11.72 2.93
es2021vtroh 2021-11-06 13:06:37.680 28.5582 -17.8505 12.46 2.44
es2021vttbe 2021-11-06 13:51:55.870 28.5582 -17.8357 10.12 2.35
es2021vttjn 2021-11-06 14:02:11.990 28.5585 -17.8429 11.62 2.05
es2021vtwsu 2021-11-06 15:43:22.000 28.5575 -17.8416 12.49 1.77
es2021vtyvz 2021-11-06 16:47:48.000 28.5542 -17.8457 13.04 1.86
es2021vtzbi 2021-11-06 16:53:56.850 28.5582 -17.8450 12.72 2.71
es2021vtzdn 2021-11-06 16:56:30.090 28.5621 -17.8398 11.78 2.77
es2021vtzfl 2021-11-06 16:59:03.350 28.5641 -17.8438 11.37 2.19
es2021vtzts 2021-11-06 17:15:39.600 28.5628 -17.8343 11.22 2.05
es2021vudjm 2021-11-06 19:04:47.840 28.5561 -17.8397 11.87 1.96
es2021vugmx 2021-11-06 20:39:33.000 28.5600 -17.8338 12.02 1.86
es2021vugmw 2021-11-06 20:40:24.720 28.5657 -17.8225 35.23 3.32
es2021vugyb 2021-11-06 20:52:33.000 28.5603 -17.8357 10.32 1.86
es2021vuhxb 2021-11-06 21:21:49.080 28.5646 -17.8367  9.96 1.96
es2021vukby 2021-11-06 22:28:04.280 28.5680 -17.8331 12.73 2.05
es2021vulmg 2021-11-06 23:10:23.780 28.5641 -17.8285 11.96 1.96
es2021vumqi 2021-11-06 23:45:24.300 28.5561 -17.8406 11.95 1.96
es2021vunpn 2021-11-07 00:14:47.000 28.5666 -17.8341 11.85 1.77
es2021vunup 2021-11-07 00:21:07.000 28.5645 -17.8294 11.71 1.86
es2021vunxe 2021-11-07 00:23:44.000 28.5534 -17.8364 11.87 1.77
es2021vurcr 2021-11-07 02:01:02.000 28.5589 -17.8319 10.09 1.77
es2021vurhl 2021-11-07 02:06:34.420 28.5604 -17.8385 12.68 2.56
es2021vusvb 2021-11-07 02:52:46.190 28.5578 -17.8451 11.59 2.14
es2021vuuvo 2021-11-07 03:54:08.000 28.5545 -17.8389 11.81 1.86
es2021vuuxj 2021-11-07 03:56:04.760 28.5615 -17.8350 11.83 2.74
es2021vuvfm 2021-11-07 04:05:33.000 28.5551 -17.8270 13.13 1.77
es2021vuvnm 2021-11-07 04:14:55.000 28.5595 -17.8415 12.23 1.86
es2021vuvtx 2021-11-07 04:22:22.010 28.5648 -17.8332 12.89 2.50
es2021vuxrj 2021-11-07 05:20:02.070 28.5588 -17.8439 12.28 2.87
es2021vvacn 2021-11-07 06:33:38.000 28.5649 -17.8345 11.23 1.77
es2021vvaix 2021-11-07 06:41:04.000 28.5539 -17.8386 11.94 1.77
es2021vvanv 2021-11-07 06:46:47.000 28.5610 -17.8402 11.63 1.68
es2021vvarh 2021-11-07 06:51:09.000 28.5628 -17.8371 11.70 1.86
es2021vvbjm 2021-11-07 07:12:05.000 28.5647 -17.8301 11.87 1.77
es2021vvbnt 2021-11-07 07:17:03.000 28.5607 -17.8283 10.65 1.49
es2021vvebq 2021-11-07 08:34:02.000 28.5609 -17.8394 11.67 1.86
es2021vvetb 2021-11-07 08:54:09.190 28.5676 -17.8400 12.10 2.74
es2021vvfib 2021-11-07 09:11:41.670 28.5625 -17.8371 10.93 2.05
es2021vvfps 2021-11-07 09:20:33.660 28.5614 -17.8373 11.65 2.24
es2021vvgio 2021-11-07 09:42:30.650 28.5576 -17.8389  9.81 2.12
es2021vvhqc 2021-11-07 10:21:57.410 28.5587 -17.8444 12.53 2.21
es2021vvhyk 2021-11-07 10:31:31.000 28.5593 -17.8415 12.46 1.86
es2021vvjry 2021-11-07 11:24:23.090 28.5689 -17.8309 11.47 2.47
es2021vvjyt 2021-11-07 11:32:18.000 28.5611 -17.8416 12.10 1.86
es2021vvkwc 2021-11-07 11:59:31.000 28.5639 -17.8402 12.00 1.77
es2021vvlrj 2021-11-07 12:24:20.340 28.5614 -17.8357  9.44 1.97
es2021vvosb 2021-11-07 13:56:03.690 28.5625 -17.8395 11.05 1.96
es2021vvouq 2021-11-07 13:59:02.000 28.5648 -17.8346 10.95 1.77
es2021vvpft 2021-11-07 14:12:02.190 28.5607 -17.8432 12.22 2.81
es2021vvqcs 2021-11-07 14:38:46.470 28.5609 -17.8371  9.61 1.96
es2021vvqco 2021-11-07 14:39:27.780 28.5622 -17.8393 11.02 2.67
es2021vvqzr 2021-11-07 15:05:46.000 28.5630 -17.8363 11.00 1.59
es2021vvrjk 2021-11-07 15:17:10.000 28.5651 -17.8312 11.09 1.77
es2021vvrnt 2021-11-07 15:21:57.000 28.5615 -17.8407 11.69 1.59
es2021vvrsy 2021-11-07 15:28:00.650 28.5644 -17.8391 11.84 2.61
es2021vvsnv 2021-11-07 15:52:26.830 28.5634 -17.8423 11.90 2.10
es2021vvsrr 2021-11-07 15:56:50.000 28.5604 -17.8403 11.77 1.77
es2021vvthi 2021-11-07 16:15:05.680 28.5569 -17.8505 11.73 2.61
es2021vvtth 2021-11-07 16:29:17.000 28.5623 -17.8289 10.35 1.77
es2021vvubc 2021-11-07 16:38:08.930 28.5574 -17.8397 11.85 1.95
es2021vvuzt 2021-11-07 17:07:10.780 28.5800 -17.8263 36.82 3.63
es2021vvvad 2021-11-07 17:07:19.240 28.5806 -17.8163 36.27 3.59
es2021vvwps 2021-11-07 17:55:49.280 28.5593 -17.8390 10.26 1.96
es2021vvxda 2021-11-07 18:11:17.360 28.5597 -17.8436 12.34 3.05
es2021vvyze 2021-11-07 19:07:25.000 28.5587 -17.8382 11.63 1.86
es2021vwbjq 2021-11-07 20:20:12.980 28.5636 -17.8408 12.09 2.86
es2021vwbnd 2021-11-07 20:24:18.720 28.5618 -17.8426 11.78 2.52
es2021vwcuj 2021-11-07 21:03:04.400 28.5692 -17.8324 34.32 2.39
es2021vwhoi 2021-11-07 23:27:31.000 28.5606 -17.8397 11.79 1.59
es2021vwhxu 2021-11-07 23:38:31.200 28.5695 -17.8334 34.53 1.86
es2021vwiqk 2021-11-08 00:00:17.000 28.5618 -17.8400 11.72 1.59
es2021vwjkx 2021-11-08 00:24:09.000 28.5569 -17.8390 11.53 1.59
es2021vwjwl 2021-11-08 00:37:36.000 28.5609 -17.8395 11.65 1.59
es2021vwkfz 2021-11-08 00:48:42.000 28.5578 -17.8394 11.41 1.94
es2021vwkpi 2021-11-08 00:59:39.000 28.5622 -17.8279 10.91 1.87
es2021vwkrx 2021-11-08 01:02:39.480 28.5616 -17.8422 11.78 2.49
es2021vwljd 2021-11-08 01:22:42.000 28.5566 -17.8376 11.48 1.59
es2021vwoch 2021-11-08 02:45:40.730 28.5679 -17.8336 11.43 2.38
es2021vwodu 2021-11-08 02:47:12.340 28.5852 -17.8305 37.04 1.77
es2021vwqcd 2021-11-08 03:46:08.570 28.5622 -17.8402 11.46 1.99
es2021vwrwz 2021-11-08 04:40:42.570 28.5544 -17.8401 12.57 2.01
es2021vwsqo 2021-11-08 05:03:30.860 28.5543 -17.8524 13.25 2.10
es2021vwsxa 2021-11-08 05:11:02.000 28.5537 -17.8378 11.88 1.83
es2021vwtbx 2021-11-08 05:16:43.180 28.5558 -17.8297 13.33 1.91
es2021vwtun 2021-11-08 05:38:27.650 28.5517 -17.8464 13.49 2.04
es2021vwuol 2021-11-08 06:01:39.000 28.5842 -17.8356 11.05 1.49
es2021vwvay 2021-11-08 06:16:15.000 28.5616 -17.8391 11.68 1.77
es2021vwvgt 2021-11-08 06:23:01.820 28.5566 -17.8301 13.29 2.26
es2021vwvlb 2021-11-08 06:28:01.000 28.5620 -17.8325  9.78 1.59
es2021vwvrd 2021-11-08 06:35:07.000 28.5557 -17.8263 13.28 1.59
es2021vwwfc 2021-11-08 06:51:25.770 28.5603 -17.8341  9.45 2.01
es2021vwwgr 2021-11-08 06:53:11.430 28.5565 -17.8297 13.35 1.99
es2021vwwiu 2021-11-08 06:56:50.000 28.5639 -17.8323 10.05 1.68
es2021vwwks 2021-11-08 06:58:43.000 28.5653 -17.8271 13.54 1.59
es2021vwwtw 2021-11-08 07:08:36.000 28.5830 -17.8363 11.13 1.83
es2021vwyfi 2021-11-08 07:52:17.560 28.5644 -17.8367  9.97 1.85
es2021vwzcu 2021-11-08 08:20:02.000 28.5648 -17.8309 13.57 1.77
es2021vwzqx 2021-11-08 08:36:11.050 28.5611 -17.8392 11.44 2.04
es2021vwzxt 2021-11-08 08:44:04.000 28.5611 -17.8383 11.72 1.49
es2021vxadn 2021-11-08 08:50:47.840 28.5591 -17.8301 13.64 2.03
es2021vxamw 2021-11-08 09:01:40.300 28.5621 -17.8303 12.80 1.93
es2021vxegi 2021-11-08 10:55:17.000 28.5626 -17.8284 10.39 1.77
es2021vxeld 2021-11-08 11:00:51.000 28.5652 -17.8271 13.74 1.77
es2021vxenc 2021-11-08 11:03:10.270 28.5617 -17.8423 11.91 2.92
es2021vxfkt 2021-11-08 11:30:57.980 28.5580 -17.8299 13.26 2.08
es2021vxgzc 2021-11-08 12:17:58.800 28.5617 -17.8422 11.77 2.27
es2021vxihz 2021-11-08 12:58:27.000 28.5603 -17.8408 11.78 1.68
es2021vxizq 2021-11-08 13:19:01.000 28.5592 -17.8301 10.64 1.59
es2021vxjdv 2021-11-08 13:23:55.000 28.5553 -17.8358 11.68 1.77
es2021vxjgu 2021-11-08 13:27:23.000 28.5613 -17.8346 11.52 1.59
es2021vxkfy 2021-11-08 13:56:40.000 28.5577 -17.8376 11.09 1.59
es2021vxkgl 2021-11-08 13:57:17.000 28.5580 -17.8361 11.14 1.59
es2021vxlfk 2021-11-08 14:26:24.330 28.5632 -17.8403 11.51 2.29
es2021vxlqj 2021-11-08 14:39:07.770 28.5574 -17.8333  9.44 2.36
es2021vxlyg 2021-11-08 14:48:28.000 28.5598 -17.8287  9.95 2.14
es2021vxnlw 2021-11-08 15:34:31.490 28.5605 -17.8429 12.07 2.44
es2021vxohe 2021-11-08 15:59:21.000 28.5505 -17.8399 12.72 1.86
es2021vxqah 2021-11-08 16:51:55.000 28.5582 -17.8330  9.69 1.59
es2021vxqcx 2021-11-08 16:54:58.000 28.5600 -17.8179  9.98 1.77
es2021vxqtq 2021-11-08 17:14:29.000 28.5629 -17.8217 10.86 1.68
es2021vxrbv 2021-11-08 17:24:05.020 28.5605 -17.8360 12.24 1.93
es2021vxrgv 2021-11-08 17:29:53.360 28.5673 -17.8279 11.66 2.05
es2021vxrmf 2021-11-08 17:36:10.000 28.5596 -17.8315  9.53 1.59
es2021vxrzo 2021-11-08 17:51:41.380 28.5585 -17.8453 12.16 2.85
es2021vxshk 2021-11-08 18:00:50.000 28.5600 -17.8416 11.77 1.77
es2021vxsuj 2021-11-08 18:15:58.280 28.5684 -17.8344 34.35 2.70
es2021vxszk 2021-11-08 18:21:47.000 28.5591 -17.8428 11.68 1.68
es2021vxuek 2021-11-08 18:58:03.460 28.5580 -17.8428 11.21 2.29
es2021vxupn 2021-11-08 19:11:14.000 28.5607 -17.8426 11.11 2.14
es2021vxuxy 2021-11-08 19:20:45.280 28.5609 -17.8443 12.22 2.51
es2021vxvrd 2021-11-08 19:43:06.360 28.5553 -17.8527 13.51 2.67
es2021vxwzu 2021-11-08 20:23:30.000 28.5608 -17.8416 12.00 1.80
es2021vxxoy 2021-11-08 20:41:10.000 28.5579 -17.8305 12.70 1.59
es2021vxxqd 2021-11-08 20:42:33.000 28.5634 -17.8375 11.62 1.86
es2021vxzvd 2021-11-08 21:49:23.380 28.5593 -17.8345 12.82 2.05
es2021vyabq 2021-11-08 21:56:35.520 28.5594 -17.8328 12.83 2.10
es2021vyaqn 2021-11-08 22:13:54.780 28.5586 -17.8349 12.72 2.04
es2021vybbd 2021-11-08 22:26:17.720 28.5622 -17.8398 11.12 2.45
es2021vyclk 2021-11-08 23:08:34.000 28.5634 -17.8363 11.24 1.86
es2021vycuo 2021-11-08 23:19:15.040 28.5524 -17.8451 13.15 2.03
es2021vydyn 2021-11-08 23:54:10.000 28.5612 -17.8400 11.64 1.77
es2021vydzu 2021-11-08 23:55:41.880 28.5554 -17.8526 13.03 2.38
es2021vyekf 2021-11-09 00:07:47.600 28.5658 -17.8390 12.06 2.68
es2021vyfei 2021-11-09 00:31:14.320 28.5606 -17.8455 11.45 1.96
es2021vygck 2021-11-09 00:59:19.000 28.5658 -17.8377 11.63 1.77
es2021vygei 2021-11-09 01:01:24.060 28.5821 -17.8040 31.17 1.96
es2021vygpw 2021-11-09 01:15:01.530 28.5604 -17.8373  9.54 2.03
es2021vyhcl 2021-11-09 01:29:41.620 28.5625 -17.8368 10.26 2.67
es2021vyhfj 2021-11-09 01:33:03.550 28.5641 -17.8423 11.77 2.79
es2021vyiah 2021-11-09 01:57:28.000 28.5510 -17.8437 12.80 1.68
es2021vyikh 2021-11-09 02:09:04.840 28.5762 -17.8292 34.76 1.68
es2021vyksz 2021-11-09 03:19:51.650 28.5621 -17.8367 11.80 2.68
es2021vylkl 2021-11-09 03:40:14.000 28.5621 -17.8320 11.69 1.59
es2021vylsz 2021-11-09 03:50:11.000 28.5587 -17.8350 11.29 1.88
es2021vymnw 2021-11-09 04:14:31.000 28.5588 -17.8362 11.33 1.86
es2021vynsr 2021-11-09 04:50:26.590 28.5622 -17.8405 11.72 2.32
es2021vyotr 2021-11-09 05:21:55.000 28.5580 -17.8379 11.10 1.59
es2021vypfm 2021-11-09 05:35:42.160 28.5619 -17.8407 11.70 2.14
es2021vyphf 2021-11-09 05:37:40.000 28.5581 -17.8364 11.17 1.68
es2021vypst 2021-11-09 05:51:20.000 28.5631 -17.8350 10.64 1.80
es2021vypuj 2021-11-09 05:53:02.000 28.5630 -17.8350 10.57 1.77
es2021vyqih 2021-11-09 06:09:14.930 28.5618 -17.8428 11.66 2.36
es2021vyqnh 2021-11-09 06:15:02.000 28.5629 -17.8345 10.60 1.77
es2021vyqnd 2021-11-09 06:15:16.780 28.5595 -17.8428 11.47 2.20
es2021vyqnu 2021-11-09 06:15:40.670 28.5632 -17.8371 10.62 2.05
es2021vyruv 2021-11-09 06:54:25.160 28.5589 -17.8412 10.86 2.05
es2021vyrvy 2021-11-09 06:55:22.300 28.5821 -17.8209 37.34 2.84
es2021vysbq 2021-11-09 07:02:05.710 28.5646 -17.8355  9.96 2.05
es2021vysid 2021-11-09 07:09:40.160 28.5627 -17.8405 11.70 2.05
es2021vysic 2021-11-09 07:10:28.500 28.5595 -17.8424 11.51 2.49
es2021vyskp 2021-11-09 07:12:35.000 28.5622 -17.8325  9.83 1.86
es2021vysro 2021-11-09 07:20:40.280 28.5569 -17.8404 10.90 2.05
es2021vysur 2021-11-09 07:24:17.000 28.5644 -17.8366 11.60 1.77
es2021vytek 2021-11-09 07:35:40.130 28.5613 -17.8372 11.46 2.18
es2021vythq 2021-11-09 07:39:23.000 28.5596 -17.8377 11.22 1.49
es2021vytxg 2021-11-09 07:57:36.000 28.5661 -17.8373 11.77 1.74
es2021vytyw 2021-11-09 07:59:30.400 28.5624 -17.8418 11.65 2.47
es2021vytzh 2021-11-09 07:59:59.850 28.5639 -17.8373 10.44 2.16
es2021vyukc 2021-11-09 08:13:03.000 28.5592 -17.8366 11.39 1.86
es2021vywcs 2021-11-09 09:04:35.300 28.5651 -17.8369 10.37 1.86
es2021vywhg 2021-11-09 09:09:53.000 28.5563 -17.8392 10.93 1.40
es2021vywsw 2021-11-09 09:23:31.000 28.5549 -17.8385 11.79 1.49
es2021vyxqr 2021-11-09 09:51:12.140 28.5632 -17.8404 11.71 2.61
es2021vyyhv 2021-11-09 10:11:10.730 28.5624 -17.8424 11.70 2.33
es2021vyzqz 2021-11-09 10:52:43.000 28.5582 -17.8400 11.57 1.86
es2021vzaks 2021-11-09 11:15:13.290 28.5622 -17.8379 10.41 1.93
es2021vzayp 2021-11-09 11:31:20.780 28.5596 -17.8430 11.74 2.28
es2021vzbha 2021-11-09 11:41:09.000 28.5634 -17.8230 11.25 1.68
es2021vzbtz 2021-11-09 11:56:47.930 28.5620 -17.8375 10.26 1.95
es2021vzcdz 2021-11-09 12:08:04.030 28.5617 -17.8381 10.29 1.76
es2021vzcfy 2021-11-09 12:10:12.000 28.5650 -17.8347 10.97 1.86
es2021vzchp 2021-11-09 12:12:07.000 28.5634 -17.8318 11.68 1.82
es2021vzcrm 2021-11-09 12:23:39.380 28.5592 -17.8387 10.22 1.81
es2021vzcuy 2021-11-09 12:27:44.730 28.5626 -17.8388 10.43 2.74
es2021vzdkz 2021-11-09 12:46:22.000 28.5598 -17.8392 10.29 1.68
es2021vzdlw 2021-11-09 12:47:26.000 28.5643 -17.8356 10.79 1.77
es2021vzdwr 2021-11-09 12:59:59.000 28.5644 -17.8356 10.91 1.82
es2021vzehr 2021-11-09 13:12:50.000 28.5611 -17.8340 11.65 1.59
es2021vzeka 2021-11-09 13:15:35.000 28.5612 -17.8383 10.34 1.59
es2021vzepb 2021-11-09 13:21:38.000 28.5647 -17.8350 10.97 1.78
es2021vzess 2021-11-09 13:25:56.130 28.5645 -17.8377 10.92 1.92
es2021vzeur 2021-11-09 13:27:58.640 28.5629 -17.8369 10.69 2.05
es2021vzezp 2021-11-09 13:33:53.540 28.5629 -17.8380 10.84 2.14
es2021vzgae 2021-11-09 14:04:43.270 28.5613 -17.8410 11.55 2.14
es2021vzgbk 2021-11-09 14:06:09.000 28.5543 -17.8404 12.29 1.68
es2021vzgca 2021-11-09 14:06:51.040 28.5691 -17.8338 34.34 2.10
es2021vzgep 2021-11-09 14:10:16.580 28.5626 -17.8394 10.98 2.15
es2021vzgyv 2021-11-09 14:33:26.930 28.5646 -17.8383 10.94 1.92
es2021vzhco 2021-11-09 14:37:48.000 28.5601 -17.8300  9.55 1.77
es2021vzidk 2021-11-09 15:09:03.000 28.5635 -17.8306 11.14 1.86
es2021vzidj 2021-11-09 15:09:15.550 28.5633 -17.8391 11.66 2.24
es2021vzjcq 2021-11-09 15:38:30.340 28.5610 -17.8391 11.56 2.04
es2021vzjht 2021-11-09 15:44:28.000 28.5573 -17.8399 11.32 1.77
es2021vzjsb 2021-11-09 15:56:29.000 28.5540 -17.8334 11.70 1.91
es2021vzkhr 2021-11-09 16:14:41.000 28.5701 -17.8281 11.65 1.59
es2021vzklw 2021-11-09 16:19:33.000 28.5551 -17.8269 12.31 1.77
es2021vzlma 2021-11-09 16:50:02.000 28.5587 -17.8380 11.36 1.68
es2021vzmll 2021-11-09 17:19:51.500 28.5624 -17.8336  9.77 1.90
es2021vzndb 2021-11-09 17:40:12.000 28.5567 -17.8407 11.29 1.77
es2021vzool 2021-11-09 18:23:47.000 28.5631 -17.8276 10.85 1.49
es2021vzpxs 2021-11-09 19:04:54.960 28.5643 -17.8354  9.99 1.99
es2021vzrcs 2021-11-09 19:41:03.000 28.5627 -17.8348 10.61 1.49
es2021vzrmg 2021-11-09 19:52:10.940 28.5668 -17.8396 11.80 2.88
es2021vzsbo 2021-11-09 20:10:01.000 28.5695 -17.8322 34.58 1.93
es2021vztdi 2021-11-09 20:42:22.760 28.5674 -17.8393 11.71 2.17
es2021vzubz 2021-11-09 21:11:07.220 28.5624 -17.8351 10.83 1.90
es2021vzwgf 2021-11-09 22:16:39.000 28.5616 -17.8349 11.29 1.77
es2021vzwhi 2021-11-09 22:17:57.000 28.5618 -17.8293 11.11 1.68
es2021vzxod 2021-11-09 22:56:12.440 28.5642 -17.8394 11.36 1.93
es2021vzxww 2021-11-09 23:06:47.320 28.5619 -17.8402 11.33 1.91
es2021vzxzs 2021-11-09 23:09:42.000 28.5637 -17.8365 11.39 1.77
es2021vzybq 2021-11-09 23:11:56.000 28.5607 -17.8369 10.53 1.59
es2021vzyfg 2021-11-09 23:16:26.000 28.5648 -17.8354 11.23 1.59
es2021vzyif 2021-11-09 23:19:51.560 28.5608 -17.8363  9.69 1.93
es2021vzyld 2021-11-09 23:23:01.000 28.5454 -17.8415  9.65 1.59
es2021vzyob 2021-11-09 23:26:25.000 28.5643 -17.8360 11.47 1.76
es2021vzyuz 2021-11-09 23:34:56.000 28.5631 -17.8379 11.57 1.86
es2021vzyys 2021-11-09 23:38:51.000 28.5615 -17.8370 11.37 1.86
es2021vzzeq 2021-11-09 23:45:46.000 28.5640 -17.8367 11.50 1.68
es2021vzzip 2021-11-09 23:50:22.320 28.5652 -17.8397 11.86 2.09
es2021waawb 2021-11-10 00:36:43.000 28.5612 -17.8360 10.93 1.68
es2021waayp 2021-11-10 00:39:19.780 28.5649 -17.8393 11.52 1.96
es2021waazu 2021-11-10 00:40:43.620 28.5651 -17.8409 11.81 2.77
es2021wabjx 2021-11-10 00:52:30.000 28.5573 -17.8375 10.86 1.49
es2021wabtr 2021-11-10 01:03:54.000 28.5579 -17.8365 11.05 1.40
es2021wabvo 2021-11-10 01:06:12.000 28.5562 -17.8376 10.98 1.97
es2021wabxt 2021-11-10 01:08:43.730 28.5561 -17.8521 13.27 1.96
es2021wabyt 2021-11-10 01:09:49.000 28.5616 -17.8329  9.76 1.59
es2021waccb 2021-11-10 01:13:41.500 28.5579 -17.8414 10.75 2.37
es2021wacew 2021-11-10 01:17:31.770 28.5628 -17.8356 11.47 2.00
es2021wacle 2021-11-10 01:24:17.420 28.5598 -17.8383 10.26 2.22
es2021wacqg 2021-11-10 01:30:11.410 28.5638 -17.8364 11.79 2.12
es2021wadau 2021-11-10 01:42:29.720 28.5639 -17.8394 11.12 2.16
es2021wadcf 2021-11-10 01:44:08.000 28.5574 -17.8364 11.15 1.40
es2021wadwe 2021-11-10 02:07:24.000 28.5615 -17.8376 11.42 1.59
es2021wadza 2021-11-10 02:10:44.000 28.5576 -17.8358 11.22 1.49
es2021waeal 2021-11-10 02:12:25.350 28.5622 -17.8392 11.09 1.86
es2021waehf 2021-11-10 02:20:17.000 28.5659 -17.8346 10.97 1.68
es2021waejx 2021-11-10 02:23:26.680 28.5667 -17.8366 11.10 1.91
es2021wafhr 2021-11-10 02:51:09.000 28.5577 -17.8362 11.17 1.59
es2021wafkc 2021-11-10 02:53:57.000 28.5599 -17.8370 10.91 1.68
es2021wafrr 2021-11-10 03:02:59.620 28.5617 -17.8383 10.33 2.77
es2021wafuo 2021-11-10 03:06:09.000 28.5628 -17.8340 10.61 1.77
es2021wafys 2021-11-10 03:11:07.030 28.5713 -17.8333 11.58 2.79
es2021wagqe 2021-11-10 03:31:20.180 28.5581 -17.8397 10.81 2.22
es2021wagug 2021-11-10 03:36:07.000 28.5634 -17.8355 10.95 1.77
es2021wahif 2021-11-10 03:52:23.000 28.5638 -17.8359 10.91 1.59
es2021wahkt 2021-11-10 03:55:19.000 28.5611 -17.8303 10.44 1.40
es2021wahmo 2021-11-10 03:57:27.000 28.5632 -17.8356 10.96 1.59
es2021wahsj 2021-11-10 04:04:14.000 28.5636 -17.8359 10.94 1.68
es2021wahyx 2021-11-10 04:11:51.000 28.5633 -17.8363 10.57 1.72
es2021waibj 2021-11-10 04:14:41.000 28.5598 -17.8369 10.93 1.86
es2021waijt 2021-11-10 04:24:29.420 28.5679 -17.8397 12.09 2.88
es2021waite 2021-11-10 04:36:25.240 28.5586 -17.8385 11.07 2.49
es2021wajdq 2021-11-10 04:47:41.000 28.5624 -17.8378 10.98 1.76
es2021wajvk 2021-11-10 05:08:22.000 28.5664 -17.8331 11.84 1.68
es2021wakcc 2021-11-10 05:16:43.000 28.5642 -17.8350 11.11 1.77
es2021wakfb 2021-11-10 05:19:38.000 28.5631 -17.8373 10.98 1.86
es2021wakgc 2021-11-10 05:20:51.340 28.5629 -17.8403 10.79 2.49
es2021wakkf 2021-11-10 05:25:46.000 28.5648 -17.8329 11.69 1.82
es2021wakpa 2021-11-10 05:31:16.000 28.5586 -17.8392 11.51 1.59
es2021walih 2021-11-10 05:53:42.000 28.5590 -17.8333  9.88 1.49
es2021wamkc 2021-11-10 06:26:05.630 28.5644 -17.8420 10.69 2.44
es2021wanho 2021-11-10 06:53:28.000 28.5620 -17.8330  9.82 1.59
es2021wanoy 2021-11-10 07:02:04.000 28.5591 -17.8375 11.34 1.74
es2021wanwf 2021-11-10 07:10:31.210 28.5608 -17.8396 11.66 1.93
es2021waobv 2021-11-10 07:17:05.000 28.5655 -17.8387 11.07 1.89
es2021wappf 2021-11-10 08:03:18.000 28.5572 -17.8362 10.10 1.68
es2021waprs 2021-11-10 08:05:55.000 28.5624 -17.8285 10.38 1.77
es2021waqck 2021-11-10 08:18:22.840 28.5635 -17.8388 10.98 2.51
es2021waqct 2021-11-10 08:18:46.680 28.5633 -17.8394 10.98 2.05
es2021waqcy 2021-11-10 08:18:59.310 28.5558 -17.8370 12.73 2.14
es2021waqdj 2021-11-10 08:19:29.390 28.5624 -17.8403 10.97 2.68
es2021waqgq 2021-11-10 08:23:17.000 28.5633 -17.8367 10.96 1.81
es2021wardd 2021-11-10 08:49:24.280 28.5737 -17.8298 33.43 2.01
es2021warfc 2021-11-10 08:51:48.610 28.5709 -17.8317 33.16 2.12
es2021wargs 2021-11-10 08:54:24.250 28.5631 -17.8393 10.96 2.29
es2021warhq 2021-11-10 08:54:47.810 28.5627 -17.8383 11.77 2.14
es2021waril 2021-11-10 08:55:36.330 28.5772 -17.8274 33.72 1.86
es2021warrj 2021-11-10 09:06:09.620 28.5716 -17.8289 32.48 2.17
es2021warum 2021-11-10 09:09:45.430 28.5746 -17.8276 33.08 1.96
es2021wasgy 2021-11-10 09:24:44.310 28.5768 -17.8285 34.28 2.26
es2021wasjb 2021-11-10 09:26:42.990 28.5768 -17.8265 34.26 2.41
es2021wasnn 2021-11-10 09:31:58.650 28.5782 -17.8349 34.36 2.15
es2021wasxs 2021-11-10 09:44:02.940 28.5723 -17.8241 34.30 2.56
es2021wathy 2021-11-10 09:55:44.980 28.5746 -17.8222 33.67 2.76
es2021watsd 2021-11-10 10:07:39.240 28.5806 -17.8243 34.29 2.41
es2021watum 2021-11-10 10:10:22.570 28.5729 -17.8268 33.21 2.30
es2021waubw 2021-11-10 10:18:58.460 28.5635 -17.8383 10.49 3.06
es2021waugr 2021-11-10 10:24:34.740 28.5751 -17.8290 33.80 2.13
es2021wauhs 2021-11-10 10:25:46.430 28.5744 -17.8283 33.80 2.06
es2021wauig 2021-11-10 10:26:25.450 28.5623 -17.8371 10.37 2.03
es2021wauio 2021-11-10 10:26:45.840 28.5746 -17.8285 33.43 2.26
es2021wauki 2021-11-10 10:28:37.330 28.5763 -17.8297 35.54 2.29
es2021waupr 2021-11-10 10:33:47.630 28.5636 -17.8378 10.85 1.91
es2021wauqz 2021-11-10 10:36:58.430 28.5722 -17.8321 33.94 2.49
es2021wautj 2021-11-10 10:39:24.300 28.5874 -17.8197 36.83 2.11
es2021wauzv 2021-11-10 10:46:55.800 28.5756 -17.8273 33.48 2.12
es2021wavba 2021-11-10 10:49:18.250 28.5743 -17.8276 33.22 2.42
es2021wavbr 2021-11-10 10:49:55.960 28.5737 -17.8281 32.04 2.89
es2021waveg 2021-11-10 10:52:03.950 28.5782 -17.8342 33.29 2.11
es2021wavhs 2021-11-10 10:56:07.760 28.5590 -17.8425 11.56 2.57
es2021wavkk 2021-11-10 10:59:14.670 28.5716 -17.8320 33.73 1.77
es2021wavoh 2021-11-10 11:03:45.230 28.5751 -17.8288 33.75 2.39
es2021wavpj 2021-11-10 11:05:19.120 28.5778 -17.8253 33.66 2.49
es2021wavtt 2021-11-10 11:10:07.560 28.5709 -17.8232 35.26 3.73
es2021wavvi 2021-11-10 11:11:56.850 28.5748 -17.8293 33.48 2.24
es2021wavyy 2021-11-10 11:16:10.500 28.5768 -17.8287 33.92 2.05
es2021wawbk 2021-11-10 11:19:04.180 28.5759 -17.8275 33.53 2.39
es2021wawdf 2021-11-10 11:20:57.800 28.5723 -17.8303 33.46 1.98
es2021wawil 2021-11-10 11:27:14.000 28.5583 -17.8346 11.56 1.99
es2021wawzs 2021-11-10 11:47:23.190 28.5750 -17.8273 33.78 2.57
es2021waxbo 2021-11-10 11:51:23.590 28.5601 -17.8377  9.41 2.58
es2021waxjn 2021-11-10 11:58:49.060 28.5737 -17.8282 33.33 2.58
es2021wazkt 2021-11-10 13:00:52.000 28.5540 -17.8488 12.99 1.68
es2021wazmu 2021-11-10 13:03:12.800 28.5550 -17.8343 12.69 2.09
es2021wazzy 2021-11-10 13:18:50.630 28.5574 -17.8501 13.04 2.80
es2021wbaec 2021-11-10 13:23:46.560 28.5802 -17.8217 36.70 3.32
es2021wbagf 2021-11-10 13:25:54.240 28.5749 -17.8274 33.23 2.19
es2021wbahf 2021-11-10 13:27:04.510 28.5759 -17.8276 33.38 2.33
es2021wbceo 2021-11-10 14:24:34.330 28.5545 -17.8441 12.93 2.52
es2021wbfvj 2021-11-10 16:14:51.000 28.5588 -17.8354 31.94 2.04
es2021wbfvv 2021-11-10 16:15:37.810 28.5757 -17.8278 33.33 2.17
es2021wbfxh 2021-11-10 16:18:16.520 28.5758 -17.8280 33.39 2.15
es2021wbgbv 2021-11-10 16:22:36.050 28.5752 -17.8277 33.18 2.05
es2021wbhfw 2021-11-10 16:57:37.790 28.5833 -17.8276 36.85 2.05
es2021wbiwj 2021-11-10 17:47:11.960 28.5766 -17.8210 38.52 2.54
es2021wbjul 2021-11-10 18:15:13.000 28.5550 -17.8255 13.55 1.49
es2021wbksf 2021-11-10 18:42:57.000 28.5501 -17.8262 13.77 1.59
es2021wbmgc 2021-11-10 19:29:30.000 28.5577 -17.8354 10.67 1.77
es2021wbpix 2021-11-10 21:03:38.940 28.5696 -17.8332 34.83 1.94
es2021wbrzc 2021-11-10 22:23:08.000 28.5541 -17.8396 11.78 1.59
es2021wbsts 2021-11-10 22:47:06.000 28.5662 -17.8288 11.82 1.59
es2021wbtqr 2021-11-10 23:14:02.500 28.5693 -17.8332 12.52 2.66
es2021wbtxd 2021-11-10 23:21:26.020 28.5771 -17.8216 38.34 1.86
es2021wburt 2021-11-10 23:45:30.300 28.5816 -17.8198 37.83 1.77
es2021wbxmh 2021-11-11 01:10:03.270 28.5711 -17.8170 35.40 1.22
es2021wcbhn 2021-11-11 03:05:42.900 28.5671 -17.8118 13.72 2.45
es2021wccir 2021-11-11 03:37:59.290 28.5691 -17.8252 34.61 3.94
es2021wccrj 2021-11-11 03:47:30.860 28.5750 -17.8268 32.99 2.25
es2021wcctz 2021-11-11 03:50:32.800 28.5760 -17.8258 33.09 1.99
es2021wccvk 2021-11-11 03:52:10.230 28.5750 -17.8269 32.94 2.05
es2021wccvr 2021-11-11 03:52:31.930 28.5769 -17.8278 33.40 2.05
es2021wccwp 2021-11-11 03:53:37.080 28.5751 -17.8271 33.11 1.86
es2021wccyh 2021-11-11 03:55:34.820 28.5758 -17.8270 33.34 1.96
es2021wccze 2021-11-11 03:56:23.720 28.5692 -17.8306 32.74 1.96
es2021wcczm 2021-11-11 03:56:58.140 28.5751 -17.8266 32.88 1.96
es2021wcczx 2021-11-11 03:57:27.900 28.5791 -17.8313 33.82 1.93
es2021wcdat 2021-11-11 03:58:26.480 28.5780 -17.8278 33.60 1.77
es2021wcdbc 2021-11-11 03:58:51.110 28.5678 -17.8345 31.57 2.15
es2021wcdau 2021-11-11 03:59:31.530 28.5747 -17.8280 33.13 2.04
es2021wcddc 2021-11-11 04:01:11.250 28.5736 -17.8275 33.07 2.03
es2021wcdfe 2021-11-11 04:03:35.540 28.5884 -17.8173 34.56 2.14
es2021wcdhj 2021-11-11 04:06:09.620 28.5751 -17.8269 33.05 1.91
es2021wcepu 2021-11-11 04:46:16.060 28.5726 -17.8163 35.16 1.59
es2021wceud 2021-11-11 04:51:19.920 28.5725 -17.8161 35.13 1.31
es2021wcewv 2021-11-11 04:54:27.120 28.5718 -17.8174 35.12 2.60
es2021wcguv 2021-11-11 05:52:44.000 28.5603 -17.8403 11.62 1.86
es2021wcltm 2021-11-11 08:22:42.000 28.5666 -17.8317 11.32 1.77
es2021wcqlo 2021-11-11 10:45:03.240 28.5608 -17.8444 11.78 2.57
es2021wcwpk 2021-11-11 13:51:20.000 28.5631 -17.8384 11.79 1.80
es2021wcytz 2021-11-11 14:57:17.000 28.5591 -17.8315 10.03 1.49
es2021wdaah 2021-11-11 15:34:57.000 28.5594 -17.8408 11.77 2.02
es2021wdfak 2021-11-11 18:06:36.680 28.5758 -17.8199 38.26 2.48
es2021wdfkn 2021-11-11 18:18:27.060 28.5702 -17.8346 34.48 2.20
es2021wdgwq 2021-11-11 19:03:02.480 28.5615 -17.8360 11.04 2.63
es2021wdiku 2021-11-11 19:49:41.920 28.5718 -17.8173 35.65 1.77
es2021wdjjc 2021-11-11 20:18:00.000 28.5651 -17.8331 10.32 1.68
es2021wdkps 2021-11-11 20:56:14.000 28.5622 -17.8326  9.83 1.68
es2021wdlrz 2021-11-11 21:28:58.000 28.5552 -17.8261 13.38 1.49
es2021wdlvl 2021-11-11 21:33:00.000 28.5555 -17.8262 13.34 1.59
es2021wdnwj 2021-11-11 22:34:41.960 28.5556 -17.8301 13.30 1.95
es2021wdogi 2021-11-11 22:46:27.000 28.5550 -17.8269 13.36 1.86
es2021wdomw 2021-11-11 22:53:55.580 28.5606 -17.8288 11.63 2.16
es2021wdqil 2021-11-11 23:49:23.960 28.5583 -17.8300 13.24 2.02
es2021wdqyv 2021-11-12 00:08:28.000 28.5640 -17.8274 12.75 1.68
es2021wdrph 2021-11-12 00:27:39.870 28.5688 -17.8402 11.90 1.76
es2021wdsex 2021-11-12 00:45:52.000 28.5550 -17.8347  9.85 1.59
es2021wdvoa 2021-11-12 02:27:30.000 28.5609 -17.8376 11.27 1.49
es2021wdwcw 2021-11-12 02:44:43.000 28.5625 -17.8283 10.35 1.68
es2021wecdu 2021-11-12 05:47:38.060 28.5771 -17.8196 38.51 2.35
es2021wefaj 2021-11-12 07:14:36.210 28.5809 -17.8226 36.76 1.86
es2021wegfb 2021-11-12 07:50:20.900 28.5813 -17.8222 36.80 1.96
es2021wehlz 2021-11-12 08:28:54.580 28.5786 -17.8263 36.92 3.16
es2021weiwm 2021-11-12 09:11:17.000 28.5597 -17.8409 11.71 1.77
es2021wekhe 2021-11-12 09:54:00.000 28.5662 -17.8314 11.82 1.68
es2021welqx 2021-11-12 10:35:38.700 28.5763 -17.8206 38.38 1.86
es2021wesfn 2021-11-12 13:54:35.000 28.5624 -17.8291 10.99 1.91
es2021weuns 2021-11-12 15:04:45.790 28.5669 -17.8361 33.96 1.97
es2021wexzf 2021-11-12 16:49:05.330 28.5761 -17.8233 38.20 2.03
es2021weyzc 2021-11-12 17:19:15.000 28.5577 -17.8313 12.54 1.49
es2021wezwl 2021-11-12 17:46:27.000 28.5565 -17.8310 12.73 1.77
es2021wezxj 2021-11-12 17:48:10.500 28.5589 -17.8339 12.76 1.95
es2021wezzu 2021-11-12 17:50:22.000 28.5549 -17.8319 12.71 1.59
es2021wfait 2021-11-12 18:01:05.000 28.5560 -17.8310 12.81 1.68
es2021wfbzh 2021-11-12 18:50:28.000 28.5581 -17.8305 12.54 1.77
es2021wfihf 2021-11-12 22:02:23.280 28.5761 -17.8293 33.55 1.81
es2021wfiod 2021-11-12 22:08:23.600 28.5750 -17.8266 33.10 2.22
es2021wfind 2021-11-12 22:09:11.280 28.5751 -17.8269 33.07 2.16
es2021wfipj 2021-11-12 22:10:57.960 28.5761 -17.8237 33.47 2.04
es2021wfipk 2021-11-12 22:11:00.660 28.5748 -17.8274 33.10 2.09
es2021wfisg 2021-11-12 22:12:47.460 28.5749 -17.8257 32.75 2.21
es2021wfivj 2021-11-12 22:17:57.800 28.5782 -17.8252 33.35 2.00
es2021wfiwl 2021-11-12 22:19:15.160 28.5750 -17.8256 32.97 2.24
es2021wfixm 2021-11-12 22:20:28.240 28.5742 -17.8281 32.66 2.08
es2021wfiyw 2021-11-12 22:22:04.040 28.5751 -17.8271 32.87 1.77
es2021wfjby 2021-11-12 22:25:13.440 28.5744 -17.8327 33.10 1.96
es2021wfjav 2021-11-12 22:25:45.360 28.5753 -17.8242 32.94 1.77
es2021wfoau 2021-11-13 00:56:01.000 28.5546 -17.8390 11.79 1.31
es2021wfzxv 2021-11-13 06:56:02.830 28.5777 -17.8236 36.64 3.99
es2021wgarc 2021-11-13 07:18:03.900 28.5761 -17.8215 37.28 1.77
es2021wgbet 2021-11-13 07:34:26.530 28.5616 -17.8346 11.92 1.96
es2021wgbgc 2021-11-13 07:35:58.000 28.5636 -17.8389 11.51 1.68
es2021wgctl 2021-11-13 08:22:03.000 28.5647 -17.8257 11.40 1.76
es2021wgjoi 2021-11-13 11:48:01.980 28.5689 -17.8429 35.01 1.68
es2021wgsjw 2021-11-13 16:15:38.900 28.5737 -17.8291 34.70 1.86
es2021wgucg 2021-11-13 17:08:07.600 28.5763 -17.8207 38.48 2.50
es2021wguhl 2021-11-13 17:13:22.000 28.5618 -17.8330 11.73 1.59
es2021wguxe 2021-11-13 17:31:44.480 28.5753 -17.8252 32.93 1.77
es2021wgztl 2021-11-13 19:58:58.000 28.5627 -17.8288 11.68 1.84
es2021whbzp 2021-11-13 21:06:45.000 28.5622 -17.8326  9.82 1.86
es2021whdew 2021-11-13 21:43:12.000 28.5635 -17.8320 10.02 1.59
es2021whfcu 2021-11-13 22:41:18.660 28.5819 -17.8203 38.75 1.77
es2021whfgg 2021-11-13 22:45:25.980 28.5737 -17.8334 34.66 1.68
es2021whgmr 2021-11-13 23:23:20.000 28.5610 -17.8362 11.51 1.59
es2021whhku 2021-11-13 23:51:38.000 28.5625 -17.8285 10.39 1.59
es2021whhsh 2021-11-13 23:59:57.140 28.5796 -17.8239 37.03 2.05
es2021whiob 2021-11-14 00:25:25.000 28.5612 -17.8371 11.38 1.49
es2021whjin 2021-11-14 00:49:12.390 28.5759 -17.8306 35.39 1.77
es2021whkfq 2021-11-14 01:16:12.070 28.5887 -17.8196 37.22 1.68
es2021whkpp 2021-11-14 01:27:48.870 28.5800 -17.8213 36.91 1.40
es2021whkyf 2021-11-14 01:37:46.450 28.5753 -17.8301 35.18 1.77
es2021whnpc 2021-11-14 02:58:12.310 28.5533 -17.8545 13.40 2.06
es2021whnwn 2021-11-14 03:06:43.140 28.5757 -17.8129 38.01 1.68
es2021whpvt 2021-11-14 04:06:55.000 28.5528 -17.8499 13.20 1.49
es2021whqme 2021-11-14 04:24:28.000 28.5535 -17.8486 13.13 1.40
es2021whqnl 2021-11-14 04:25:44.150 28.5820 -17.8233 37.20 1.77
es2021whqvb 2021-11-14 04:36:06.720 28.5796 -17.8240 37.00 2.00
es2021whqzi 2021-11-14 04:41:02.900 28.5551 -17.8517 13.22 2.04
es2021whrnw 2021-11-14 04:57:59.720 28.5535 -17.8408 13.05 1.89
es2021whsjx 2021-11-14 05:23:37.800 28.5799 -17.8236 37.27 2.79
es2021whrfu 2021-11-14 05:24:02.170 28.5813 -17.8243 36.66 3.48
es2021whuns 2021-11-14 06:28:43.000 28.5524 -17.8495 13.17 1.80
es2021whuqc 2021-11-14 06:31:28.000 28.5536 -17.8497 13.10 1.82
es2021whuth 2021-11-14 06:35:14.000 28.5537 -17.8504 13.07 1.49
es2021whyiu 2021-11-14 08:24:09.000 28.5655 -17.8300 11.42 1.31
es2021wicep 2021-11-14 10:20:29.590 28.5655 -17.8230 35.22 3.38
es2021wifgp 2021-11-14 11:53:50.000 28.5617 -17.8322 11.76 1.85
es2021wigfn 2021-11-14 12:22:37.650 28.5701 -17.8321 33.73 1.86
es2021wigqr 2021-11-14 12:35:51.890 28.5705 -17.8325 33.83 2.14
es2021wihgs 2021-11-14 12:54:31.000 28.5543 -17.8389 11.85 1.68
es2021wiiaa 2021-11-14 13:17:03.500 28.5699 -17.8321 33.68 2.10
es2021wijkn 2021-11-14 13:59:35.820 28.5662 -17.8313 34.39 2.05
es2021wikxc 2021-11-14 14:44:42.830 28.5706 -17.8332 34.32 2.09
es2021wilwg 2021-11-14 15:13:53.000 28.5559 -17.8291 12.56 1.88
es2021wimok 2021-11-14 15:35:02.000 28.5540 -17.8390 11.77 1.59
es2021wiptn 2021-11-14 17:11:52.560 28.5747 -17.8180 38.03 1.96
es2021wivss 2021-11-14 20:13:15.000 28.5618 -17.8334 11.75 1.59
es2021wixuq 2021-11-14 21:16:12.000 28.5629 -17.8376 11.77 1.68
es2021wiynm 2021-11-14 21:37:38.420 28.5759 -17.8175 38.26 1.68
es2021wizti 2021-11-14 22:14:47.840 28.5732 -17.8322 34.49 1.86
es2021wjfwh 2021-11-15 01:20:12.000 28.5559 -17.8267 13.21 1.77
es2021wjfzy 2021-11-15 01:24:24.000 28.5534 -17.8499 13.14 1.87
es2021wjgrl 2021-11-15 01:44:46.220 28.5555 -17.8300 13.23 1.90
es2021wjkei 2021-11-15 03:30:41.000 28.5561 -17.8430 12.75 1.49
es2021wjkxm 2021-11-15 03:53:44.620 28.5808 -17.8231 36.93 3.15
es2021wjleg 2021-11-15 04:01:47.840 28.5567 -17.8314 13.20 1.93
es2021wjlho 2021-11-15 04:04:53.000 28.5565 -17.8284 13.10 1.77
es2021wjlng 2021-11-15 04:11:23.000 28.5565 -17.8286 13.12 1.77
es2021wjlwz 2021-11-15 04:22:43.000 28.5548 -17.8275 13.22 1.77
es2021wjmew 2021-11-15 04:31:54.000 28.5573 -17.8287 12.96 1.68
es2021wjmgt 2021-11-15 04:34:07.820 28.5562 -17.8301 13.29 1.96
es2021wjnag 2021-11-15 04:56:52.320 28.5794 -17.8200 38.51 2.47
es2021wjogw 2021-11-15 05:34:50.000 28.5779 -17.8263 35.33 1.86
es2021wjosu 2021-11-15 05:48:46.000 28.5633 -17.8376 11.69 1.40
es2021wjpnv 2021-11-15 06:13:16.000 28.5537 -17.8280 13.32 1.68
es2021wjppz 2021-11-15 06:15:47.050 28.5840 -17.8276 36.91 1.86
es2021wjqoe 2021-11-15 06:44:00.000 28.5560 -17.8286 13.11 1.49
es2021wjrhq 2021-11-15 07:06:41.250 28.5559 -17.8531 13.17 2.08
es2021wjsgq 2021-11-15 07:36:01.120 28.5570 -17.8502 13.03 2.56
es2021wjval 2021-11-15 08:59:31.000 28.5576 -17.8294 12.84 1.49
es2021wjvyx 2021-11-15 09:28:03.000 28.5566 -17.8302 12.85 1.59
es2021wjznl 2021-11-15 11:15:58.390 28.5626 -17.8378 11.23 2.12
es2021wkcnh 2021-11-15 12:46:41.290 28.5729 -17.8315 36.49 1.96
es2021wkdjv 2021-11-15 13:12:59.810 28.5747 -17.8178 35.34 2.35
es2021wkeeg 2021-11-15 13:36:44.170 28.5623 -17.8386 11.46 2.40
es2021wkeyc 2021-11-15 13:59:52.610 28.5587 -17.8346 12.72 2.02
es2021wkfhi 2021-11-15 14:10:39.310 28.5587 -17.8347 12.81 1.94
es2021wkfjq 2021-11-15 14:13:23.000 28.5564 -17.8309 12.84 1.59
es2021wkjhd 2021-11-15 16:12:21.160 28.5603 -17.8374 26.84 2.29
es2021wkjla 2021-11-15 16:16:12.120 28.5756 -17.8200 38.28 2.40
es2021wkprt 2021-11-15 19:25:51.640 28.5676 -17.8242 34.57 1.77
es2021wkpzj 2021-11-15 19:34:41.600 28.5836 -17.8183 38.92 1.86
es2021wkstl 2021-11-15 20:58:45.000 28.5628 -17.8303 11.97 1.59
es2021wktdh 2021-11-15 21:10:13.000 28.5629 -17.8320 11.65 1.59
es2021wktej 2021-11-15 21:11:21.340 28.5792 -17.8123 34.66 1.59
es2021wktfi 2021-11-15 21:12:37.000 28.5624 -17.8304 12.05 1.59
es2021wkuol 2021-11-15 21:53:20.680 28.5797 -17.8112 34.66 1.77
es2021wkvjp 2021-11-15 22:18:11.860 28.5786 -17.8127 34.71 1.77
es2021wkwkq 2021-11-15 22:50:11.000 28.5646 -17.8325 12.00 1.83
es2021wkwqv 2021-11-15 22:56:55.820 28.5715 -17.8376 34.31 2.36
es2021wkxjq 2021-11-15 23:18:50.640 28.5784 -17.8137 34.81 2.11
es2021wkykc 2021-11-15 23:49:43.600 28.5858 -17.8194 36.91 2.05
es2021wkyvb 2021-11-16 00:02:29.890 28.5782 -17.8137 34.79 1.88
es2021wlatt 2021-11-16 01:01:43.700 28.5814 -17.8221 37.28 2.88
es2021wlbmr 2021-11-16 01:23:36.860 28.5784 -17.8132 34.76 1.68
es2021wlbor 2021-11-16 01:26:29.000 28.5652 -17.8371 11.46 1.68
es2021wlbys 2021-11-16 01:37:38.550 28.5636 -17.8413 11.34 2.01
es2021wlcsa 2021-11-16 02:00:09.080 28.5647 -17.8459 12.70 1.96
es2021wlebf 2021-11-16 02:41:11.780 28.5630 -17.8408 11.65 2.42
es2021wlhrf 2021-11-16 04:30:47.640 28.5783 -17.8132 34.77 2.08
es2021wlkun 2021-11-16 06:06:08.000 28.5609 -17.8331 10.12 1.68
es2021wlkxi 2021-11-16 06:08:49.000 28.5625 -17.8382 12.04 1.68
es2021wllti 2021-11-16 06:34:26.820 28.5829 -17.8224 35.28 2.05
es2021wlohg 2021-11-16 07:51:19.460 28.5794 -17.8120 34.68 2.31
es2021wlsqm 2021-11-16 10:03:17.000 28.5610 -17.8370 10.61 1.77
es2021wlttd 2021-11-16 10:36:40.000 28.5619 -17.8324  9.86 1.68
es2021wlttw 2021-11-16 10:37:34.000 28.5605 -17.8371 10.64 1.59
es2021wltwt 2021-11-16 10:40:54.000 28.5615 -17.8367  9.85 1.59
es2021wlxas 2021-11-16 12:16:27.000 28.5621 -17.8327  9.82 1.86
es2021wlxoo 2021-11-16 12:32:35.440 28.5787 -17.8126 34.71 2.47
es2021wlzju 2021-11-16 13:27:38.270 28.5792 -17.8226 36.55 2.95
es2021wmasg 2021-11-16 14:07:48.310 28.5707 -17.8359 34.54 2.05
es2021wmbkl 2021-11-16 14:29:01.060 28.5705 -17.8356 34.44 1.96
es2021wmckx 2021-11-16 14:59:50.000 28.5635 -17.8271 11.31 1.68
es2021wmeaj 2021-11-16 15:48:52.250 28.5610 -17.8322 11.11 2.26
es2021wmghl 2021-11-16 16:57:07.000 28.5625 -17.8287 10.33 1.81
es2021wmgnv 2021-11-16 17:05:05.000 28.5602 -17.8375 10.66 1.77
es2021wmhfy 2021-11-16 17:26:22.000 28.5600 -17.8380 10.73 1.59
es2021wmhqc 2021-11-16 17:37:32.500 28.5618 -17.8377 11.38 2.52
es2021wmito 2021-11-16 18:11:47.600 28.5634 -17.8381 10.91 2.06
es2021wmjib 2021-11-16 18:28:41.000 28.5616 -17.8389 11.41 1.86
es2021wmjkb 2021-11-16 18:31:49.000 28.5621 -17.8395 10.99 2.19
es2021wmjvc 2021-11-16 18:44:15.000 28.5630 -17.8341 10.60 1.68
es2021wmjxq 2021-11-16 18:47:01.280 28.5638 -17.8405 11.49 2.18
es2021wmkal 2021-11-16 18:50:33.000 28.5587 -17.8345  9.59 1.59
es2021wmkgz 2021-11-16 18:57:44.840 28.5779 -17.8134 34.82 2.41
es2021wmkpv 2021-11-16 19:08:04.000 28.5610 -17.8333  9.95 1.86
es2021wmlci 2021-11-16 19:22:26.400 28.5709 -17.8351 34.28 1.86
es2021wmles 2021-11-16 19:25:25.000 28.5612 -17.8332 11.36 1.59
es2021wmloi 2021-11-16 19:36:38.000 28.5625 -17.8373 11.11 1.86
es2021wmlsb 2021-11-16 19:40:58.000 28.5623 -17.8318 11.44 1.86
es2021wmmlc 2021-11-16 20:03:25.000 28.5633 -17.8359 10.94 1.86
es2021wmmqv 2021-11-16 20:09:50.640 28.5628 -17.8392 10.65 2.14
es2021wmmta 2021-11-16 20:12:28.000 28.5643 -17.8363 10.75 1.77
es2021wmnhv 2021-11-16 20:29:39.360 28.5647 -17.8351 11.12 1.96
es2021wmnqh 2021-11-16 20:39:31.000 28.5594 -17.8370 10.89 1.59
es2021wmnur 2021-11-16 20:44:42.480 28.5757 -17.8195 38.33 2.60
es2021wmnxe 2021-11-16 20:47:34.320 28.5630 -17.8375 10.89 2.34
es2021wmogt 2021-11-16 20:58:42.000 28.5650 -17.8353 10.72 1.86
es2021wmoun 2021-11-16 21:14:45.520 28.5647 -17.8402 11.18 2.03
es2021wmowg 2021-11-16 21:16:46.600 28.5676 -17.8267 32.88 1.96
es2021wmqap 2021-11-16 21:52:10.080 28.5650 -17.8352 11.21 1.97
es2021wmqco 2021-11-16 21:54:27.660 28.5648 -17.8401 11.23 2.68
es2021wmrax 2021-11-16 22:22:40.440 28.5762 -17.8151 34.31 1.68
es2021wmrfb 2021-11-16 22:27:41.080 28.5607 -17.8349 11.68 2.45
es2021wmrgd 2021-11-16 22:28:54.240 28.5633 -17.8382 10.55 1.93
es2021wmrja 2021-11-16 22:32:26.200 28.5645 -17.8407 11.22 2.00
es2021wmrqv 2021-11-16 22:41:25.380 28.5704 -17.8368 34.53 1.77
es2021wmsfi 2021-11-16 22:58:18.680 28.5606 -17.8416 10.52 2.12
es2021wmsyg 2021-11-16 23:20:20.800 28.5649 -17.8397 11.15 2.02
es2021wmtfr 2021-11-16 23:29:43.400 28.5771 -17.8150 34.93 2.30
es2021wmtns 2021-11-16 23:38:25.400 28.5630 -17.8410 11.48 2.67
es2021wmuhv 2021-11-17 00:01:49.960 28.5643 -17.8408 10.97 2.25
es2021wmuog 2021-11-17 00:09:19.000 28.5647 -17.8367 11.24 1.86
es2021wmuqv 2021-11-17 00:12:18.100 28.5621 -17.8381 10.16 2.39
es2021wmuxa 2021-11-17 00:19:38.040 28.5618 -17.8381 10.14 2.13
es2021wmuze 2021-11-17 00:22:02.000 28.5638 -17.8276 11.21 1.68
es2021wmvan 2021-11-17 00:23:36.000 28.5645 -17.8373 10.77 1.87
es2021wmvbp 2021-11-17 00:24:07.000 28.5620 -17.8293 11.54 1.86
es2021wmvek 2021-11-17 00:28:08.940 28.5651 -17.8377 10.89 2.09
es2021wmvfh 2021-11-17 00:29:10.000 28.5618 -17.8359 10.10 1.77
es2021wmvgw 2021-11-17 00:31:09.980 28.5656 -17.8392 11.16 2.21
es2021wmvjb 2021-11-17 00:33:32.000 28.5646 -17.8336 10.96 1.86
es2021wmvlm 2021-11-17 00:36:19.920 28.5695 -17.8347 34.34 2.09
es2021wmvof 2021-11-17 00:39:40.000 28.5651 -17.8346 10.29 1.68
es2021wmwaq 2021-11-17 00:53:43.000 28.5641 -17.8377 10.74 1.59
es2021wmwet 2021-11-17 00:58:33.000 28.5597 -17.8352  9.64 1.49
es2021wmwit 2021-11-17 01:03:31.020 28.5627 -17.8397 10.96 2.13
es2021wmwls 2021-11-17 01:06:58.000 28.5624 -17.8312 10.04 1.68
es2021wmwpd 2021-11-17 01:10:57.070 28.5636 -17.8389 11.00 2.21
es2021wmwvo 2021-11-17 01:18:27.270 28.5622 -17.8407 10.98 2.43
es2021wmxdo 2021-11-17 01:27:45.190 28.5693 -17.8343 34.25 2.06
es2021wmxgo 2021-11-17 01:31:15.370 28.5633 -17.8379 10.88 2.20
es2021wmxlk 2021-11-17 01:36:55.870 28.5654 -17.8382 11.04 2.07
es2021wmxpp 2021-11-17 01:41:45.850 28.5763 -17.8173 35.19 1.96
es2021wmxvr 2021-11-17 01:48:53.410 28.5655 -17.8378 10.98 2.21
es2021wmxwx 2021-11-17 01:50:30.000 28.5631 -17.8373 11.17 1.68
es2021wmxyt 2021-11-17 01:52:27.190 28.5718 -17.8375 34.49 2.45
es2021wmybz 2021-11-17 01:57:01.000 28.5553 -17.8354 12.07 1.77
es2021wmygq 2021-11-17 02:02:26.000 28.5660 -17.8356 11.00 1.68
es2021wmynv 2021-11-17 02:10:03.320 28.5631 -17.8394 11.00 1.96
es2021wmytt 2021-11-17 02:16:57.000 28.5625 -17.8336  9.66 1.77
es2021wmyur 2021-11-17 02:18:02.000 28.5648 -17.8380 10.62 1.68
es2021wmyvq 2021-11-17 02:19:07.000 28.5656 -17.8365 10.85 1.77
es2021wmyxz 2021-11-17 02:22:31.670 28.5630 -17.8380 11.06 1.84
es2021wmzaa 2021-11-17 02:24:14.000 28.5625 -17.8277 11.19 1.77
es2021wmzcl 2021-11-17 02:27:04.670 28.5644 -17.8428 10.92 2.50
es2021wmzfh 2021-11-17 02:30:22.830 28.5643 -17.8394 10.88 2.02
es2021wmzhf 2021-11-17 02:32:48.000 28.5594 -17.8383 10.55 1.68
es2021wmzom 2021-11-17 02:41:05.000 28.5652 -17.8363 10.82 1.86
es2021wmzzp 2021-11-17 02:53:49.030 28.5696 -17.8339 34.26 2.05
es2021wnacd 2021-11-17 02:57:14.000 28.5651 -17.8365 10.69 1.49
es2021wnaeb 2021-11-17 02:59:16.560 28.5650 -17.8398 11.20 2.07
es2021wnale 2021-11-17 03:07:56.000 28.5631 -17.8343 10.64 1.86
es2021wnann 2021-11-17 03:10:18.280 28.5669 -17.8358 34.75 2.65
es2021wnaqg 2021-11-17 03:14:19.880 28.5660 -17.8392 11.10 2.34
es2021wnasx 2021-11-17 03:16:39.970 28.5626 -17.8405 10.95 2.23
es2021wnaum 2021-11-17 03:18:28.830 28.5631 -17.8388 10.85 2.12
es2021wnawv 2021-11-17 03:21:09.890 28.5592 -17.8442 12.67 2.32
es2021wnbbl 2021-11-17 03:26:33.120 28.5640 -17.8313 11.20 1.99
es2021wnbem 2021-11-17 03:30:02.000 28.5601 -17.8375 10.67 1.68
es2021wnbgw 2021-11-17 03:32:50.060 28.5654 -17.8398 10.86 2.39
es2021wnbht 2021-11-17 03:33:52.000 28.5651 -17.8359 10.88 1.86
es2021wnbja 2021-11-17 03:35:21.000 28.5637 -17.8370 10.61 1.93
es2021wnbku 2021-11-17 03:37:26.000 28.5647 -17.8360 10.74 1.77
es2021wnbou 2021-11-17 03:42:22.610 28.5652 -17.8393 11.12 2.11
es2021wnbqd 2021-11-17 03:43:37.000 28.5589 -17.8362 11.64 1.77
es2021wnbur 2021-11-17 03:49:15.000 28.5637 -17.8352 10.79 1.86
es2021wnbzv 2021-11-17 03:54:56.630 28.5618 -17.8383 10.16 2.60
es2021wncbu 2021-11-17 03:57:15.000 28.5632 -17.8322 10.86 1.86
es2021wncdx 2021-11-17 03:59:41.000 28.5635 -17.8377 10.71 1.68
es2021wncgk 2021-11-17 04:02:35.500 28.5630 -17.8389 10.96 2.25
es2021wncng 2021-11-17 04:10:35.360 28.5589 -17.8448 12.61 2.94
es2021wncqk 2021-11-17 04:14:22.700 28.5639 -17.8383 10.70 2.01
es2021wncxa 2021-11-17 04:21:59.000 28.5646 -17.8374 11.04 1.86
es2021wncyu 2021-11-17 04:24:02.640 28.5604 -17.8399 10.41 1.96
es2021wndao 2021-11-17 04:26:06.000 28.5633 -17.8365 10.75 1.77
es2021wndcx 2021-11-17 04:28:49.550 28.5585 -17.8445 12.57 2.12
es2021wnddx 2021-11-17 04:29:59.000 28.5631 -17.8269 10.92 1.77
es2021wndfe 2021-11-17 04:32:08.000 28.5628 -17.8287 11.43 2.02
es2021wndhh 2021-11-17 04:33:58.650 28.5621 -17.8406 10.31 2.24
es2021wndlc 2021-11-17 04:38:21.130 28.5691 -17.8352 34.35 1.86
es2021wndms 2021-11-17 04:41:01.600 28.5624 -17.8388 10.42 2.20
es2021wndnr 2021-11-17 04:41:23.540 28.5624 -17.8384 10.39 2.14
es2021wndpb 2021-11-17 04:43:00.680 28.5621 -17.8339 11.02 2.38
es2021wndqu 2021-11-17 04:45:01.880 28.5585 -17.8413 11.33 2.10
es2021wndui 2021-11-17 04:49:23.670 28.5653 -17.8384 11.00 2.36
es2021wndvq 2021-11-17 04:50:54.520 28.5595 -17.8425 11.13 2.15
es2021wndxu 2021-11-17 04:53:10.000 28.5579 -17.8381 11.61 1.68
es2021wndyw 2021-11-17 04:54:30.770 28.5534 -17.8384 11.90 1.96
es2021wneam 2021-11-17 04:57:05.000 28.5619 -17.8373 11.69 1.77
es2021wnedg 2021-11-17 04:59:33.000 28.5580 -17.8396 11.25 1.49
es2021wnefv 2021-11-17 05:02:32.900 28.5636 -17.8402 10.95 2.81
es2021wnehe 2021-11-17 05:04:07.600 28.5628 -17.8386 10.56 1.95
es2021wneig 2021-11-17 05:05:23.110 28.5642 -17.8374 10.90 1.96
es2021wnejn 2021-11-17 05:06:51.040 28.5633 -17.8398 11.03 2.08
es2021wnelf 2021-11-17 05:08:49.000 28.5556 -17.8372 11.28 1.49
es2021wnenm 2021-11-17 05:12:44.150 28.5615 -17.8387 11.29 2.05
es2021wneqi 2021-11-17 05:14:48.970 28.5675 -17.8403 12.23 2.78
es2021wnete 2021-11-17 05:18:07.010 28.5658 -17.8395 10.99 2.32
es2021wnevn 2021-11-17 05:20:50.530 28.5692 -17.8330 34.30 1.96
es2021wnezz 2021-11-17 05:26:03.000 28.5629 -17.8379 10.92 1.86
es2021wnfdv 2021-11-17 05:30:33.000 28.5558 -17.8369 11.07 1.86
es2021wnfgo 2021-11-17 05:33:42.890 28.5574 -17.8394 10.03 1.96
es2021wnfgq 2021-11-17 05:33:49.970 28.5639 -17.8378 10.67 2.44
es2021wnfkr 2021-11-17 05:38:42.520 28.5570 -17.8408 11.32 2.05
es2021wnfvv 2021-11-17 05:51:52.950 28.5626 -17.8366 10.18 2.09
es2021wnfxn 2021-11-17 05:53:30.260 28.5615 -17.8383 10.25 3.09
es2021wngsu 2021-11-17 06:18:16.000 28.5639 -17.8354 10.87 1.77
es2021wngvj 2021-11-17 06:21:06.690 28.5600 -17.8415 10.91 1.96
es2021wngxa 2021-11-17 06:23:50.890 28.5629 -17.8387 10.75 2.06
es2021wngyn 2021-11-17 06:25:36.000 28.5547 -17.8372 11.10 1.77
es2021wnhbm 2021-11-17 06:28:23.000 28.5631 -17.8363 11.09 1.68
es2021wnhdz 2021-11-17 06:31:19.000 28.5634 -17.8334 11.49 1.77
es2021wnhgi 2021-11-17 06:34:47.550 28.5595 -17.8438 10.89 2.85
es2021wnhkh 2021-11-17 06:39:16.600 28.5669 -17.8306 11.79 2.04
es2021wnhpo 2021-11-17 06:45:01.850 28.5638 -17.8410 11.80 2.11
es2021wnhvr 2021-11-17 06:51:58.280 28.5822 -17.8207 38.80 2.24
es2021wnibl 2021-11-17 06:58:39.630 28.5623 -17.8384 10.73 2.14
es2021wnidf 2021-11-17 07:00:44.480 28.5628 -17.8361 12.06 2.50
es2021wniiq 2021-11-17 07:07:23.090 28.5579 -17.8426 10.90 2.14
es2021wnilb 2021-11-17 07:10:01.790 28.5620 -17.8378 11.01 2.35
es2021wnipm 2021-11-17 07:15:10.440 28.5636 -17.8388 10.88 2.00
es2021wniqq 2021-11-17 07:16:23.650 28.5604 -17.8341  9.39 2.05
es2021wnirj 2021-11-17 07:17:13.230 28.5654 -17.8384 10.92 3.02
es2021wniru 2021-11-17 07:17:43.130 28.5706 -17.8225 35.82 3.54
es2021wniwj 2021-11-17 07:23:03.230 28.5644 -17.8370 10.31 2.03
es2021wnjcc 2021-11-17 07:29:46.280 28.5573 -17.8397 10.92 2.71
es2021wnjgf 2021-11-17 07:34:32.000 28.5626 -17.8335  9.67 1.77
es2021wnjjy 2021-11-17 07:39:08.700 28.5630 -17.8319 11.14 1.96
es2021wnjob 2021-11-17 07:43:40.810 28.5634 -17.8400 10.81 2.27
es2021wnjtv 2021-11-17 07:50:25.630 28.5597 -17.8443 10.69 2.85
es2021wnjvo 2021-11-17 07:53:19.470 28.5613 -17.8378 10.30 1.96
es2021wnjye 2021-11-17 07:55:28.360 28.5633 -17.8375 11.12 2.06
es2021wnjzp 2021-11-17 07:57:17.300 28.5625 -17.8367 10.67 2.14
es2021wnkbf 2021-11-17 07:59:00.000 28.5630 -17.8356 10.57 1.31
es2021wnkcm 2021-11-17 08:00:45.000 28.5644 -17.8343  9.95 1.77
es2021wnkeb 2021-11-17 08:02:19.000 28.5643 -17.8298 11.52 1.59
es2021wnkoa 2021-11-17 08:14:01.100 28.5632 -17.8382 10.58 1.96
es2021wnkwq 2021-11-17 08:24:04.000 28.5617 -17.8353 10.12 1.77
es2021wnldk 2021-11-17 08:31:51.000 28.5591 -17.8366 10.68 1.77
es2021wnlga 2021-11-17 08:34:56.290 28.5639 -17.8386 10.94 1.96
es2021wnlmx 2021-11-17 08:42:57.710 28.5649 -17.8379 10.44 1.96
es2021wnlqo 2021-11-17 08:47:12.000 28.5637 -17.8379 10.87 1.77
es2021wnlrk 2021-11-17 08:47:53.470 28.5691 -17.8343 34.39 2.57
es2021wnluf 2021-11-17 08:51:28.000 28.5639 -17.8363 11.08 1.68
es2021wnmdd 2021-11-17 09:02:01.110 28.5634 -17.8420 11.35 3.01
es2021wnmiz 2021-11-17 09:08:42.000 28.5651 -17.8364 10.74 1.77
es2021wnmkn 2021-11-17 09:10:28.790 28.5643 -17.8384 10.93 1.98
es2021wnmrr 2021-11-17 09:18:51.900 28.5642 -17.8384 10.95 1.96
es2021wnmxv 2021-11-17 09:25:56.000 28.5648 -17.8365 10.78 1.86
es2021wnmxu 2021-11-17 09:26:21.450 28.5646 -17.8413 11.23 2.35
es2021wnndq 2021-11-17 09:32:47.270 28.5647 -17.8402 11.46 1.96
es2021wnngj 2021-11-17 09:35:58.110 28.5635 -17.8363 10.82 2.14
es2021wnnis 2021-11-17 09:39:30.870 28.5632 -17.8388 10.68 2.49
es2021wnnkt 2021-11-17 09:41:04.570 28.5650 -17.8401 11.03 2.24
es2021wnnlr 2021-11-17 09:42:07.310 28.5642 -17.8372 10.41 2.52
es2021wnnmq 2021-11-17 09:43:17.060 28.5591 -17.8386 10.40 1.96
es2021wnnok 2021-11-17 09:45:19.710 28.5647 -17.8361  9.96 1.96
es2021wnnrt 2021-11-17 09:49:14.790 28.5608 -17.8443 10.63 2.27
es2021wnntc 2021-11-17 09:51:15.530 28.5595 -17.8400 11.52 1.96
es2021wnobc 2021-11-17 10:00:08.710 28.5634 -17.8388 10.91 1.98
es2021wnoek 2021-11-17 10:03:58.680 28.5631 -17.8393 10.54 2.29
es2021wnoky 2021-11-17 10:11:54.730 28.5618 -17.8352 11.30 2.05
es2021wnonj 2021-11-17 10:15:08.830 28.5636 -17.8378 10.53 1.99
es2021wnorx 2021-11-17 10:19:42.000 28.5612 -17.8380 10.11 2.91
es2021wnovy 2021-11-17 10:24:25.560 28.5618 -17.8355 11.91 1.96
es2021wnoxv 2021-11-17 10:26:36.070 28.5614 -17.8350 11.20 1.96
es2021wnozz 2021-11-17 10:29:22.050 28.5616 -17.8340  9.83 1.96
es2021wnpem 2021-11-17 10:34:21.000 28.5647 -17.8366 10.80 1.77
es2021wnpfu 2021-11-17 10:35:53.000 28.5634 -17.8370 10.89 1.68
es2021wnpig 2021-11-17 10:38:43.930 28.5638 -17.8391 10.98 1.96
es2021wnpjs 2021-11-17 10:40:27.000 28.5558 -17.8372 11.68 1.86
es2021wnppq 2021-11-17 10:47:21.720 28.5633 -17.8390 10.87 2.44
es2021wnpxa 2021-11-17 10:55:59.380 28.5612 -17.8437 12.08 2.64
es2021wnqcy 2021-11-17 11:02:53.740 28.5582 -17.8363  9.52 1.96
es2021wnqen 2021-11-17 11:04:56.170 28.5620 -17.8382 10.29 2.12
es2021wnqil 2021-11-17 11:09:20.090 28.5643 -17.8404 10.88 2.05
es2021wnqmw 2021-11-17 11:14:27.250 28.5643 -17.8395 10.88 2.07
es2021wnqoj 2021-11-17 11:15:39.010 28.5621 -17.8379 10.18 2.04
es2021wnqru 2021-11-17 11:20:10.560 28.5639 -17.8385 10.93 1.96
es2021wnqta 2021-11-17 11:21:37.230 28.5617 -17.8382 10.04 1.96
es2021wnqtx 2021-11-17 11:22:39.220 28.5649 -17.8411 10.99 2.22
es2021wnqzz 2021-11-17 11:29:44.890 28.5653 -17.8370 10.97 2.16
es2021wnrbl 2021-11-17 11:31:35.000 28.5576 -17.8381 10.02 1.68
es2021wnrem 2021-11-17 11:34:58.440 28.5638 -17.8383 10.93 1.96
es2021wnrfp 2021-11-17 11:36:17.870 28.5601 -17.8317 11.36 2.33
es2021wnril 2021-11-17 11:39:36.460 28.5629 -17.8415 11.60 2.17
es2021wnrjh 2021-11-17 11:40:33.000 28.5653 -17.8367 10.74 1.68
es2021wnrrc 2021-11-17 11:49:42.100 28.5624 -17.8391 11.03 2.06
es2021wnrsk 2021-11-17 11:51:10.030 28.5592 -17.8418 10.97 2.27
es2021wnrsj 2021-11-17 11:51:58.570 28.5651 -17.8290 11.12 2.17
es2021wnrup 2021-11-17 11:53:47.980 28.5587 -17.8415 11.16 1.96
es2021wnrwz 2021-11-17 11:56:35.440 28.5617 -17.8351  9.42 2.05
es2021wnskf 2021-11-17 12:12:04.780 28.5655 -17.8386 10.97 2.37
es2021wnsow 2021-11-17 12:17:22.860 28.5662 -17.8380 11.04 2.14
es2021wnssu 2021-11-17 12:21:58.000 28.5621 -17.8368 10.20 1.86
es2021wnstm 2021-11-17 12:22:56.490 28.5620 -17.8384 10.19 2.14
es2021wnsui 2021-11-17 12:23:45.000 28.5628 -17.8351 10.43 1.68
es2021wnswt 2021-11-17 12:26:35.870 28.5622 -17.8367 10.17 1.96
es2021wnszb 2021-11-17 12:29:24.460 28.5626 -17.8396 10.82 2.23
es2021wntcq 2021-11-17 12:33:35.820 28.5803 -17.8229 36.86 3.61
es2021wntda 2021-11-17 12:33:53.950 28.5783 -17.8150 35.83 3.75
es2021wntev 2021-11-17 12:36:17.000 28.5581 -17.8368 11.71 1.77
es2021wnthl 2021-11-17 12:39:03.070 28.5631 -17.8398 10.96 2.00
es2021wnthj 2021-11-17 12:39:33.970 28.5619 -17.8380 10.38 2.38
es2021wntjr 2021-11-17 12:42:20.350 28.5587 -17.8436 12.66 2.50
es2021wntrd 2021-11-17 12:50:20.530 28.5638 -17.8388 11.06 2.02
es2021wnuen 2021-11-17 13:05:56.470 28.5631 -17.8401 10.94 2.05
es2021wnump 2021-11-17 13:15:20.850 28.5643 -17.8391 11.28 2.08
es2021wnuqa 2021-11-17 13:19:21.570 28.5591 -17.8427 10.41 2.05
es2021wnvbk 2021-11-17 13:32:39.000 28.5589 -17.8359 11.72 1.77
es2021wnvhb 2021-11-17 13:39:11.000 28.5581 -17.8389 11.22 1.86
es2021wnvjt 2021-11-17 13:42:21.070 28.5591 -17.8390 10.02 2.25
es2021wnvjs 2021-11-17 13:42:58.930 28.5632 -17.8404 10.97 3.07
es2021wnvms 2021-11-17 13:45:47.000 28.5608 -17.8350  9.96 1.86
es2021wnvol 2021-11-17 13:47:49.590 28.5598 -17.8387 10.24 2.16
es2021wnvpi 2021-11-17 13:49:05.090 28.5633 -17.8364 10.92 2.06
es2021wnvui 2021-11-17 13:54:40.220 28.5638 -17.8307 11.23 1.96
es2021wnwaa 2021-11-17 14:01:22.270 28.5625 -17.8355 10.10 2.24
es2021wnwcf 2021-11-17 14:03:52.000 28.5582 -17.8357 11.24 1.68
es2021wnwdm 2021-11-17 14:05:20.000 28.5593 -17.8348 10.05 1.59
es2021wnwfc 2021-11-17 14:07:14.060 28.5631 -17.8386 10.40 2.12
es2021wnwnm 2021-11-17 14:17:23.320 28.5649 -17.8400 11.56 2.20
es2021wnwpo 2021-11-17 14:19:25.000 28.5582 -17.8360 11.33 1.68
es2021wnwyg 2021-11-17 14:29:32.580 28.5632 -17.8380 10.83 2.01
es2021wnwzn 2021-11-17 14:31:03.000 28.5558 -17.8351 11.26 1.59
es2021wnxcg 2021-11-17 14:34:13.000 28.5623 -17.8369 11.31 1.86
es2021wnxhb 2021-11-17 14:39:50.000 28.5620 -17.8267 11.27 1.77
es2021wnxib 2021-11-17 14:41:01.320 28.5626 -17.8363 11.46 2.16
es2021wnxni 2021-11-17 14:47:19.000 28.5638 -17.8294 11.24 1.86
es2021wnxva 2021-11-17 14:56:05.000 28.5667 -17.8301 11.22 1.86
es2021wnxyx 2021-11-17 15:00:39.000 28.5652 -17.8342 10.24 1.86
es2021wnyce 2021-11-17 15:04:25.000 28.5628 -17.8360 10.42 1.77
es2021wnyhh 2021-11-17 15:10:24.840 28.5622 -17.8397 11.13 2.46
es2021wnyhv 2021-11-17 15:11:03.220 28.5627 -17.8384 10.82 2.05
es2021wnyie 2021-11-17 15:11:25.120 28.5624 -17.8375 10.26 2.24
es2021wnyjl 2021-11-17 15:12:55.000 28.5564 -17.8363 11.09 1.59
es2021wnyku 2021-11-17 15:14:28.700 28.5627 -17.8401 10.86 2.05
es2021wnylt 2021-11-17 15:15:35.520 28.5592 -17.8381  9.58 2.29
es2021wnyls 2021-11-17 15:16:02.910 28.5707 -17.8343 34.49 2.14
es2021wnyng 2021-11-17 15:17:20.700 28.5640 -17.8352 11.12 2.24
es2021wnyoz 2021-11-17 15:19:23.230 28.5587 -17.8357 11.11 3.05
es2021wnyuk 2021-11-17 15:25:40.420 28.5646 -17.8392 10.98 1.99
es2021wnzfo 2021-11-17 15:38:41.000 28.5621 -17.8265 11.23 1.68
es2021wnzmn 2021-11-17 15:46:44.690 28.5666 -17.8308 11.07 1.96
es2021wnzqx 2021-11-17 15:51:55.070 28.5625 -17.8395 11.04 2.14
es2021wnzrb 2021-11-17 15:52:06.470 28.5621 -17.8374 10.26 2.24
es2021wnzsj 2021-11-17 15:53:36.600 28.5640 -17.8400 11.11 2.13
es2021wnzta 2021-11-17 15:54:22.200 28.5625 -17.8394 10.28 3.03
es2021wnzwq 2021-11-17 15:58:35.750 28.5601 -17.8355  9.44 2.33
es2021woaan 2021-11-17 16:03:06.310 28.5549 -17.8419 11.04 2.24
es2021woafi 2021-11-17 16:08:43.870 28.5641 -17.8388 10.90 1.96
es2021woaia 2021-11-17 16:11:52.420 28.5619 -17.8377 11.51 2.74
es2021woamj 2021-11-17 16:16:57.000 28.5640 -17.8381 11.25 1.86
es2021woarf 2021-11-17 16:22:34.800 28.5620 -17.8392 11.03 2.21
es2021woatk 2021-11-17 16:25:11.740 28.5630 -17.8380 10.85 2.31
es2021woaui 2021-11-17 16:26:12.290 28.5704 -17.8370 10.77 2.92
es2021woavy 2021-11-17 16:28:08.140 28.5651 -17.8398 11.19 1.96
es2021woazj 2021-11-17 16:32:05.450 28.5604 -17.8364 11.66 2.14
es2021wobep 2021-11-17 16:38:12.380 28.5624 -17.8377 11.42 2.22
es2021wobfz 2021-11-17 16:39:11.930 28.5645 -17.8395 11.09 1.96
es2021wobpr 2021-11-17 16:50:53.710 28.5846 -17.8204 37.53 2.05
es2021wocei 2021-11-17 17:08:10.560 28.5657 -17.8384 11.00 2.22
es2021wocgl 2021-11-17 17:10:39.000 28.5638 -17.8378 11.40 1.86
es2021wocob 2021-11-17 17:19:33.640 28.5641 -17.8342 10.91 2.60
es2021woctr 2021-11-17 17:26:05.360 28.5614 -17.8394 11.63 2.54
es2021wocxk 2021-11-17 17:30:26.460 28.5645 -17.8364 10.63 2.05
es2021wodey 2021-11-17 17:39:11.000 28.5646 -17.8367 10.81 1.77
es2021wodsa 2021-11-17 17:54:25.520 28.5647 -17.8390 10.74 2.05
es2021woeea 2021-11-17 18:08:25.080 28.5619 -17.8357  9.70 1.96
es2021woejf 2021-11-17 18:14:28.000 28.5613 -17.8380 10.22 1.77
es2021woels 2021-11-17 18:17:26.840 28.5620 -17.8404 11.70 2.41
es2021woesv 2021-11-17 18:25:39.000 28.5656 -17.8326 11.32 1.86
es2021woewb 2021-11-17 18:29:21.000 28.5623 -17.8311 11.38 1.77
es2021woezr 2021-11-17 18:33:47.900 28.5664 -17.8334 11.75 2.36
es2021wofcx 2021-11-17 18:37:29.000 28.5530 -17.8337 12.49 1.77
es2021wofej 2021-11-17 18:39:43.000 28.5613 -17.8417 10.78 1.79
es2021wofhr 2021-11-17 18:43:10.000 28.5629 -17.8401 10.00 1.77
es2021wofix 2021-11-17 18:44:26.000 28.5653 -17.8361 10.78 1.77
es2021wofkc 2021-11-17 18:45:51.620 28.5578 -17.8427 11.45 2.17
es2021wofrx 2021-11-17 18:55:17.200 28.5622 -17.8390 10.49 2.15
es2021wogja 2021-11-17 19:14:52.000 28.5648 -17.8274 11.20 1.80
es2021wogkv 2021-11-17 19:17:00.000 28.5626 -17.8337  9.68 1.77
es2021wogtl 2021-11-17 19:27:57.000 28.5629 -17.8351 10.43 1.49
es2021woguw 2021-11-17 19:28:43.000 28.5590 -17.8346 10.19 1.67
es2021wogxk 2021-11-17 19:31:40.000 28.5663 -17.8355 11.26 1.81
es2021wogyo 2021-11-17 19:33:02.000 28.5653 -17.8345 10.20 1.68
es2021wohau 2021-11-17 19:35:51.560 28.5636 -17.8361 10.43 3.08
es2021wohcq 2021-11-17 19:37:45.000 28.5631 -17.8347 10.59 1.74
es2021wohie 2021-11-17 19:44:11.000 28.5644 -17.8274 11.16 1.68
es2021wohnr 2021-11-17 19:50:35.000 28.5644 -17.8380 10.79 1.68
es2021wohtn 2021-11-17 19:57:29.000 28.5567 -17.8414 11.67 1.68
es2021wohvp 2021-11-17 20:00:07.400 28.5645 -17.8396 11.01 1.94
es2021woibi 2021-11-17 20:06:32.400 28.5671 -17.8223 35.05 2.36
es2021woizc 2021-11-17 20:34:14.000 28.5630 -17.8283 11.41 1.59
es2021wojjo 2021-11-17 20:46:26.000 28.5585 -17.8368 11.24 1.86
es2021wojsb 2021-11-17 20:56:22.080 28.5621 -17.8392 10.44 2.40
es2021wojtg 2021-11-17 20:58:01.000 28.5623 -17.8383 10.70 1.59
es2021wojvn 2021-11-17 21:00:43.200 28.5622 -17.8377 10.23 1.96
es2021wojyr 2021-11-17 21:04:07.920 28.5656 -17.8393 10.07 3.06
es2021wokaz 2021-11-17 21:06:45.360 28.5640 -17.8397 10.89 2.15
es2021wokji 2021-11-17 21:16:27.560 28.5639 -17.8333 11.21 2.11
es2021wokkq 2021-11-17 21:17:58.700 28.5628 -17.8395 10.30 2.09
es2021wokma 2021-11-17 21:19:49.480 28.5763 -17.8294 37.64 3.52
es2021wokqo 2021-11-17 21:24:55.160 28.5641 -17.8406 11.15 2.42
es2021wokws 2021-11-17 21:32:05.720 28.5619 -17.8382 10.25 2.35
es2021wolkp 2021-11-17 21:48:16.000 28.5659 -17.8318 11.00 1.68
es2021wolmy 2021-11-17 21:50:57.000 28.5636 -17.8371 11.06 1.68
es2021womfx 2021-11-17 22:13:39.520 28.5669 -17.8223 35.06 1.77
es2021womka 2021-11-17 22:17:53.400 28.5649 -17.8400 10.99 1.99
es2021womlp 2021-11-17 22:19:54.040 28.5582 -17.8450 10.88 2.88
es2021womya 2021-11-17 22:34:11.000 28.5645 -17.8370 10.82 1.40
es2021wonex 2021-11-17 22:42:13.000 28.5572 -17.8361 10.98 1.59
es2021wonic 2021-11-17 22:45:58.000 28.5610 -17.8371 10.58 1.49
es2021wonji 2021-11-17 22:47:25.000 28.5584 -17.8345 10.12 1.31
es2021wonsh 2021-11-17 22:57:50.600 28.5675 -17.8225 35.24 1.96
es2021wonvt 2021-11-17 23:01:51.000 28.5658 -17.8354 11.01 1.88
es2021woogz 2021-11-17 23:14:57.800 28.5636 -17.8396 10.88 2.22
es2021woork 2021-11-17 23:27:08.520 28.5666 -17.8227 35.01 2.01
es2021woovl 2021-11-17 23:31:48.000 28.5642 -17.8373 11.24 1.40
es2021woowt 2021-11-17 23:33:30.440 28.5631 -17.8380 10.93 2.02
es2021woozh 2021-11-17 23:36:17.640 28.5609 -17.8290 11.60 2.41
es2021wopel 2021-11-17 23:42:18.960 28.5586 -17.8409 10.67 2.49
es2021wopgj 2021-11-17 23:44:32.000 28.5574 -17.8365 10.98 1.49
es2021wopie 2021-11-17 23:46:45.000 28.5629 -17.8343 10.72 1.77
es2021wopjr 2021-11-17 23:48:36.320 28.5804 -17.8217 38.42 3.24
es2021woptv 2021-11-18 00:00:19.190 28.5830 -17.8456 37.18 1.77
es2021woqeh 2021-11-18 00:12:25.000 28.5625 -17.8308 10.05 1.80
es2021woqgh 2021-11-18 00:14:40.840 28.5673 -17.8221 35.16 2.06
es2021woqoh 2021-11-18 00:24:07.000 28.5576 -17.8453 10.79 1.77
es2021woqtm 2021-11-18 00:30:20.290 28.5634 -17.8388 10.90 3.06
es2021woqzg 2021-11-18 00:36:53.310 28.5613 -17.8383  9.97 1.91
es2021wormi 2021-11-18 00:52:52.710 28.5622 -17.8387 10.35 2.32
es2021worvs 2021-11-18 01:03:03.000 28.5634 -17.8353 10.83 1.73
es2021woryc 2021-11-18 01:06:03.000 28.5640 -17.8375 10.87 1.83
es2021wosja 2021-11-18 01:18:35.790 28.5607 -17.8379  9.76 1.84
es2021woskz 2021-11-18 01:20:51.000 28.5634 -17.8376 10.99 1.40
es2021wosqg 2021-11-18 01:27:52.000 28.5597 -17.8358 10.23 1.77
es2021wossn 2021-11-18 01:30:12.000 28.5599 -17.8368 10.12 1.59
es2021wosun 2021-11-18 01:31:59.780 28.5710 -17.8362 34.22 1.92
es2021wotae 2021-11-18 01:38:46.710 28.5647 -17.8408 11.22 1.94
es2021wotbw 2021-11-18 01:41:33.300 28.5589 -17.8432 11.03 2.56
es2021wotfv 2021-11-18 01:45:10.360 28.5670 -17.8222 35.06 2.53
es2021wotlb 2021-11-18 01:51:14.730 28.5682 -17.8306 33.56 3.47
es2021wotnv 2021-11-18 01:54:28.380 28.5655 -17.8373 11.04 2.12
es2021wotpo 2021-11-18 01:56:27.380 28.5666 -17.8338 35.52 1.22
es2021wotrj 2021-11-18 01:58:37.000 28.5637 -17.8368 10.86 1.40
es2021wotwg 2021-11-18 02:04:17.470 28.5651 -17.8415 11.07 3.06
es2021wouey 2021-11-18 02:14:13.780 28.5689 -17.8352 34.75 1.68
es2021wouig 2021-11-18 02:18:18.000 28.5646 -17.8373 11.07 1.76
es2021wounp 2021-11-18 02:24:31.000 28.5646 -17.8363 11.22 1.91
es2021wouqm 2021-11-18 02:28:19.130 28.5617 -17.8402 11.14 2.66
es2021wourz 2021-11-18 02:30:30.790 28.5686 -17.8351 34.72 1.77
es2021wouyx 2021-11-18 02:37:41.000 28.5628 -17.8360 11.23 1.59
es2021wovch 2021-11-18 02:41:37.000 28.5646 -17.8374 11.24 1.83
es2021wovht 2021-11-18 02:48:02.700 28.5624 -17.8396 11.01 2.01
es2021wovmy 2021-11-18 02:54:03.620 28.5656 -17.8292 34.50 1.68
es2021wovtg 2021-11-18 03:01:26.000 28.5646 -17.8357 11.13 1.77
es2021wovux 2021-11-18 03:03:20.470 28.5685 -17.8352 34.62 2.10
es2021wowbp 2021-11-18 03:11:15.000 28.5667 -17.8294 11.42 1.92
es2021wowfh 2021-11-18 03:15:25.000 28.5607 -17.8353 10.95 1.49
es2021wowjh 2021-11-18 03:19:58.660 28.5668 -17.8221 35.06 1.77
es2021wowmj 2021-11-18 03:23:44.050 28.5651 -17.8407 11.31 2.16
es2021wowpx 2021-11-18 03:27:50.670 28.5632 -17.8382 11.02 2.44
es2021wowqv 2021-11-18 03:28:55.240 28.5645 -17.8384 11.18 1.95
es2021wowrz 2021-11-18 03:30:01.170 28.5675 -17.8339 34.78 1.59
es2021wowts 2021-11-18 03:32:14.580 28.5690 -17.8348 35.23 1.59
es2021wowvr 2021-11-18 03:34:33.860 28.5689 -17.8349 34.69 2.40
es2021woxtb 2021-11-18 04:01:49.780 28.5660 -17.8243 34.80 2.27
es2021woyai 2021-11-18 04:10:17.000 28.5656 -17.8325 11.39 1.68
es2021woybs 2021-11-18 04:11:54.510 28.5698 -17.8352 35.11 1.77
es2021woyks 2021-11-18 04:22:23.450 28.5672 -17.8389 12.19 2.88
es2021woynh 2021-11-18 04:25:24.000 28.5585 -17.8356 10.05 1.88
es2021woyqk 2021-11-18 04:29:02.160 28.5593 -17.8376  9.61 2.10
es2021woytm 2021-11-18 04:32:36.000 28.5566 -17.8372 11.77 1.49
es2021wozff 2021-11-18 04:46:15.760 28.5715 -17.8358 34.62 1.86
es2021wozmz 2021-11-18 04:55:17.250 28.5591 -17.8305 32.65 1.49
es2021wpacg 2021-11-18 05:13:10.000 28.5627 -17.8360 11.12 1.81
es2021wpafk 2021-11-18 05:17:50.000 28.5657 -17.8313 11.33 1.40
es2021wpanr 2021-11-18 05:26:27.380 28.5676 -17.8219 35.17 1.86
es2021wpbfa 2021-11-18 05:46:41.380 28.5687 -17.8344 34.63 2.22
es2021wpbik 2021-11-18 05:50:36.490 28.5749 -17.8172 37.94 2.29
es2021wpbpk 2021-11-18 05:58:47.020 28.5682 -17.8356 34.36 1.96
es2021wpbsk 2021-11-18 06:02:17.000 28.5626 -17.8335  9.67 1.68
es2021wpbwh 2021-11-18 06:07:02.000 28.5632 -17.8368 10.83 1.84
es2021wpbzm 2021-11-18 06:10:30.790 28.5640 -17.8402 10.51 2.13
es2021wpcbv 2021-11-18 06:13:15.450 28.5674 -17.8336 35.50 1.59
es2021wpcya 2021-11-18 06:39:09.000 28.5597 -17.8340  9.71 1.77
es2021wpdgw 2021-11-18 06:49:25.470 28.5621 -17.8373 10.80 2.36
es2021wpdpj 2021-11-18 06:59:21.050 28.5661 -17.8295 11.07 2.04
es2021wpdrm 2021-11-18 07:01:37.850 28.5605 -17.8493 32.58 2.05
es2021wpdun 2021-11-18 07:05:20.860 28.5667 -17.8220 35.05 2.57
es2021wpfhp 2021-11-18 07:50:54.110 28.5645 -17.8370  9.97 2.01
es2021wpfsz 2021-11-18 08:04:12.070 28.5642 -17.8384 10.91 2.06
es2021wpfyl 2021-11-18 08:10:29.000 28.5626 -17.8313 10.00 1.59
es2021wpgdp 2021-11-18 08:16:39.660 28.5768 -17.8246 37.91 2.69
es2021wpgip 2021-11-18 08:22:19.770 28.5745 -17.8176 35.15 1.96
es2021wpgnu 2021-11-18 08:28:22.550 28.5578 -17.8442 10.91 2.07
es2021wpgtw 2021-11-18 08:35:31.000 28.5677 -17.8113 33.75 2.71
es2021wpgyi 2021-11-18 08:40:43.120 28.5627 -17.8399 10.85 2.15
es2021wplgv 2021-11-18 10:51:51.490 28.5612 -17.8366 12.09 2.36
[truncated: 143,425 more chars]
