# Supplementary material for: Magmatic plumbing and dynamic evolution of the 2021 La Palma eruption
Source: Nat Commun. 2023 Jan 23;14:358. doi: 10.1038/s41467-023-35953-y (PMC9870893; doi:10.1038/s41467-023-35953-y)
Supplement: Supplementary file 4 — Dataset 2 [file 41467_2023_35953_MOESM4_ESM.txt]

# Supplementary Dataset 2
# One line per event, for a total of 73 events
# Each line reports Name Date Time Lat Lon Depth Mw Mnn Mee Mdd Mne Mnd Med ClusterId
# ClusterId=-1 for unclustered events
####################################################################################################################################
es2021teqei 2021-09-30 20:30:12.000 28.5592 -17.8450 12.01 3.09 -1.671e+13  3.598e+13 -1.508e+13  2.860e+13  2.294e+13  6.015e+12  0
es2021tfzgw 2021-10-01 14:13:01.000 28.5624 -17.8417 11.42 3.01 -2.912e+13  1.381e+13 -2.558e+13 -1.383e+13 -1.004e+13 -1.604e+13  0
es2021thlot 2021-10-02 09:33:54.000 28.5612 -17.8410 11.69 2.81 -5.517e+12  1.580e+13 -6.744e+12  1.223e+13  2.587e+12  5.295e+12  0
es2021thqva 2021-10-02 12:12:45.000 28.5595 -17.8435 12.13 3.03 -1.715e+13  2.795e+13  1.987e+13  2.528e+13  1.093e+13  3.803e+12  0
es2021tiuqa 2021-10-03 03:16:08.000 28.5616 -17.8423 11.78 2.82 -4.646e+12  1.215e+13 -1.061e+13  1.414e+13  1.943e+12  3.022e+12  0
es2021tkagc 2021-10-03 19:14:37.000 28.5608 -17.8442 11.84 3.11 -4.082e+13  3.138e+13  1.471e+12  3.686e+13  5.528e+12  1.781e+12  0
es2021tkeuv 2021-10-03 21:32:47.000 28.5626 -17.8405 11.72 2.90  7.848e+11 -1.413e+13 -9.475e+12 -1.971e+13 -4.261e+12  7.832e+12  1
es2021tlmkh 2021-10-04 14:30:59.000 28.5599 -17.8415 11.41 3.05 -4.720e+13 -3.810e+12 -2.885e+13 -9.855e+12 -9.504e+12  7.831e+12  0
es2021tlvgc 2021-10-04 18:58:51.000 28.5637 -17.8424 11.50 3.03  1.684e+13 -3.058e+13  2.112e+12 -2.909e+13 -8.612e+12  2.964e+12  1
es2021tmlho 2021-10-05 03:05:27.000 28.5593 -17.8441 11.88 2.80 -6.395e+12  2.991e+12 -2.122e+13  2.054e+12 -1.397e+11 -8.426e+12  2
es2021tmtrm 2021-10-05 07:19:36.000 28.5610 -17.8423 12.26 2.81  5.817e+12  1.371e+13 -7.090e+12 -6.758e+11  1.338e+13 -3.552e+12 -1
es2021tmxzs 2021-10-05 09:31:09.000 28.5606 -17.8442 12.19 2.82  2.296e+12  1.251e+13 -1.939e+13  1.410e+12  8.733e+12 -3.577e+12  2
es2021tndkv 2021-10-05 12:14:47.000 28.5590 -17.8437 12.37 2.96 -2.873e+13  3.118e+12 -2.344e+12  2.136e+13  1.031e+13 -1.397e+12  0
es2021toxua 2021-10-06 11:39:40.000 28.5642 -17.8412 11.53 2.96  4.983e+12 -8.035e+12 -1.982e+13 -2.641e+13 -4.181e+12  4.703e+12  1
es2021tpeua 2021-10-06 15:12:00.000 28.5609 -17.8389 11.23 2.87 -1.939e+13  1.591e+12 -1.570e+13 -3.309e+12  1.816e+12 -1.327e+13  2
es2021tptqh 2021-10-06 22:42:04.000 28.5589 -17.8445 12.21 3.10 -2.889e+13  4.024e+13 -1.190e+13  3.411e+13  7.337e+12  7.312e+12  0
es2021tptxn 2021-10-06 22:50:30.000 28.5618 -17.8403 11.66 2.90 -1.494e+13  2.242e+13 -7.805e+12  1.380e+13  5.558e+12  3.688e+12  0
es2021tpubd 2021-10-06 22:54:43.000 28.5625 -17.8395 10.56 3.12  5.228e+11  5.564e+12 -2.695e+13 -1.728e+13  1.035e+13 -4.652e+13  2
es2021tpxhx 2021-10-07 00:33:31.000 28.5650 -17.8356 14.11 2.81 -3.511e+12 -1.124e+13  1.846e+13  1.791e+12 -3.968e+12  8.759e+12 -1
es2021tqkrn 2021-10-07 07:18:45.000 28.5624 -17.8393 10.50 2.82 -2.983e+10 -3.144e+12 -1.922e+13 -7.789e+12 -4.258e+12 -9.319e+12 -1
es2021trbnm 2021-10-07 15:49:15.000 28.5615 -17.8410 11.69 2.91 -1.612e+13  1.213e+13 -1.104e+13  1.972e+13  2.118e+12  5.814e+12  0
es2021treit 2021-10-07 17:14:38.000 28.5621 -17.8387 11.43 2.83 -1.299e+13 -9.589e+12  4.729e+12  6.944e+12 -4.286e+12  1.303e+13  3
es2021trpic 2021-10-07 22:47:16.000 28.5595 -17.8400 11.81 3.05 -2.676e+13  1.166e+12  2.354e+13  2.249e+13 -1.843e+13  1.760e+13  3
es2021tsqzq 2021-10-08 12:46:00.000 28.5611 -17.8409 12.46 3.17 -1.581e+13  5.606e+13 -1.215e+13  4.174e+13  1.843e+13  1.064e+13  0
es2021ufvnw 2021-10-15 17:47:42.000 28.5607 -17.8415 12.70 3.18 -5.104e+13  5.865e+13 -1.465e+13  2.141e+13  2.728e+13 -6.605e+11  0
es2021ufzzy 2021-10-15 20:03:01.000 28.5603 -17.8436 11.53 3.14 -4.215e+13  5.095e+13 -1.212e+13  3.164e+13  6.042e+11 -3.945e+11  0
es2021ulpit 2021-10-18 21:27:51.000 28.5580 -17.8416 12.38 3.26 -9.042e+13  3.853e+13 -1.696e+12  4.327e+13  1.874e+13  1.969e+13  0
es2021uqpja 2021-10-21 15:08:06.000 28.5635 -17.8453 11.70 3.04 -9.190e+11 -1.564e+13 -9.210e+12 -3.086e+13 -1.461e+13  1.948e+13  1
es2021urbpo 2021-10-21 21:19:25.000 28.5637 -17.8360 11.08 3.14  1.638e+12  3.562e+12 -1.795e+13 -5.125e+13 -5.483e+12  2.001e+13  1
es2021utdwp 2021-10-23 00:44:13.000 28.5614 -17.8410 11.72 3.29 -9.036e+13  3.176e+13 -1.983e+13  4.876e+13 -6.984e+12  4.404e+13  0
es2021utogi 2021-10-23 05:58:39.000 28.5591 -17.8448 12.51 2.87 -1.971e+13  7.829e+12  2.479e+12  1.080e+13  1.210e+13  4.919e+12  0
es2021utonk 2021-10-23 06:07:00.000 28.5571 -17.8423 11.85 3.43  3.796e+12  1.366e+14 -3.916e+13  1.120e+14  4.242e+13  3.201e+12  0
es2021uvgzb 2021-10-24 04:34:01.000 28.5614 -17.8382 11.76 3.33  2.415e+13 -3.027e+13 -2.044e+13 -9.343e+13 -3.252e+13  3.687e+13  1
es2021uvnth 2021-10-24 08:00:12.000 28.5571 -17.8469 12.25 3.22 -1.682e+13  6.054e+13 -1.293e+13  4.474e+13  3.841e+13  1.287e+13  0
es2021uwgcd 2021-10-24 17:15:17.000 28.5633 -17.8439 10.77 3.47 -2.396e+13 -1.252e+14 -8.023e+12 -9.495e+13 -5.279e+13  1.074e+14  1
es2021uwirm 2021-10-24 18:33:45.000 28.5641 -17.8411 10.67 3.16 -5.806e+12 -2.926e+13  4.602e+12 -4.663e+13 -2.613e+13  2.295e+13  1
es2021uwkzu 2021-10-24 19:44:13.000 28.5674 -17.8367 12.43 3.24  5.584e+13 -7.198e+13 -1.394e+13 -2.691e+13 -4.110e+13 -8.563e+12  1
es2021vaeza 2021-10-26 21:13:17.000 28.5621 -17.8364 11.77 3.18  9.944e+12 -2.751e+13 -1.281e+13 -5.712e+13 -1.586e+13  1.799e+13  1
es2021vaoyz 2021-10-27 02:16:33.000 28.5640 -17.8384 11.94 3.21 -5.239e+13  4.711e+13 -2.039e+13  4.186e+13 -7.289e+12  3.208e+13  0
es2021vasnf 2021-10-27 04:03:50.000 28.5637 -17.8396 10.76 2.97 -1.545e+13 -2.254e+13  1.920e+13 -1.018e+13 -1.328e+13  1.270e+13  1
es2021vavwd 2021-10-27 05:45:10.000 28.5641 -17.8417 10.19 3.29 -4.831e+13 -3.410e+13  4.122e+10 -3.723e+13 -5.159e+13  5.738e+13  0
es2021vbnek 2021-10-27 14:30:01.000 28.5670 -17.8421 11.93 3.21  4.741e+13 -7.740e+13  4.159e+13 -2.065e+13 -5.209e+12  5.639e+12  1
es2021vbtod 2021-10-27 17:43:11.000 28.5559 -17.8449 11.79 3.08 -3.802e+13  1.267e+13 -1.087e+13  3.498e+13  7.112e+12  5.948e+12  0
es2021vbucs 2021-10-27 18:00:12.000 28.5642 -17.8429 11.66 3.10 -3.759e+13 -1.592e+13  8.340e+12 -1.694e+13 -2.316e+13  2.939e+13  0
es2021vbxcv 2021-10-27 19:31:26.000 28.5601 -17.8367 11.84 3.16 -4.704e+13  5.076e+13 -4.316e+12  1.005e+13 -2.626e+12  3.646e+13  0
es2021veayc 2021-10-28 23:42:58.000 28.5655 -17.8341 11.02 3.21 -3.011e+13 -6.163e+13  1.146e+13 -4.468e+13 -1.923e+13  2.263e+13  1
es2021vkjlm 2021-11-01 10:48:59.000 28.5610 -17.8385 10.68 3.26 -1.656e+13 -6.920e+13 -1.053e+13 -2.007e+13 -5.093e+13  4.614e+13  1
es2021vknwa 2021-11-01 13:03:06.000 28.5625 -17.8379 10.21 3.36 -6.429e+13 -6.198e+13 -5.690e+13 -8.385e+13 -3.751e+13  3.882e+13  1
es2021vmrsu 2021-11-02 17:15:55.000 28.5633 -17.8427 11.81 3.35 -1.007e+14  8.906e+13 -7.388e+13 -1.067e+12 -1.835e+13 -4.163e+13  0
es2021vrbuu 2021-11-05 02:53:16.000 28.5619 -17.8430 11.81 3.02 -2.106e+13  1.841e+13 -2.013e+13  2.130e+13  6.918e+12  1.875e+13  0
es2021vsuwr 2021-11-06 01:39:17.000 28.5662 -17.8348 11.67 3.32 -1.811e+13 -7.998e+13  1.527e+13 -4.892e+13 -3.592e+13  6.638e+13  1
es2021waubw 2021-11-10 10:18:58.000 28.5635 -17.8383 10.49 3.08 -2.169e+13 -1.258e+13  7.660e+12 -1.193e+13 -2.587e+13  3.099e+13  3
es2021wazzy 2021-11-10 13:18:50.000 28.5574 -17.8501 13.04 3.16 -5.831e+13  2.728e+13 -1.763e+13  2.178e+13 -1.720e+13  3.025e+13  0
es2021wncng 2021-11-17 04:10:35.000 28.5589 -17.8448 12.61 3.07 -5.102e+13  2.422e+13 -1.577e+13  4.810e+12  3.461e+12 -1.485e+13  0
es2021wojyr 2021-11-17 21:04:07.000 28.5656 -17.8393 10.07 3.34  3.411e+13 -8.977e+13 -5.004e+13 -9.602e+12 -6.551e+13  5.604e+13  1
es2021woqtm 2021-11-18 00:30:20.000 28.5634 -17.8388 10.90 3.31 -9.435e+13 -9.197e+12 -5.533e+13 -3.213e+13 -2.239e+13  5.786e+13  0
es2021xbzyx 2021-11-25 07:53:08.000 28.5633 -17.8388 11.66 3.13  1.877e+13 -3.096e+12 -5.528e+12 -5.035e+13 -8.693e+12  1.751e+13  1
es2021xcvwr 2021-11-25 18:57:17.000 28.5607 -17.8427 11.97 3.23 -7.749e+13  5.503e+13 -2.234e+13  7.813e+12  2.420e+13 -3.051e+13  0
es2021xkpdz 2021-11-30 00:37:35.000 28.5657 -17.8423 11.00 3.21  6.609e+12 -4.374e+13 -8.847e+12 -6.162e+13 -1.740e+13  9.288e+12  1
es2021xljmk 2021-11-30 10:54:27.000 28.5628 -17.8456 12.46 3.55  3.555e+12  1.978e+14 -8.462e+13  1.638e+14  8.797e+13 -1.396e+13  0
es2021xlrbg 2021-11-30 14:42:59.000 28.5653 -17.8383 10.96 2.87  4.344e+12 -8.142e+12  8.717e+12 -7.176e+12 -1.239e+13  1.465e+13  1
es2021xlttl 2021-11-30 16:04:48.000 28.5625 -17.8426 11.34 3.28 -3.520e+12 -4.483e+13 -1.436e+13 -6.353e+13 -4.029e+13  4.209e+13  1
es2021xmbqd 2021-11-30 20:03:35.000 28.5606 -17.8372 11.78 3.17 -6.297e+13  5.435e+13 -2.919e+13 -6.059e+10 -9.137e+12 -1.254e+13  0
es2021xmkga 2021-12-01 00:24:39.000 28.5580 -17.8397 11.97 3.32 -1.224e+14  5.273e+13 -2.336e+13  4.751e+13 -1.087e+13  7.274e+12  0
es2021xmwdu 2021-12-01 06:25:29.000 28.5676 -17.8366 11.04 3.08  3.639e+13 -2.835e+13  2.515e+13 -7.083e+12 -1.664e+13  2.183e+13  1
es2021xnewo 2021-12-01 10:49:48.000 28.5597 -17.8414 11.65 2.89 -2.140e+13  4.811e+12 -1.352e+13  1.013e+13  6.474e+12 -1.027e+13  0
es2021xngjv 2021-12-01 11:36:15.000 28.5636 -17.8456 10.36 3.23 -7.614e+12 -1.519e+12 -6.926e+13 -5.100e+13 -1.568e+13  2.750e+13 -1
es2021xnnqb 2021-12-01 15:15:02.000 28.5630 -17.8391 10.43 3.12 -1.192e+13 -3.557e+13 -1.183e+13 -5.029e+12 -3.985e+13  2.164e+13  3
es2021xnwmi 2021-12-01 19:43:25.000 28.5633 -17.8426 10.76 3.27 -9.142e+13 -4.580e+13 -8.654e+12 -1.762e+13 -2.638e+13  4.524e+13  0
es2021xopia 2021-12-02 05:14:14.000 28.5642 -17.8398 10.88 3.58  3.694e+13 -1.285e+13 -8.577e+13 -4.891e+13 -7.797e+13  2.382e+14  1
es2021xpuxl 2021-12-02 21:11:44.000 28.5663 -17.8426 11.08 3.49 -2.223e+13  4.376e+13 -8.824e+13 -1.683e+14 -5.667e+13  2.222e+13 -1
es2021xvmxg 2021-12-05 23:57:01.000 28.5589 -17.8455 12.82 3.18 -7.208e+13  2.838e+13 -4.942e+12  1.066e+13 -1.496e+13 -3.071e+13  0
es2021xyjfw 2021-12-07 13:29:46.000 28.5623 -17.8423 12.48 3.30 -1.048e+14  6.098e+13 -5.404e+13  2.068e+13 -2.148e+13 -1.711e+13  0
