# Supplementary material for: Magmatic plumbing and dynamic evolution of the 2021 La Palma eruption
Source: Nat Commun. 2023 Jan 23;14:358. doi: 10.1038/s41467-023-35953-y (PMC9870893; doi:10.1038/s41467-023-35953-y)
Supplement: Supplementary file 5 — Dataset 3 [file 41467_2023_35953_MOESM5_ESM.txt]

# Supplementary Dataset 3
# One line per event, for a total of 83 events
# Each line reports Name Date Time Lat Lon Depth Mw Mnn Mee Mdd Mne Mnd Med ClusterId
# ClusterId=-1 for unclustered events
####################################################################################################################################
es2021tmmii 2021-10-05 03:36:38.000 28.5801 -17.8183 36.37 3.04  9.806e+12 -1.805e+13  3.124e+13  2.441e+13  1.317e+13 -1.197e+13 -1
es2021tngtz 2021-10-05 13:57:06.000 28.5793 -17.8208 36.98 3.12  5.468e+12  9.379e+12  3.515e+12  5.277e+13  8.002e+12  4.730e+12  1
es2021tnqas 2021-10-05 18:37:00.000 28.5788 -17.8208 36.39 3.07  8.309e+12 -2.135e+13  4.536e+13  1.662e+13  2.212e+13 -6.613e+12 -1
es2021topkf 2021-10-06 07:25:47.000 28.5726 -17.8235 34.51 2.97 -2.955e+13  1.010e+13 -1.704e+13 -8.757e+12  1.675e+13 -3.470e+12 -1
es2021tpmev 2021-10-06 18:56:43.000 28.5814 -17.8241 37.00 2.88  1.135e+13 -1.199e+13  1.568e+13  7.540e+12 -9.758e+12 -1.128e+13  0
es2021tqsob 2021-10-07 11:17:10.000 28.5727 -17.8226 34.50 3.33 -7.490e+13  2.335e+13 -6.678e+13 -3.805e+13  7.553e+13 -1.193e+13 -1
es2021tqyub 2021-10-07 14:26:04.000 28.5807 -17.8244 37.02 2.96  1.849e+13 -1.780e+13  1.665e+13  8.024e+12 -1.167e+13 -1.776e+13  0
es2021ttnbq 2021-10-08 23:55:06.000 28.5785 -17.8207 36.35 3.38  6.313e+13 -5.386e+13 -3.833e+13  1.086e+14  3.014e+13  1.597e+13  1
es2021twgij 2021-10-10 11:54:46.000 28.5736 -17.8187 34.80 3.15 -3.963e+13  4.654e+13 -1.828e+13  2.904e+13  1.360e+13 -1.908e+13 -1
es2021twird 2021-10-10 13:05:40.000 28.5786 -17.8276 36.71 3.13  1.572e+13 -2.664e+13 -1.952e+13  3.258e+13  3.125e+13 -1.795e+13  1
es2021twzvu 2021-10-10 21:46:27.000 28.5789 -17.8202 36.49 3.32 -5.938e+13 -5.130e+13  3.003e+13  6.077e+13  2.122e+13 -6.051e+13  3
es2021tzols 2021-10-12 07:25:05.000 28.5800 -17.8238 36.95 3.28  4.181e+13 -5.538e+13  5.914e+13  4.626e+13 -3.391e+13 -3.883e+13  0
es2021ubycu 2021-10-13 14:33:48.000 28.5760 -17.8208 36.05 3.44  1.035e+14 -2.419e+13 -3.575e+12  1.381e+14  3.656e+13 -1.324e+13  1
es2021uctrz 2021-10-14 01:27:56.000 28.5791 -17.8224 36.80 3.35  4.193e+13 -7.286e+13 -7.697e+13  4.491e+13  4.157e+12 -7.602e+13  0
es2021uctrv 2021-10-14 01:27:59.000 28.5811 -17.8232 36.84 3.70 -3.239e+14  2.924e+13  2.294e+14  2.064e+14  8.832e+13 -1.786e+14  3
es2021uereg 2021-10-15 02:27:17.000 28.5688 -17.8226 35.09 3.21 -2.086e+13  3.840e+13 -4.737e+13 -3.978e+13 -5.442e+12  3.971e+13 -1
es2021ufagf 2021-10-15 07:02:19.000 28.5788 -17.8200 34.70 3.59  7.346e+13 -6.200e+13  7.218e+12  1.655e+14  1.618e+14 -1.269e+14  1
es2021ufhsh 2021-10-15 10:48:31.000 28.5786 -17.8241 36.99 3.35  7.892e+13 -5.900e+13 -8.494e+12  6.486e+13 -4.259e+13 -5.671e+13  0
es2021ugrcy 2021-10-16 04:41:53.000 28.5683 -17.8167 34.31 3.55 -1.513e+14  9.524e+13 -9.524e+13  2.481e+13  1.041e+14 -1.534e+14 -1
es2021ugtyc 2021-10-16 06:07:00.000 28.5781 -17.8229 37.32 3.56 -1.364e+14 -1.556e+14 -8.788e+13  1.090e+14  9.781e+12 -1.461e+14 -1
es2021ugtxs 2021-10-16 06:07:02.000 28.5840 -17.8175 37.82 4.11 -1.126e+15 -1.227e+15  1.013e+15 -8.369e+14  7.087e+13 -1.153e+14 -1
es2021uijqg 2021-10-17 03:10:47.000 28.5813 -17.8236 36.88 3.45  1.221e+14 -9.714e+13 -1.739e+12  6.067e+13 -7.431e+13 -7.885e+13  0
es2021uizid 2021-10-17 11:06:12.000 28.5766 -17.8213 35.35 3.23 -3.660e+12 -9.272e+12 -2.266e+13  4.596e+13  4.566e+13 -3.991e+13  1
es2021ujytw 2021-10-17 23:57:36.000 28.5681 -17.8222 35.09 3.66 -1.954e+14  2.168e+14 -1.421e+14 -1.695e+14  9.137e+13  1.846e+14  2
es2021ukcef 2021-10-18 01:40:35.000 28.5789 -17.8240 36.87 3.41  1.001e+14 -5.237e+13  5.968e+13  6.603e+13 -6.580e+13 -7.188e+13  0
es2021ukvtg 2021-10-18 11:33:56.000 28.5746 -17.8201 36.70 3.41  2.412e+13 -9.247e+13  1.695e+13  6.424e+13  7.108e+13 -8.502e+13  1
es2021umwks 2021-10-19 14:10:17.000 28.5770 -17.8234 34.37 3.46  7.566e+13 -7.306e+13 -4.669e+13  1.072e+14  4.413e+11 -1.070e+14  0
es2021unlnj 2021-10-19 21:48:00.000 28.5831 -17.8233 37.74 3.87  1.681e+14 -4.167e+14 -2.696e+12  3.208e+14  4.916e+14 -2.820e+14  1
es2021uppvq 2021-10-21 02:14:49.000 28.5814 -17.8224 36.81 3.52  1.746e+14 -8.594e+13  6.548e+13  1.098e+14 -4.900e+13 -9.509e+13  0
es2021uress 2021-10-21 22:54:03.000 28.5781 -17.8186 35.70 3.40 -1.459e+13 -4.842e+13 -2.096e+13  6.858e+13  9.227e+13 -7.562e+13  1
es2021urupe 2021-10-22 06:54:49.000 28.5812 -17.8235 36.80 3.39  1.222e+14 -8.792e+13  4.380e+13  2.918e+13 -6.030e+13 -4.606e+13  0
es2021utrfj 2021-10-23 07:28:27.000 28.5724 -17.8152 35.27 3.44 -7.329e+13  1.313e+14 -7.115e+13 -3.613e+13  7.362e+13  7.440e+13  2
es2021uuhgq 2021-10-23 15:34:49.000 28.5689 -17.8218 36.87 3.76  1.367e+14 -3.391e+14 -9.153e+12  3.519e+14  1.710e+14 -1.590e+14  1
es2021uzazw 2021-10-26 06:05:14.000 28.5811 -17.8206 36.48 3.49  1.554e+14 -8.311e+13  5.268e+13  9.545e+13 -1.016e+14  1.390e+13  0
es2021uzvmf 2021-10-26 16:25:37.000 28.5735 -17.8091 32.82 3.95  3.351e+14 -4.360e+14  3.334e+14  6.336e+14  3.124e+14 -4.223e+14  1
es2021vakgc 2021-10-26 23:53:01.000 28.5760 -17.8203 35.25 3.51 -3.173e+13  7.440e+13  2.423e+13  1.619e+14  1.054e+14 -4.067e+13 -1
es2021vakgb 2021-10-26 23:53:16.000 28.5770 -17.8224 37.20 3.75  3.653e+13 -2.992e+14 -4.471e+13  2.452e+14  1.976e+14 -2.670e+14  1
es2021vawzw 2021-10-27 06:19:49.000 28.5792 -17.8213 36.87 3.36  5.781e+13 -5.234e+13  4.968e+13  9.100e+13 -7.293e+12 -4.706e+13  0
es2021vawzx 2021-10-27 06:19:56.000 28.5798 -17.8176 36.32 3.71 -3.730e+13  1.393e+13  3.161e+14  2.919e+14  9.832e+13 -1.701e+14  3
es2021vbmww 2021-10-27 14:21:11.000 28.5757 -17.8247 37.20 3.74  2.287e+14 -1.402e+14 -5.422e+13  2.620e+14  9.604e+13 -3.074e+14  0
es2021vdugv 2021-10-28 20:21:00.000 28.5843 -17.8108 36.06 3.47  1.195e+14 -8.264e+13 -6.740e+12  1.053e+14 -6.401e+13 -8.365e+13  0
es2021vgedm 2021-10-30 03:36:06.000 28.5807 -17.8211 36.96 3.34  5.642e+13 -6.964e+13  5.960e+12  7.126e+13 -1.125e+13 -5.969e+13  0
es2021vgjrv 2021-10-30 06:24:23.000 28.5694 -17.8228 35.28 3.96 -6.262e+14  5.835e+14 -1.925e+14 -5.833e+14  2.627e+14  4.374e+14  2
es2021vjbxs 2021-10-31 17:52:51.000 28.5686 -17.8216 37.34 3.86  2.070e+14 -4.560e+14  2.891e+14  4.103e+14  1.561e+14 -3.625e+14  3
es2021vlcky 2021-11-01 20:24:11.000 28.5791 -17.8250 36.61 3.74  3.551e+14 -1.883e+14  4.145e+13  2.138e+14 -2.347e+14 -1.775e+14  0
es2021vnoyo 2021-11-03 04:59:54.000 28.5794 -17.8225 37.27 3.13  2.269e+13 -3.102e+13  2.853e+13  3.251e+13 -9.548e+12 -2.801e+13  0
es2021vntvk 2021-11-03 07:27:36.000 28.5765 -17.8200 34.94 3.73  1.145e+14  1.023e+14 -6.468e+13  3.321e+14  1.590e+14 -2.000e+14  0
es2021vntvm 2021-11-03 07:27:39.000 28.5679 -17.8209 34.19 4.12 -1.317e+15  5.032e+13  9.931e+14  1.955e+14  1.009e+15 -6.367e+14 -1
es2021vqugy 2021-11-04 23:05:29.000 28.5876 -17.8038 35.45 3.59  1.642e+14 -1.518e+14  9.599e+13  1.288e+14 -1.555e+14 -3.675e+13  0
es2021vugmw 2021-11-06 20:40:24.000 28.5657 -17.8225 35.23 3.47  5.019e+13  4.000e+13 -1.027e+14 -8.326e+13 -1.304e+14  4.096e+13 -1
es2021vvuzt 2021-11-07 17:07:10.000 28.5800 -17.8263 36.82 3.73  2.715e+14 -2.348e+14  1.370e+14  1.375e+14 -2.608e+14 -1.977e+14  0
es2021vvvad 2021-11-07 17:07:18.000 28.5806 -17.8163 36.27 3.66  8.118e+12  8.145e+13 -3.336e+14  1.076e+14 -1.340e+14  1.713e+14 -1
es2021wavtt 2021-11-10 11:10:07.000 28.5709 -17.8232 35.26 3.85 -6.834e+14  2.366e+14 -1.941e+14 -3.929e+14  9.192e+13 -7.183e+13 -1
es2021wbaec 2021-11-10 13:23:46.000 28.5802 -17.8217 36.70 3.61  1.950e+14 -2.074e+14  9.005e+13  1.350e+14 -9.315e+13 -1.110e+14  0
es2021wccir 2021-11-11 03:37:58.000 28.5691 -17.8252 34.61 3.87  7.250e+13 -3.475e+14 -1.265e+14  1.691e+14  5.250e+14 -3.707e+14  1
es2021wfzxv 2021-11-13 06:56:02.000 28.5777 -17.8236 36.64 4.07  1.262e+14 -7.748e+14  3.014e+14  6.674e+14  9.374e+14 -6.057e+14  1
es2021whrfu 2021-11-14 05:24:02.000 28.5813 -17.8243 36.66 3.74  2.641e+14 -2.314e+14  1.704e+14  2.417e+14 -1.324e+14 -2.283e+14  0
es2021wicep 2021-11-14 10:20:29.000 28.5655 -17.8230 35.22 3.47  1.025e+13  7.222e+13 -8.596e+13 -1.119e+14 -1.206e+14  3.271e+12 -1
es2021wjkxm 2021-11-15 03:53:44.000 28.5808 -17.8231 36.93 3.48  1.139e+14 -1.505e+14  3.240e+13  4.126e+13 -8.471e+13 -9.284e+13  0
es2021wlzju 2021-11-16 13:27:38.000 28.5792 -17.8226 36.55 3.34  7.932e+13 -6.542e+13  2.384e+13  6.918e+13 -2.462e+13 -4.694e+13  0
es2021wniru 2021-11-17 07:17:43.000 28.5706 -17.8225 35.82 3.80 -3.072e+14  3.585e+14 -1.518e+14 -1.985e+14  3.081e+14  2.610e+14  2
es2021wntcq 2021-11-17 12:33:35.000 28.5803 -17.8229 36.86 3.74  3.493e+14 -2.576e+14  2.123e+14  1.875e+14 -1.800e+14 -1.555e+14  0
es2021wntda 2021-11-17 12:33:54.000 28.5783 -17.8150 35.83 3.98  5.311e+14 -3.698e+14  4.180e+14  5.117e+14  6.452e+14 -3.081e+14  1
es2021wokma 2021-11-17 21:19:49.000 28.5763 -17.8294 37.64 3.64 -1.591e+14 -1.287e+14  1.126e+14  2.071e+14  2.690e+13 -1.914e+14  3
es2021wopjr 2021-11-17 23:48:36.000 28.5804 -17.8217 38.42 3.43  2.274e+12 -1.075e+13 -7.565e+12  7.034e+13  1.124e+14 -8.214e+13  1
es2021wotlb 2021-11-18 01:51:14.000 28.5682 -17.8306 33.56 3.72  9.588e+12 -1.286e+14  2.234e+14  1.108e+14  3.408e+14 -1.345e+14  1
es2021wqnny 2021-11-19 01:08:47.000 28.5646 -17.8133 31.87 3.97 -6.724e+14  1.140e+14 -7.350e+12  1.885e+14  7.063e+14 -4.719e+14 -1
es2021wqooq 2021-11-19 01:39:51.000 28.5693 -17.8352 34.57 3.23 -3.009e+12 -7.023e+12  1.441e+13  3.930e+13  6.788e+13  1.459e+12 -1
es2021wrjcn 2021-11-19 12:02:25.000 28.5876 -17.8037 35.22 3.28  4.897e+13 -5.875e+13  3.174e+13  4.765e+13 -3.987e+13 -3.642e+13  0
es2021wsmyt 2021-11-20 03:07:00.000 28.5653 -17.8213 34.97 3.64  6.536e+13  9.057e+13 -1.270e+14 -1.620e+14 -1.980e+14  1.546e+14 -1
es2021wtbfu 2021-11-20 10:19:36.000 28.5803 -17.8231 36.85 3.75  2.675e+14 -2.542e+14  1.823e+14  2.617e+14 -7.247e+13 -2.409e+14  0
es2021wttbo 2021-11-20 19:20:06.000 28.5648 -17.8261 34.18 3.37 -8.418e+12  4.553e+13 -3.509e+13 -9.263e+13 -7.585e+13 -2.217e+13 -1
es2021wwefa 2021-11-22 03:13:30.000 28.5669 -17.8211 34.99 3.28 -4.035e+13  2.152e+13 -4.058e+13 -6.508e+13 -1.731e+13  4.648e+13  2
es2021wwnyo 2021-11-22 08:09:04.000 28.5687 -17.8236 35.01 3.92 -4.378e+14  7.393e+14 -2.051e+14 -4.004e+14  2.240e+14  3.359e+14  2
es2021wxijd 2021-11-22 18:27:32.000 28.5625 -17.8288 33.95 3.19  7.170e+11 -1.144e+13 -1.771e+13 -9.560e+12 -3.935e+13 -5.178e+13 -1
es2021wxuxr 2021-11-23 00:48:09.000 28.5659 -17.8223 34.52 3.64  2.445e+14  1.765e+14 -8.192e+13 -1.816e+14 -5.687e+13  1.380e+14 -1
es2021wxvku 2021-11-23 01:03:27.000 28.5796 -17.8260 36.84 3.74  2.498e+14 -2.816e+14  1.974e+14  6.069e+13 -1.068e+14 -3.153e+14  0
es2021wxvlb 2021-11-23 01:03:48.000 28.5787 -17.8155 35.88 4.06 -1.124e+15 -1.556e+15 -5.685e+13 -1.285e+14  2.105e+14  1.366e+14 -1
es2021xddga 2021-11-25 22:40:18.000 28.5672 -17.8250 34.61 3.71 -2.319e+14  2.528e+14  2.057e+13 -1.952e+14 -2.291e+14 -1.345e+14 -1
es2021xiisa 2021-11-28 19:05:49.000 28.5808 -17.8254 34.42 3.38  6.588e+13 -4.375e+13 -4.935e+13  8.052e+13  1.607e+12 -8.230e+13  0
es2021xjjkp 2021-11-29 08:35:27.000 28.5649 -17.8245 34.91 4.04  3.702e+13 -4.451e+14 -2.772e+14 -1.152e+15 -1.573e+13  4.117e+14 -1
es2021xlbff 2021-11-30 06:42:49.000 28.5676 -17.8198 35.01 3.41 -5.429e+13 -3.032e+13 -3.209e+12 -1.181e+14  7.518e+13 -1.102e+13 -1
es2021xlnut 2021-11-30 13:04:29.000 28.5789 -17.8244 37.04 3.83  5.344e+14 -1.536e+14  9.387e+13  3.661e+14 -1.813e+14 -2.472e+14  0
